# Supplementary material for: Physical and functional interaction between A20 and ATG16L1-WD40 domain in the control of intestinal homeostasis
Source: Nat Commun. 2019 Apr 23;10:1834. doi: 10.1038/s41467-019-09667-z (PMC6478926; doi:10.1038/s41467-019-09667-z)
Supplement: Supplementary file 5 — Supplementary Data 1 [file 41467_2019_9667_MOESM5_ESM.xls]

## Sheet: JAR
Accession	Description	ΣCoverage	MW [kDa]	Σ# Proteins	Σ# Unique Peptides	Σ# Peptides	Σ# PSMs	Score A7	Coverage A7	# Peptides A7	# PSM A7	Score A10	Coverage A10	# Peptides A10	# PSM A10
P0CG48	Polyubiquitin-C OS=Homo sapiens GN=UBC PE=1 SV=3 - [UBC_HUMAN]	32.85	76.9915	21	2	2	6	8.21503	32.85	2	3	38.94	32.85	2	3
	Sequence	# PSMs	# Proteins	# Protein Groups	Protein Group Accessions	Modifications	MH+ [Da]	q-Value	PEP	A7	XCorr A7	A10	IonScore A10	Exp Value A10	# Missed Cleavages
	TITLEVEPSDTIENVK	4	21	1	P0CG48		1787.93	0	0.01267	High	3.5786	High	37.32	0.00192767	0
	TLSDYNIQK	2	21	1	P0CG48		1081.55	0.002	0.06256	High	2.10869	High	14.42	0.318041	0
P81605	Dermcidin OS=Homo sapiens GN=DCD PE=1 SV=2 - [DCD_HUMAN]	20	11.2768	2	2	2	2	4.76121	20	2	2
	ENAGEDPGLAR	1	2	1	P81605		1128.53	0	0.01351	High	2.43846				0
	DAVEDLESVGK	1	2	1	P81605		1161.56	0	0.006438	High	2.32275				0
F8WCH0	Actin, gamma-enteric smooth muscle OS=Homo sapiens GN=ACTG2 PE=2 SV=1 - [F8WCH0_HUMAN]	19.23	5.56671	30	1	1	1	2.00423	19.23	1	1
	AGFAGDDAPR	1	30	1	F8WCH0		976.449	0	0.00417	High	2.00423				0
P02769	SWISS-PROT:P02769 (Bos taurus) Bovine serum albumin precursor	15.32	69.2484	2	8	8	18	51.6092	15.32	8	18
	CCTESLVNR	1	2	1	P02769	C1(Carbamidomethyl); C2(Carbamidomethyl)	1138.5	0	0.009374	High	1.77193				0
	YICDNQDTISSK	1	1	1	P02769	C3(Carbamidomethyl)	1443.64	0	3.507e-08	High	3.56597				0
	EYEATLEECCAK	1	1	1	P02769	C9(Carbamidomethyl); C10(Carbamidomethyl)	1502.61	0	1.188e-07	High	3.44596				0
	YNGVFQECCQAEDK	1	1	1	P02769	C8(Carbamidomethyl); C9(Carbamidomethyl)	1747.71	0	1.212e-08	High	2.93193				0
	HLVDEPQNLIK	5	1	1	P02769		1305.72	0	1.79e-07	High	3.13378				0
	KVPQVSTPTLVEVSR	7	2	1	P02769		1639.94	0	0.0002177	High	3.63629				1
	LVVSTQTALA	1	1	1	P02769		1002.58	0	0.004558	High	2.81454				0
	LVNELTEFAK	1	1	1	P02769		1163.63	0	0.003916	High	2.79498				0
P04264	Keratin, type II cytoskeletal 1 OS=Homo sapiens GN=KRT1 PE=1 SV=6 - [K2C1_HUMAN]	14.6	65.999	1	6	9	17	23.8126	14.6	9	9	152.313	13.35	8	8
	DVDGAYMTK	2	1	1	P04264	M7(Oxidation)	1015.44	0	0.05497	High	1.7197	High	26.34	0.00336797	0
	AEAESLYQSK	2	1	1	P04264		1125.54	0	0.02493	High	2.78928	High	50.17	6.92361e-05	0
	AQYEDIAQK	2	1	1	P04264		1065.52	0	0.03566	High	2.21758	High	34.95	0.00247914	0
	IEISELNR	1	3	2	P35908;P04264		973.533	0	0.01388	High	2.40287				0
	YEELQITAGR	2	2	2	P04264;P04259		1179.6	0	0.01355	High	2.7977	High	38.79	0.0015327	0
	QISNLQQSISDAEQR	2	1	1	P04264		1716.85	0	0.008658	High	3.45928	High	46.03	0.000256943	0
	LNDLEDALQQAK	2	1	1	P04264		1357.7	0	0.03785	High	2.86838	High	34.25	0.00390871	0
	FLEQQNQVLQTK	2	3	2	P04264;P35908		1475.79	0	0.02708	High	3.53129	High	27.87	0.0200049	0
	SLVNLGGSK	2	1	1	P04264		874.5	0.007	0.1221	High	2.02654	High	27.28	0.0280602	0
P27482	Calmodulin-like protein 3 OS=Homo sapiens GN=CALML3 PE=1 SV=2 - [CALL3_HUMAN]	8.72	16.88	1	1	1	1					62.43	8.72	1	1
	ADQLTEEQVTEFK	1	1	1	P27482	N-Term(Acetyl)	1579.75	0	0.002819			High	62.43	4.82899e-06	0
P11142	Heat shock cognate 71 kDa protein OS=Homo sapiens GN=HSPA8 PE=1 SV=1 - [HSP7C_HUMAN]	8.36	70.8542	9	4	4	8	9.40366	8.36	4	5	62.6624	5.57	3	3
	VEIIANDQGNR	2	9	1	P11142		1228.63	0	0.03875	High	2.24199	High	42.02	0.000631199	0
	TTPSYVAFTDTER	2	9	1	P11142		1487.7	0	0.01099	High	2.32201	High	35.85	0.00197612	0
	TVTNAVVTVPAYFNDSQR	2	7	1	P11142		1982	0	0.000515	High	2.17078				0
	DAGTIAGLNVLR	2	7	1	P11142		1199.68	0	0.05642	High	2.66888	High	28.56	0.0133743	0
P47929	Galectin-7 OS=Homo sapiens GN=LGALS7 PE=1 SV=2 - [LEG7_HUMAN]	8.09	15.0658	1	1	1	1	1.66446	8.09	1	1
	LDTSEVVFNSK	1	1	1	P47929		1238.63	0	0.03379	High	1.66446				0
Q92616	Translational activator GCN1 OS=Homo sapiens GN=GCN1L1 PE=1 SV=6 - [GCN1L_HUMAN]	7.86	292.572	1	19	19	34	43.2461	6.59	15	16	290.536	7.04	17	18
	LSVADSQAEAK	2	1	1	Q92616		1118.57	0	0.05596	High	2.11209	High	30.18	0.0133836	0
	VISESPPDQWEAR	2	1	1	Q92616		1513.73	0	0.02303	High	2.72636	High	42.37	0.0004056	0
	SIIQSAQQDSIK	2	1	1	Q92616		1317.7	0	0.07812	High	2.53825	High	27	0.0291308	0
	QAGAEALSQAVAR	3	1	1	Q92616		1271.67	0	0.0438	High	2.76298	High	38.37	0.00130991	0
	ALADENEFVR	1	1	1	Q92616		1163.57	0	0.008487	High	2.0846				0
	VDENGPELLPR	2	1	1	Q92616		1238.64	0	0.02224	High	2.88503	High	36.11	0.00260825	0
	ALCDPLEEVR	2	1	1	Q92616	C3(Carbamidomethyl)	1201.59	0	0.04282	High	2.51947	High	33.63	0.00316463	0
	AIITALGVER	2	1	1	Q92616		1042.63	0	0.05633	High	3.17121	High	42.37	0.000257846	0
	ALQAAIQQLAEAQPEATAK	2	1	1	Q92616		1952.05	0	0.01127	High	3.68004	High	19.46	0.103048	0
	DLAPYLPSVTPGLK	2	1	1	Q92616		1470.82	0	0.03751	High	3.09939	High	28.93	0.0118982	0
	VLAGLYMGR	1	1	1	Q92616	M7(Oxidation)	995.533	0	0.0248	High	1.94018				0
	YLLDSCAPLLR	2	1	1	Q92616	C6(Carbamidomethyl)	1320.7	0	0.08726	High	2.65142	High	20.2	0.104572	0
	VLAGLYMGR	2	1	1	Q92616		979.538	0	0.0349	High	2.49818	High	18.17	0.142499	0
	ALVAVLLSR	2	1	1	Q92616		941.614	0	0.03498	High	2.68484	High	31.5	0.000991124	0
	LLTWVIGTGSPR	2	1	1	Q92616		1299.74	0	0.002526	High	3.94983	High	65.73	2.27206e-06	0
	AADTQVSETLK	1	1	1	Q92616	N-Term(Acetyl)	1204.61	0	0.003884			High	53.97	4.6701e-05	0
	AADTQVSETLKR	1	1	1	Q92616	N-Term(Acetyl)	1360.71	0	0.01276			High	63.59	6.89097e-06	1
	QSVVVLMGSLAK	1	1	1	Q92616		1231.71	0.002	0.05003	High	1.94219				0
	GVTSILPVLR	1	1	1	Q92616		1054.66	0.003	0.1026			High	17.03	0.0366582	0
	QLSSCLPNIVPK	1	1	1	Q92616	C5(Carbamidomethyl)	1355.74	0.003	0.108			High	14.55	0.305154	0
P04083	Annexin A1 OS=Homo sapiens GN=ANXA1 PE=1 SV=2 - [ANXA1_HUMAN]	7.8	38.69	1	2	2	4	5.7761	7.8	2	2	66.1123	7.8	2	2
	DITSDTSGDFR	2	1	1	P04083		1213.53	0	0.01598	High	2.31001	High	37.5	0.000497918	0
	SEDFGVNEDLADSDAR	2	1	1	P04083		1739.74	0	0.006849	High	3.46609	High	44.81	5.12073e-05	0
P00761 SWISS-PROT:P00761	Trypsin - Sus scrofa (Pig). - [TRYP_PIG]	7.79	24.3938	1	2	2	6	12.382	7.79	2	6
	LSSPATLNSR	4	1	1	P00761 SWISS-PROT:P00761		1045.57	0	0.01549	High	2.79766				0
	VATVSLPR	2	1	1	P00761 SWISS-PROT:P00761		842.51	0	0.00462	High	1.88455				0
P05023	Sodium/potassium-transporting ATPase subunit alpha-1 OS=Homo sapiens GN=ATP1A1 PE=1 SV=1 - [AT1A1_HUMAN]	7.33	112.824	3	6	6	13	17.8134	6.45	5	6	194.074	7.33	6	7
	VDNSSLTGESEPQTR	2	3	1	P05023		1619.75	0	0.003404	High	2.83957	High	57.85	1.00076e-05	0
	AVAGDASESALLK	4	3	1	P05023		1231.65	0	0.01087	High	3.36424	High	67.63	2.5715e-06	0
	LNIPVSQVNPR	2	3	1	P05023		1236.71	0	0.0001531	High	2.44815	High	26.55	0.015049	0
	SPDFTNENPLETR	2	3	1	P05023		1519.7	0	0.02044	High	3.05963	High	41.69	0.000342209	0
	AVFQANQENLPILK	2	3	1	P05023		1584.88	0	0.02162	High	2.88916	High	23.8	0.0293893	0
	LIIVEGCQR	1	1	1	P05023	C7(Carbamidomethyl)	1087.59	0	0.08433			High	35.85	0.00479729	0
P49327	Fatty acid synthase OS=Homo sapiens GN=FASN PE=1 SV=3 - [FAS_HUMAN]	6.85	273.254	1	15	15	27	35.0593	5.58	12	13	289.273	5.62	12	14
	AAEQYTPK	2	1	1	P49327		907.453	0	0.02539	High	2.59053	High	43.28	0.000460496	0
	ADEASELACPTPK	2	1	1	P49327	C9(Carbamidomethyl)	1388.64	0	0.02924	High	2.64073	High	40.04	0.000386424	0
	AQVADVVVSR	2	1	1	P49327		1043.58	0	0.007227	High	3.40397	High	58.72	1.20849e-05	0
	VGDPQELNGITR	2	1	1	P49327		1298.67	0	0.0132	High	2.88291	High	36.32	0.00218178	0
	LQVVDQPLPVR	2	1	1	P49327		1263.74	0	0.03251	High	3.31928	High	50.82	3.93273e-05	0
	EDGLAQQQTQLNLR	2	1	1	P49327		1613.82	0	0.004409	High	3.87805	High	56.52	2.29529e-05	0
	AFEVSENGNLVVSGK	2	1	1	P49327		1549.79	0	0.04321	High	3.37731	High	32.06	0.00690753	0
	FPQLDSTSFANSR	4	1	1	P49327		1469.7	0	0.03348	High	2.93177	High	37.24	0.00143487	0
	LSIPTYGLQCTR	1	1	1	P49327	C10(Carbamidomethyl)	1408.72	0	0.003347	High	1.90439				0
	GVDLVLNSLAEEK	2	1	1	P49327		1386.75	0	0.02121	High	3.04141	High	49.09	0.000148589	0
	SEGVVAVLLTK	2	1	1	P49327		1115.67	0	0.04835			High	25.02	0.0179422	0
	MEEVVIAGMSGK	1	1	1	P49327	N-Term(Acetyl)	1292.62	0	0.02877			High	44.25	0.000330737	0
	TGTVSLEVR	1	1	1	P49327		961.532	0.002	0.05488	High	2.37229				0
	LSPDAIPGK	1	1	1	P49327		897.504	0.003	0.1088			High	23.6	0.0146233	0
	QEPLLIGSTK	1	1	1	P49327		1085.62	0.005	0.06314	High	1.59517				0
P35908	Keratin, type II cytoskeletal 2 epidermal OS=Homo sapiens GN=KRT2 PE=1 SV=2 - [K22E_HUMAN]	6.73	65.3932	2	1	4	8	13.0812	6.73	4	5		0
	AQYEEIAQR	4	7	4	P04259;P19013;P35908;P02538		1107.54	0	0.08648	High	2.52669	High	33.93	0.00410645	0
	IEISELNR	1	3	2	P35908;P04264		973.533	0	0.01388	High	2.40287				0
	GFSSGSAVVSGGSR	1	2	1	P35908		1254.61	0	0.000412	High	2.13124				0
	FLEQQNQVLQTK	2	3	2	P04264;P35908		1475.79	0	0.02708	High	3.53129	High	27.87	0.0200049	0
Q01469	Fatty acid-binding protein, epidermal OS=Homo sapiens GN=FABP5 PE=1 SV=3 - [FABP5_HUMAN]	6.67	15.1546	1	1	1	1					41.22	6.67	1	1
	ATVQQLEGR	1	1	1	Q01469	N-Term(Acetyl)	1043.55	0	0.0618			High	41.22	0.000819275	0
P15924	Desmoplakin OS=Homo sapiens GN=DSP PE=1 SV=3 - [DESP_HUMAN]	6.41	331.569	1	19	19	29	37.9368	5.43	16	16	203.273	4.39	13	13
	ANSSATETINK	1	1	1	P15924		1135.56	0	0.00241	High	2.10125				0
	VEEDIQQQK	2	1	1	P15924		1116.55	0	0.04957	High	2.15247	High	33.8	0.00293893	0
	STLEAETR	1	1	1	P15924		906.453	0	0.0219	High	1.94445				0
	LQDTSSYAK	1	1	1	P15924		1012.5	0	0.008117	High	2.17209				0
	VQEQELTR	2	1	1	P15924		1002.52	0	0.01024	High	2.00436	High	25.7	0.0300106	0
	ISTEEAIR	2	1	1	P15924		918.49	0	0.006911	High	2.15322	High	29.64	0.0139606	0
	SQLQISNNR	2	1	1	P15924		1059.55	0	0.0807	High	2.70179	High	23.17	0.0479538	0
	LTYEIEDEK	2	1	1	P15924		1139.55	0	0.009147	High	1.91974	High	15.57	0.223252	0
	VLLQEEGTR	2	1	1	P15924		1044.57	0	0.009798	High	1.90438	High	22.95	0.0757951	0
	ISITEGIER	1	1	1	P15924		1017.56	0	0.02435	High	2.12302				0
	LQSLTENLTK	1	1	1	P15924		1146.64	0	0.0008096	High	2.54136				0
	TGSQYDIQDAIDK	2	1	1	P15924		1453.68	0	0.005916	High	3.31335	High	54.29	2.79294e-05	0
	LNDSILQATEQR	2	1	1	P15924		1387.72	0	0.000774208	High	3.3724	High	68.71	1.48045e-06	0
	QLQNIIQATSR	2	1	1	P15924		1271.71	0	0.01637	High	3.08192	High	52.38	7.28401e-05	0
	GIVDSITGQR	2	1	1	P15924		1045.56	0	0.04117	High	2.21924	High	27.43	0.02015	0
	ISTISSVR	1	1	1	P15924		862.5	0	0.06496			High	27.62	0.0102924	0
	NQCTQVVQER	1	1	1	P15924	C3(Carbamidomethyl)	1261.6	0	0.08569			High	27.88	0.0118124	0
	NTLTQTTENLR	1	1	1	P15924		1290.67	0.002	0.05143	High	2.23178				0
	VVIVDPETNK	1	1	1	P15924		1113.62	0.003	0.1127			High	22.19	0.0622067	0
P16615	Sarcoplasmic/endoplasmic reticulum calcium ATPase 2 OS=Homo sapiens GN=ATP2A2 PE=1 SV=1 - [AT2A2_HUMAN]	6.33	114.683	4	6	6	9	9.58912	4.7	4	4	95.4586	5.37	5	5
	EFDELNPSAQR	2	4	1	P16615		1305.61	0	0.03444	High	2.12957	High	16.25	0.111455	0
	VDQSILTGESVSVIK	2	4	1	P16615		1574.86	0	0.002083	High	4.54652	High	57.94	1.59891e-05	0
	IGIFGQDEDVTSK	2	4	1	P16615		1408.7	0	0.0274	High	2.91303	High	41.77	0.00074178	0
	GAPEGVIDR	1	1	1	P16615		913.474	0	0.06924			High	27.25	0.010831	0
	EFTLEFSR	1	1	1	P16615		1028.51	0	0.07287			High	28.49	0.00941503	0
	LDEFGEQLSK	1	4	1	P16615		1165.58	0.009	0.06941	High	1.28826				0
P13645	Keratin, type I cytoskeletal 10 OS=Homo sapiens GN=KRT10 PE=1 SV=6 - [K1C10_HUMAN]	6.16	58.7917	2	2	4	5	5.56133	4.97	3	3	79.95	3.25	2	2
	VTMQNLNDR	1	4	2	P13645;P02533	M3(Oxidation)	1106.53	0	0.03654	High	1.56494				0
	YENEVALR	1	2	1	P13645		993.501	0	0.004302	High	2.12148				0
	ALEESNYELEGK	2	2	1	P13645		1381.65	0	0.002401	High	3.43985	High	79.95	7.63742e-08	0
	LAADDFR	1	3	3	P02533;P13645;P13646		807.4	0.005	0.1195			High	17.06	0.189901	0
P02533	Keratin, type I cytoskeletal 14 OS=Homo sapiens GN=KRT14 PE=1 SV=4 - [K1C14_HUMAN]	6.14	51.5294	6	1	3	4	2.81142	4.66	2	2	47.3	4.24	2	2
	VTMQNLNDR	1	4	2	P13645;P02533	M3(Oxidation)	1106.53	0	0.03654	High	1.56494				0
	EVATNSELVQSGK	2	6	1	P02533		1361.69	0	0.02051	High	2.81142	High	47.3	0.000229968	0
	LAADDFR	1	3	3	P02533;P13645;P13646		807.4	0.005	0.1195			High	17.06	0.189901	0
Q9P035	Very-long-chain (3R)-3-hydroxyacyl-[acyl-carrier protein] dehydratase 3 OS=Homo sapiens GN=PTPLAD1 PE=1 SV=2 - [HACD3_HUMAN]	6.08	43.1316	3	2	2	4	4.57774	6.08	2	2	34.92	6.08	2	2
	QVNITVQK	2	3	1	Q9P035		929.541	0	0.08684	High	2.53606	High	21.72	0.0538381	0
	LESEGSPETLTNLR	2	3	1	Q9P035		1545.78	0	0.03699	High	2.04168	High	31.7	0.00770735	0
P07900	Heat shock protein HSP 90-alpha OS=Homo sapiens GN=HSP90AA1 PE=1 SV=5 - [HS90A_HUMAN]	5.74	84.6067	3	3	4	6	6.89305	4.78	3	3	36.7606	4.1	3	3
	DQVANSAFVER	2	2	1	P07900		1235.6	0	0.06469	High	1.88908	High	29.04	0.0127233	0
	ELISNSSDALDK	1	2	1	P07900		1291.64	0	0.00154	High	2.57283				0
	ADLINNLGTIAK	2	3	2	P07900;P08238		1242.71	0	0.08484	High	2.43115	High	17.52	0.178781	0
	ALLFVPR	1	2	1	P07900		815.514	0.007	0.1225			High	25.92	0.0176542	0
E7ET48	Absent in melanoma 1-like protein (Fragment) OS=Homo sapiens GN=AIM1L PE=2 SV=1 - [E7ET48_HUMAN]	5.58	49.2465	1	2	2	2	4.11132	5.58	2	2
	DVPSPGGLSAPSSPR	1	1	1	E7ET48		1423.72	0	0.03617	High	1.74576				0
	TELLVPLPGPR	1	1	1	E7ET48		1191.71	0	0.03533	High	2.36556				0
Q09666	Neuroblast differentiation-associated protein AHNAK OS=Homo sapiens GN=AHNAK PE=1 SV=2 - [AHNK_HUMAN]	5.48	628.699	1	8	9	19	21.5392	5.48	9	11	151.536	4.84	7	8
	ADVVVSGPK	3	1	1	Q09666		871.49	0	0.003303	High	2.28165	High	11.26	0.426457	0
	ADIDVSGPK	4	1	1	Q09666		901.463	0	0.02112	High	2.48268	High	42.39	0.000472948	0
	ADVDISGPK	1	1	1	Q09666		901.463	0	0.0005848	High	2.39137				0
	ANVDISAPK	2	1	1	Q09666		914.495	0	0.05987	High	2.70276	High	44.41	0.000181121	0
	VDINAPDVDVR	2	1	1	Q09666		1212.62	0	0.03299	High	2.65035	High	34.83	0.00287745	0
	AEGPEVDVNLPK	2	1	1	Q09666		1267.65	0	0.001981	High	3.21721	High	66.02	2.72538e-06	0
	GEGPDVDVNLPK	2	1	1	Q09666		1239.62	0	0.03274	High	2.38885	High	29.87	0.00984019	0
	IDVTAPDVSIEEPEGK	2	1	1	Q09666		1698.84	0	0.02836	High	2.11519	High	29.6	0.0098683	0
	VSAPGVQGDVK	1	1	1	Q09666		1056.57	0.002	0.0518	High	1.85502				0
P02538	SWISS-PROT:P02538 Tax_Id=9606 Gene_Symbol=KRT6A Keratin, type II cytoskeletal 6A	4.79	60.0083	1	2	3	6	7.04269	3.37	2	3		0
	AQYEEIAQR	4	7	4	P04259;P19013;P35908;P02538		1107.54	0	0.08648	High	2.52669	High	33.93	0.00410645	0
	SGFSSVSVSR	1	1	1	P02538		1012.51	0.002	0.06113	High	2.02686				0
	ASTSTTIR	1	1	1	P04259	N-Term(Acetyl)	878.459	0.003	0.1142			High	32.29	0.00663976	0
P04259	Keratin, type II cytoskeletal 6B OS=Homo sapiens GN=KRT6B PE=1 SV=5 - [K2C6B_HUMAN]	4.79	60.0303	1	1	3	7		0			74.2286	4.79	3	4
	AQYEEIAQR	4	7	4	P04259;P19013;P35908;P02538		1107.54	0	0.08648	High	2.52669	High	33.93	0.00410645	0
	YEELQITAGR	2	2	2	P04264;P04259		1179.6	0	0.01355	High	2.7977	High	38.79	0.0015327	0
	ASTSTTIR	1	1	1	P04259	N-Term(Acetyl)	878.459	0.003	0.1142			High	32.29	0.00663976	0
P13646	Keratin, type I cytoskeletal 13 OS=Homo sapiens GN=KRT13 PE=1 SV=4 - [K1C13_HUMAN]	4.59	49.5574	2	1	1	1	2.13882	4.59	1	1
	STSVTTTSSASVTTTSNASGR	1	2	1	P13646		2002.95	0	2.334e-08	High	2.13882				0
Q7Z6Z7	E3 ubiquitin-protein ligase HUWE1 OS=Homo sapiens GN=HUWE1 PE=1 SV=3 - [HUWE1_HUMAN]	4.32	481.589	3	15	15	30	41.7108	4.07	14	17	137.11	3.41	11	13
	TPTEAPADCR	2	3	1	Q7Z6Z7	C9(Carbamidomethyl)	1117.49	0	0.07422	High	1.86744	High	29.62	0.0031106	0
	ALAMAESTEK	1	3	1	Q7Z6Z7	M4(Oxidation)	1066.51	0	0.02406	High	2.35777				0
	AESPEEVACR	2	3	1	Q7Z6Z7	C9(Carbamidomethyl)	1147.51	0	0.04473	High	1.76201	High	18.27	0.0387234	0
	DSAVAISGADSR	1	3	1	Q7Z6Z7		1148.55	0	0.02386	High	2.17967				0
	AGSSTPGDAPPAVAEVQGR	4	3	1	Q7Z6Z7		1766.87	0	0.0115	High	3.52134	High	29.47	0.00988571	0
	GNDTPLALESTNTEK	2	3	1	Q7Z6Z7		1589.77	0	0.05166	High	2.23515	High	17.86	0.172684	0
	SAATSGAGSTTSGVVSGSLGSR	5	3	1	Q7Z6Z7		1896.93	0	3.31669e-14	High	3.6433	High	44.52	0.000354949	0
	AIQDPAFSDGIR	2	3	1	Q7Z6Z7		1289.65	0	0.01304	High	1.96294	High	39.67	0.00133789	0
	QPNPPLILQR	1	3	1	Q7Z6Z7		1175.69	0	0.03186	High	1.97355				0
	LLEVVQPCLQAAK	2	3	1	Q7Z6Z7	C8(Carbamidomethyl)	1468.82	0	0.00916	High	3.18296	High	42.28	0.000393388	0
	VLLSPDYLPAMR	2	3	1	Q7Z6Z7	M11(Oxidation)	1390.74	0	0.0668	High	2.56487	High	26.6	0.0280033	0
	TNIFQIQR	2	3	1	Q7Z6Z7		1019.56	0	0.06914	High	2.03467	High	17.14	0.273374	0
	LGSSGLGSASSIQAAVR	2	3	1	Q7Z6Z7		1560.84	0	0.03509	High	2.31747	High	35.22	0.0037125	0
	EYNLEQQR	1	3	1	Q7Z6Z7		1079.51	0.002	0.0548	High	2.02008				0
	AALPLTTSDTK	1	1	1	Q7Z6Z7		1117.61	0.003	0.1043			High	22.95	0.0709787	0
P27708	CAD protein OS=Homo sapiens GN=CAD PE=1 SV=3 - [PYR1_HUMAN]	4.31	242.829	2	8	8	14	16.2247	3.78	7	8	81.4131	3.06	6	6
	ASDPGLPAEEPK	2	2	1	P27708		1210.6	0	0.03241	High	2.297	High	33.36	0.00433639	0
	ELSDLESAR	3	2	1	P27708		1019.5	0	0.000204	High	2.10955	High	28.15	0.0138563	0
	YVAPPSLR	1	2	1	P27708		902.51	0	0.0005303	High	1.88819				0
	VLGTSPEAIDSAENR	2	2	1	P27708		1558.77	0	0.02324	High	2.94887	High	41.19	0.000710905	0
	ATGYPLAYVAAK	2	2	1	P27708		1224.66	0	0.05332	High	2.73346	High	23.24	0.0381765	0
	LGYPVLVR	2	2	1	P27708		916.562	0	0.005301	High	2.04465	High	17.75	0.0721886	0
	NSVTGGTAAFEPSVDYCVVK	1	2	1	P27708	C17(Carbamidomethyl)	2100.99	0	3.903e-05	High	2.20297				0
	AALVLEDGSVLR	1	1	1	P27708	N-Term(Acetyl)	1284.72	0	0.08521			High	34.89	0.00291906	0
P61619	Protein transport protein Sec61 subunit alpha isoform 1 OS=Homo sapiens GN=SEC61A1 PE=1 SV=2 - [S61A1_HUMAN]	4.2	52.2305	2	2	2	4	4.69253	4.2	2	2	46.5222	4.2	2	2
	AFSPTTVNTGR	2	2	1	P61619		1150.59	0	0.02975	High	2.15306	High	32.31	0.00566927	0
	IIEVGDTPK	2	2	1	P61619		971.541	0	0.03612	High	2.53947	High	34.64	0.00255951	0
Q9BSK0	MARVEL domain-containing protein 1 OS=Homo sapiens GN=MARVELD1 PE=2 SV=1 - [MALD1_HUMAN]	4.05	18.902	1	1	1	1	0	4.05	1	1
	MLPPPPR	1	1	1	Q9BSK0		807.459	0.002	0.04734	High	0.596161				0
P35579	Myosin-9 OS=Homo sapiens GN=MYH9 PE=1 SV=4 - [MYH9_HUMAN]	3.93	226.392	9	7	7	12	16.294	3.27	6	6	120.347	3.52	6	6
	DLEGLSQR	2	1	1	P35579		917.469	0	0.06738	High	2.40545	High	28.01	0.0166031	0
	VEAQLQELQVK	2	1	1	P35579		1284.72	0	0.003335	High	3.68017	High	53.9	3.66642e-05	0
	IAEFTTNLTEEEEK	2	1	1	P35579		1653.79	0	0.004202	High	3.95742	High	71.94	4.83e-07	0
	YEILTPNSIPK	2	1	1	P35579		1274.7	0	0.0003893	High	2.22083	High	31.09	0.00871401	0
	EQADFAIEALAK	2	9	1	P35579		1305.67	0	0.06268	High	2.27365	High	26.61	0.0227004	0
	AQQAADKYLYVDK	1	1	1	P35579	N-Term(Acetyl)	1554.78	0	0.08339			High	20.67	0.0989879	1
	EEILAQAK	1	1	1	P35579		901.5	0.002	0.05185	High	1.75645				0
Q99832	T-complex protein 1 subunit eta OS=Homo sapiens GN=CCT7 PE=1 SV=2 - [TCPH_HUMAN]	3.87	59.3289	5	2	2	2	2.32972	1.66	1	1	21.08	2.21	1	1
	ATISNDGATILK	1	1	1	Q99832		1203.66	0	0.06838			High	21.08	0.0861712	0
	TATQLAVNK	1	5	1	Q99832		945.537	0.002	0.05567	High	2.32972				0
P10809	60 kDa heat shock protein, mitochondrial OS=Homo sapiens GN=HSPD1 PE=1 SV=2 - [CH60_HUMAN]	3.66	61.0164	1	2	2	2	2.02708	2.09	1	1	29.3	1.57	1	1
	VGGTSDVEVNEK	1	1	1	P10809		1233.6	0	0.01721	High	2.02708				0
	VTDALNATR	1	1	1	P10809		960.511	0.003	0.1127			High	29.3	0.0158611	0
P42694	Probable helicase with zinc finger domain OS=Homo sapiens GN=HELZ PE=1 SV=2 - [HELZ_HUMAN]	3.66	218.833	2	6	6	12	17.1344	3.66	6	6	184.108	3.66	6	6
	LSDVNVER	2	2	1	P42694		931.484	0	0.04966	High	2.3441	High	47.71	0.000219417	0
	QVDLESNPQNR	2	2	1	P42694		1299.63	0	0.03511	High	1.6836	High	24.3	0.0276794	0
	LTSSAEDEVETTYSR	2	2	1	P42694		1687.77	0	0.001005	High	3.67714	High	79.55	5.3795e-08	0
	LTETLSEDTLAGR	2	2	1	P42694		1405.72	0	0.001934	High	3.47613	High	69.81	1.26934e-06	0
	DIEVASNPAFPQR	2	2	1	P42694		1443.72	0	0.03353	High	2.71711	High	32.82	0.00517172	0
	VNAVYLLPVPK	2	2	1	P42694		1212.74	0	0.02323	High	3.23631	High	32.77	0.00253654	0
P13667	Protein disulfide-isomerase A4 OS=Homo sapiens GN=PDIA4 PE=1 SV=2 - [PDIA4_HUMAN]	3.57	72.887	1	2	2	4	5.51193	3.57	2	2	65.18	3.57	2	2
	VDATAETDLAK	2	1	1	P13667		1133.57	0	0.06635	High	1.93732	High	23.55	0.0516637	0
	IDATSASVLASR	2	1	1	P13667		1190.63	0	0.006373	High	3.5746	High	65.18	4.14126e-06	0
Q96NI0	Dedicator of cytokinesis protein 7 OS=Homo sapiens GN=DOCK7 PE=2 SV=1 - [Q96NI0_HUMAN]	3.48	72.1908	7	2	2	2	4.27947	3.48	2	2
	DSTEVEISTGER	1	7	1	Q96NI0		1322.61	0	0.01754	High	2.536				0
	DVYVPNTTYR	1	7	1	Q96NI0		1227.6	0	0.0004684	High	1.74347				0
P19013	Keratin, type II cytoskeletal 4 OS=Homo sapiens GN=KRT4 PE=1 SV=4 - [K2C4_HUMAN]	3.37	57.2498	3	1	2	5	6.91963	3.37	2	3		0
	AQYEEIAQR	4	7	4	P04259;P19013;P35908;P02538		1107.54	0	0.08648	High	2.52669	High	33.93	0.00410645	0
	IISTTTLNK	1	3	1	P19013		990.583	0	0.001848	High	1.9038				0
P08238	Heat shock protein HSP 90-beta OS=Homo sapiens GN=HSP90AB1 PE=1 SV=4 - [HS90B_HUMAN]	3.18	83.2121	2	1	2	4	2.43115	3.18	2	2	35.14	3.18	2	2
	EQVANSAFVER	2	2	1	P08238		1249.62	0	0.08261	High	1.36462	High	35.14	0.00356719	0
	ADLINNLGTIAK	2	3	2	P07900;P08238		1242.71	0	0.08484	High	2.43115	High	17.52	0.178781	0
P05141	ADP/ATP translocase 2 OS=Homo sapiens GN=SLC25A5 PE=1 SV=7 - [ADT2_HUMAN]	3.02	32.8312	1	1	1	1					46.32	3.02	1	1
	TDAAVSFAK	1	1	1	P05141	N-Term(Acetyl)	951.479	0	0.01428			High	46.32	0.000208844	0
Q9NZM1	Myoferlin OS=Homo sapiens GN=MYOF PE=1 SV=1 - [MYOF_HUMAN]	2.72	234.561	6	5	5	10	14.3725	2.72	5	5	92.0718	2.72	5	5
	DLTQTASSTAR	2	6	1	Q9NZM1		1150.57	0	0.0182	High	2.42654	High	45.98	0.000254872	0
	VIVESASNIPK	2	6	1	Q9NZM1		1156.66	0	0.06457	High	3.10809	High	36.09	0.00246037	0
	GPVGTVSEAQLAR	2	6	1	Q9NZM1		1284.69	0	0.05048	High	2.77292	High	34.56	0.00311451	0
	ANVTVLDTQIR	2	6	1	Q9NZM1		1229.69	0	0.03583	High	2.98821	High	35.07	0.00418526	0
	LIDEVIEDTR	2	6	1	Q9NZM1		1202.63	0	0.03394	High	3.07675	High	16.73	0.306809	0
K7EQQ3	Keratin, type I cytoskeletal 9 OS=Homo sapiens GN=KRT9 PE=3 SV=1 - [K7EQQ3_HUMAN]	2.56	39.5045	3	1	1	1	1.98895	2.56	1	1
	QVLDNLTMEK	1	3	1	K7EQQ3	M8(Oxidation)	1206.6	0	0.009569	High	1.98895				0
P68104	Elongation factor 1-alpha 1 OS=Homo sapiens GN=EEF1A1 PE=1 SV=1 - [EF1A1_HUMAN]	2.38	50.1091	3	1	1	1	2.57688	2.38	1	1		0
	IGGIGTVPVGR	1	3	1	P68104		1025.61	0	0.00936	High	2.57688				0
A3KMH1	von Willebrand factor A domain-containing protein 8 OS=Homo sapiens GN=VWA8 PE=1 SV=2 - [VWA8_HUMAN]	2.31	214.689	4	3	3	6	7.72189	2.31	3	3	41.3525	2.31	3	3
	DTTVQTLTLQPSVK	2	4	1	A3KMH1		1530.84	0	0.01158	High	2.92915	High	20.6	0.0823061	0
	ETQDPTAQSLAASLSTR	2	4	1	A3KMH1		1775.88	0	0.02357	High	2.20344	High	29.01	0.0128115	0
	DGLIVYEDSPLVK	2	4	1	A3KMH1		1447.77	0	0.0465	High	2.58931	High	31.14	0.00896037	0
E7EVX2	Golgin subfamily A member 4 (Fragment) OS=Homo sapiens GN=GOLGA4 PE=2 SV=1 - [E7EVX2_HUMAN]	2.25	50.9909	6	1	1	1	0	2.25	1	1
	EALQEQLDER	1	6	1	E7EVX2		1230.6	0	0.004838	High	1.56687				0
Q9BQE3	Tubulin alpha-1C chain OS=Homo sapiens GN=TUBA1C PE=1 SV=1 - [TBA1C_HUMAN]	2.23	49.8635	10	1	1	2	2.62204	2.23	1	1	0	2.23	1	1
	DVNAAIATIK	2	10	1	Q9BQE3		1015.58	0	0.001258	High	2.62204	High	22.6	0.090949	0
P35580	Myosin-10 OS=Homo sapiens GN=MYH10 PE=1 SV=3 - [MYH10_HUMAN]	2.18	228.858	5	4	4	7	10.292	2.18	4	4	72.1721	1.72	3	3
	QLEEAEEEATR	2	5	1	P35580		1304.6	0	0.04494	High	1.76442	High	26.08	0.0123302	0
	LQELEGAVK	1	5	1	P35580		986.552	0	0.02335	High	2.07131				0
	QVLALQSQLADTK	2	5	1	P35580		1414.79	0	0.01918	High	3.86013	High	48.92	0.000116051	0
	ALELDPNLYR	2	5	1	P35580		1203.64	0	0.06187	High	2.59618	High	34.89	0.00432993	0
P24928	DNA-directed RNA polymerase II subunit RPB1 OS=Homo sapiens GN=POLR2A PE=1 SV=2 - [RPB1_HUMAN]	2.13	217.039	1	2	2	2	4.55933	2.13	2	2
	YSPTSPTYSPTSPK	1	1	1	P24928		1512.72	0	0.0008402	High	2.63088				0
	YSPTSPTYSPTTPK	1	1	1	P24928		1526.74	0	0.000556	High	1.92846				0
P16144	Integrin beta-4 OS=Homo sapiens GN=ITGB4 PE=1 SV=5 - [ITB4_HUMAN]	2.03	202.039	4	3	3	5	7.13796	2.03	3	3	34.7078	1.32	2	2
	VLSTSSTLTR	2	4	1	P16144		1064.59	0	0.05383	High	2.24604	High	34.18	0.00330382	0
	DVVSFEQPEFSVSR	2	4	1	P16144		1625.78	0	0.05291	High	2.76299	High	22.68	0.0458584	0
	LTVPGLSENVPYK	1	4	1	P16144		1416.77	0.002	0.05334	High	2.12894				0
P49368	T-complex protein 1 subunit gamma OS=Homo sapiens GN=CCT3 PE=1 SV=4 - [TCPG_HUMAN]	2.02	60.4953	3	1	1	2	2.77117	2.02	1	1	21.56	2.02	1	1
	AVAQALEVIPR	2	3	1	P49368		1166.69	0	0.0533	High	2.77117	High	21.56	0.0237399	0
P78527	DNA-dependent protein kinase catalytic subunit OS=Homo sapiens GN=PRKDC PE=1 SV=3 - [PRKDC_HUMAN]	2.01	468.788	3	8	8	14	15.2325	1.62	6	6	99.5702	2.01	8	8
	LQETLSAADR	2	3	1	P78527		1103.57	0	0.04683	High	2.27093	High	19.62	0.141887	0
	LACDVDQVTR	2	3	1	P78527	C3(Carbamidomethyl)	1176.57	0	0.003003	High	2.92592	High	63.86	3.7209e-06	0
	AQEPESGLSEETQVK	2	3	1	P78527		1631.78	0	0.051	High	2.34743	High	24.77	0.0281745	0
	YAVPSAGLR	2	3	1	P78527		933.516	0	3.165e-05	High	2.58215	High	27.95	0.0203612	0
	LNESTFDTQITK	2	3	1	P78527		1396.7	0	0.003631	High	2.46803	High	19.95	0.104698	0
	DQNILLGTTYR	2	3	1	P78527		1293.68	0	0.02763	High	2.638	High	27.44	0.0223574	0
	LPSNTLDR	1	1	1	P78527		915.49	0.003	0.09313			High	29.24	0.0111381	0
	TETVTSFR	1	1	1	P78527		940.473	0.005	0.1187			High	26.08	0.0144263	0
Q00325	Phosphate carrier protein, mitochondrial OS=Homo sapiens GN=SLC25A3 PE=1 SV=2 - [MPCP_HUMAN]	1.93	40.0687	6	1	1	2	1.86874	1.93	1	1	29.44	1.93	1	1
	MQVDPQK	2	6	1	Q00325		845.42	0.002	0.05795	High	1.86874	High	29.44	0.00830468	0
Q9GZU2	Paternally-expressed gene 3 protein OS=Homo sapiens GN=PEG3 PE=1 SV=1 - [PEG3_HUMAN]	1.89	180.715	3	2	2	4	4.50552	1.89	2	2	24.68	1.89	2	2
	SLAPTDPQTSYAQEQYAK	2	3	1	Q9GZU2		1997.95	0	0.02655	High	2.01714	High	24.68	0.0236584	0
	DGEFSVPSSNVR	2	3	1	Q9GZU2		1293.61	0	0.004688	High	2.48838	High	16.83	0.163918	0
Q9C091	GREB1-like protein OS=Homo sapiens GN=GREB1L PE=2 SV=2 - [GRB1L_HUMAN]	1.87	214.219	2	3	3	6	6.92713	1.87	3	3	34.101	1.87	3	3
	SEVLVQQTLQR	2	2	1	Q9C091		1300.72	0	0.03415	High	2.73296	High	29.7	0.0128047	0
	LLLTGPPQVGK	2	2	1	Q9C091		1122.69	0	0.004799	High	2.47143	High	19.6	0.0126095	0
	GPQAALPPVVILSK	2	2	1	Q9C091		1389.85	0	0.002349	High	1.72274	High	18.55	0.0146619	0
Q6R327	Rapamycin-insensitive companion of mTOR OS=Homo sapiens GN=RICTOR PE=1 SV=1 - [RICTR_HUMAN]	1.81	192.097	2	3	3	5	5.64695	1.81	3	3	38.9322	1.17	2	2
	ILTAATDACR	2	2	1	Q6R327	C9(Carbamidomethyl)	1091.55	0	0.00129	High	1.68251	High	21.45	0.0759112	0
	LTVSSLDYSR	2	2	1	Q6R327		1140.59	0	0.02442	High	2.2138	High	37.91	0.00156145	0
	YLIQDSSILQK	1	2	1	Q6R327		1307.72	0	0.001078	High	1.75064				0
Q9Y2P4	Long-chain fatty acid transport protein 6 OS=Homo sapiens GN=SLC27A6 PE=1 SV=1 - [S27A6_HUMAN]	1.78	70.0666	2	1	1	2	1.84076	1.78	1	1	36.8	1.78	1	1
	LSTSPDEPVPR	2	2	1	Q9Y2P4		1197.61	0	0.07635	High	1.84076	High	36.8	0.00166099	0
Q9NYQ8	Protocadherin Fat 2 OS=Homo sapiens GN=FAT2 PE=1 SV=2 - [FAT2_HUMAN]	1.7	479.018	1	6	6	12	17.3192	1.7	6	6	154.542	1.7	6	6
	VQAIDPDSR	2	1	1	Q9NYQ8		1000.51	0	0.07338	High	1.90991	High	34.1	0.00243153	0
	ATDSGQPPLSASVR	2	1	1	Q9NYQ8		1385.7	0	0.01162	High	3.19901	High	58.55	1.3824e-05	0
	ASDEDSEVNYSIK	2	1	1	Q9NYQ8		1456.64	0	0.03281	High	2.89952	High	41.16	0.000225851	0
	VSIEDVNDNPPK	2	1	1	Q9NYQ8		1326.66	0	0.01699	High	2.82213	High	60.53	8.0103e-06	0
	ASDGLYQDTALVK	2	1	1	Q9NYQ8		1380.7	0	0.0324	High	3.21311	High	36.68	0.00219079	0
	DVIEINPVTGVVK	2	1	1	Q9NYQ8		1382.79	0	0.0313	High	3.27551	High	29.62	0.0054572	0
A5YKK6	CCR4-NOT transcription complex subunit 1 OS=Homo sapiens GN=CNOT1 PE=1 SV=2 - [CNOT1_HUMAN]	1.68	266.768	4	4	4	6	4.67663	0.8	2	2	53.0804	1.68	4	4
	AAANFSDR	2	4	1	A5YKK6		851.402	0	0.07399	High	2.03418	High	33.21	0.00224439	0
	LAEVGQYEQVK	2	4	1	A5YKK6		1263.66	0	0.04938	High	2.64245	High	30.95	0.00895932	0
	NLDEQLSAPK	1	1	1	A5YKK6		1114.58	0.005	0.1182			High	18.91	0.110535	0
	DAIAALGLLQK	1	1	1	A5YKK6		1112.67	0.007	0.1214			High	29.73	0.00404374	0
Q676U5	Autophagy-related protein 16-1 OS=Homo sapiens GN=ATG16L1 PE=1 SV=2 - [A16L1_HUMAN]	1.65	68.2227	5	1	1	2	3.11865	1.65	1	1	30.24	1.65	1	1
	ITALDLNPER	2	5	1	Q676U5		1141.62	0	0.04838	High	3.11865	High	30.24	0.00662366	0
Q9H583	HEAT repeat-containing protein 1 OS=Homo sapiens GN=HEATR1 PE=1 SV=3 - [HEAT1_HUMAN]	1.49	242.215	2	3	3	5	6.3244	1.07	2	2	78.4151	1.49	3	3
	VVESGGPEILK	2	2	1	Q9H583		1127.63	0	0.03924	High	2.74975	High	31.31	0.00673041	0
	LDDTYSFQVINK	2	2	1	Q9H583		1442.72	0	0.002632	High	3.57465	High	57.36	1.65288e-05	0
	TSLAQQLQR	1	1	1	Q9H583	N-Term(Acetyl)	1086.59	0	0.08935			High	31.58	0.00913957	0
E7EQQ2	WND/140 kDa OS=Homo sapiens GN=ATP7B PE=2 SV=2 - [E7EQQ2_HUMAN]	1.48	72.2129	8	1	1	1	2.04925	1.48	1	1
	AIATQVGINK	1	8	1	E7EQQ2		1014.59	0	0.0348	High	2.04925				0
Q14204	Cytoplasmic dynein 1 heavy chain 1 OS=Homo sapiens GN=DYNC1H1 PE=1 SV=5 - [DYHC1_HUMAN]	1.44	532.072	1	6	6	11	11.7833	1.44	6	6	36.04	1.23	5	5
	VDNEFDQR	2	1	1	Q14204		1022.45	0	0.05846	High	2.04613	High	26.5	0.0107459	0
	TEYLSNADER	1	1	1	Q14204		1197.54	0	0.01431	High	1.599				0
	YATLATVSR	2	1	1	Q14204		981.537	0	0.04829	High	2.73879	High	16.98	0.130291	0
	GNEIVLSAGSTPR	2	1	1	Q14204		1300.69	0	0.05406	High	2.20406	High	14.07	0.497512	0
	TSAPITCELLNK	2	1	1	Q14204	C7(Carbamidomethyl)	1346.7	0	0.07613	High	1.98771	High	27.04	0.0298522	0
	VAAPDVVVPTLDTVR	2	1	1	Q14204		1551.87	0	0.06939	High	2.80662	High	15.09	0.182748	0
P17858	6-phosphofructokinase, liver type OS=Homo sapiens GN=PFKL PE=1 SV=6 - [K6PL_HUMAN]	1.41	84.9642	2	1	1	1	0	1.41	1	1
	AVAFSPVTELK	1	2	1	P17858		1161.65	0	0.03315	High	1.40543				0
F6WFL0	Ankyrin repeat and KH domain-containing protein 1 OS=Homo sapiens GN=ANKHD1 PE=2 SV=1 - [F6WFL0_HUMAN]	1.39	91.4547	8	1	1	1	2.48931	1.39	1	1
	TVSLPLSSPNIK	1	8	1	F6WFL0		1255.73	0	0.0002476	High	2.48931				0
H0YCW2	Zinc finger SWIM domain-containing protein 8 (Fragment) OS=Homo sapiens GN=ZSWIM8 PE=2 SV=1 - [H0YCW2_HUMAN]	1.33	95.9858	7	1	1	1	2.72591	1.33	1	1
	LAVLDPALSPQR	1	7	1	H0YCW2		1279.74	0	3.788e-05	High	2.72591				0
F8W6C1	Spectrin beta chain, non-erythrocytic 1 (Fragment) OS=Homo sapiens GN=SPTBN1 PE=2 SV=1 - [F8W6C1_HUMAN]	1.3	80.8896	4	1	1	1	2.40834	1.3	1	1
	VQAVVAVAR	1	4	1	F8W6C1		912.563	0	0.03623	High	2.40834				0
O75369	Filamin-B OS=Homo sapiens GN=FLNB PE=1 SV=2 - [FLNB_HUMAN]	1.23	277.99	10	3	3	5	7.58607	1.23	3	3	48.9007	0.88	2	2
	VAVTEGCQPSR	2	10	1	O75369	C7(Carbamidomethyl)	1203.58	0	0.006072	High	3.02556	High	40.49	0.00065658	0
	AEISCIDNK	1	10	1	O75369	C5(Carbamidomethyl)	1049.49	0	0.01613	High	2.00277				0
	TGEEVGFVVDAK	2	10	1	O75369		1250.63	0	0.05188	High	2.55775	High	29.98	0.0103475	0
P27816	Microtubule-associated protein 4 OS=Homo sapiens GN=MAP4 PE=1 SV=3 - [MAP4_HUMAN]	1.22	120.93	3	1	1	2	3.39343	1.22	1	1	41.04	1.22	1	1
	DGVLTLANNVTPAK	2	3	1	P27816		1412.78	0	0.03729	High	3.39343	High	41.04	0.000657183	0
Q14008-2	Isoform 2 of Cytoskeleton-associated protein 5 OS=Homo sapiens GN=CKAP5 - [CKAP5_HUMAN]	1.17	218.387	3	2	2	2	3.68878	1.17	2	2
	TTGEVVSGVVSK	1	3	1	Q14008-2		1162.63	0	0.03655	High	1.81267				0
	LEAGDYADLVK	1	3	1	Q14008-2		1193.61	0	0.001626	High	1.87611				0
O14981	TATA-binding protein-associated factor 172 OS=Homo sapiens GN=BTAF1 PE=1 SV=2 - [BTAF1_HUMAN]	1.14	206.756	1	2	2	2	1.96592	0.65	1	1	29.24	0.49	1	1
	AVTLAVQPR	1	1	1	O14981		954.573	0	0.04912			High	29.24	0.00369285	0
	IAAGQAVEAIVK	1	1	1	O14981		1169.69	0.007	0.06821	High	1.96592				0
Q59FY4	Acetyl-CoA carboxylase 1 (Fragment) OS=Homo sapiens GN=ACACA PE=2 SV=1 - [Q59FY4_HUMAN]	1.1	114.546	5	1	1	1	1.64662	1.1	1	1
	VEVGTEVTDYR	1	5	1	Q59FY4		1267.62	0	3.345e-05	High	1.64662				0
O15027	Protein transport protein Sec16A OS=Homo sapiens GN=SEC16A PE=1 SV=3 - [SC16A_HUMAN]	1.06	233.373	6	2	2	4	4.57718	1.06	2	2	32.06	1.06	2	2
	NPSSAAPVQSR	2	6	1	O15027		1113.57	0	0.05438	High	2.54689	High	29.41	0.00933593	0
	YVDVLNPSGTQR	2	6	1	O15027		1348.69	0	0.0346	High	2.03029	High	20.65	0.108485	0
Q16531	DNA damage-binding protein 1 OS=Homo sapiens GN=DDB1 PE=1 SV=1 - [DDB1_HUMAN]	0.88	126.887	1	1	1	1		0			36.4	0.88	1	1
	IVVFQYSDGK	1	1	1	Q16531		1155.61	0	0.03603			High	36.4	0.00183269	0
O95071	E3 ubiquitin-protein ligase UBR5 OS=Homo sapiens GN=UBR5 PE=1 SV=2 - [UBR5_HUMAN]	0.82	309.158	3	2	2	3	6.48711	0.82	2	2	58.77	0.5	1	1
	EVVFVEDVK	1	3	1	O95071		1063.57	0	0.02777	High	1.83645				0
	AYPAAITILETAQK	2	3	1	O95071		1489.83	0	0.0008227	High	4.65066	High	58.77	1.10174e-05	0
Q8TEP8	Centrosomal protein of 192 kDa OS=Homo sapiens GN=CEP192 PE=1 SV=2 - [CE192_HUMAN]	0.77	213.013	7	1	1	2	2.30718	0.77	1	1	0	0.77	1	1
	ATSISTPSDSYSSVR	2	7	1	Q8TEP8		1557.74	0	0.03656	High	2.30718	High	20.37	0.0537225	0
Q14980	Nuclear mitotic apparatus protein 1 OS=Homo sapiens GN=NUMA1 PE=1 SV=2 - [NUMA1_HUMAN]	0.57	238.115	6	1	1	2	2.39372	0.57	1	1	43.8	0.57	1	1
	DSAQTSVTQAQR	2	6	1	Q14980		1291.62	0	0.01804	High	2.39372	High	43.8	0.000400195	0
Q9Y3R5	Protein dopey-2 OS=Homo sapiens GN=DOPEY2 PE=1 SV=5 - [DOP2_HUMAN]	0.52	258.068	2	1	1	2	3.07767	0.52	1	1	21.85	0.52	1	1
	ASLLDSNVLVQR	2	2	1	Q9Y3R5		1314.74	0	0.0002328	High	3.07767	High	21.85	0.0724975	0
Q5T5P2	Sickle tail protein homolog OS=Homo sapiens GN=KIAA1217 PE=1 SV=2 - [SKT_HUMAN]	0.51	213.983	10	1	1	2	1.97015	0.51	1	1	43.32	0.51	1	1
	DVEDGAFLLR	2	10	1	Q5T5P2		1134.58	0	0.0275	High	1.97015	High	43.32	0.000621557	0
P12270	Nucleoprotein TPR OS=Homo sapiens GN=TPR PE=1 SV=3 - [TPR_HUMAN]	0.51	267.131	1	1	1	1	2.27583	0.51	1	1
	ASTALSNEQQAR	1	1	1	P12270		1275.63	0	0.002645	High	2.27583				0
Q5TCU6	Talin-1 OS=Homo sapiens GN=TLN1 PE=2 SV=1 - [Q5TCU6_HUMAN]	0.49	257.92	2	1	1	1	2.4148	0.49	1	1
	ALSTDPAAPNLK	1	2	1	Q5TCU6		1197.65	0	0.02771	High	2.4148				0
Q92538	Golgi-specific brefeldin A-resistance guanine nucleotide exchange factor 1 OS=Homo sapiens GN=GBF1 PE=1 SV=2 - [GBF1_HUMAN]	0.48	206.315	1	1	1	1		0			21.54	0.48	1	1
	SLEETIIQK	1	1	1	Q92538		1060.59	0	0.08194			High	21.54	0.0810181	0
Q6P2Q9	Pre-mRNA-processing-splicing factor 8 OS=Homo sapiens GN=PRPF8 PE=1 SV=2 - [PRP8_HUMAN]	0.47	273.427	1	1	1	1	1.89123	0.47	1	1
	EQSQLTATQTR	1	1	1	Q6P2Q9		1262.63	0	0.002243	High	1.89123				0
Q93008	Probable ubiquitin carboxyl-terminal hydrolase FAF-X OS=Homo sapiens GN=USP9X PE=1 SV=3 - [USP9X_HUMAN]	0.47	292.094	3	1	1	2	2.23962	0.47	1	1	28.03	0.47	1	1
	VVIQSNDDIASR	2	3	1	Q93008		1316.68	0	0.03011	High	2.23962	High	28.03	0.0242393	0
H0YJ97	Thyroid receptor-interacting protein 11 (Fragment) OS=Homo sapiens GN=TRIP11 PE=4 SV=1 - [H0YJ97_HUMAN]	0.47	195.692	2	1	1	1	2.04688	0.47	1	1
	LTQIIQQK	1	2	1	H0YJ97		971.588	0.002	0.05547	High	2.04688				0
P42345	Serine/threonine-protein kinase mTOR OS=Homo sapiens GN=MTOR PE=1 SV=1 - [MTOR_HUMAN]	0.43	288.707	1	1	1	1	2.20053	0.43	1	1
	DASAVSLSESK	1	1	1	P42345		1093.54	0	0.02871	High	2.20053				0
Q9UPY3	Endoribonuclease Dicer OS=Homo sapiens GN=DICER1 PE=1 SV=3 - [DICER_HUMAN]	0.42	218.542	2	1	1	2	2.56611	0.42	1	1	37.06	0.42	1	1
	YTAVVLNR	2	2	1	Q9UPY3		935.531	0	0.07906	High	2.56611	High	37.06	0.00160383	0
P51587	Breast cancer type 2 susceptibility protein OS=Homo sapiens GN=BRCA2 PE=1 SV=2 - [BRCA2_HUMAN]	0.38	383.986	1	1	1	2	2.60965	0.38	1	1	24.33	0.38	1	1
	SVQVSDASLQNAR	2	1	1	P51587		1374.7	0	0.07901	High	2.60965	High	24.33	0.0426169	0
P42858	Huntingtin OS=Homo sapiens GN=HTT PE=1 SV=2 - [HD_HUMAN]	0.35	347.383	1	1	1	2	1.96597	0.35	1	1	25.01	0.35	1	1
	VTLDLQNSTEK	2	1	1	P42858		1247.65	0	0.06153	High	1.96597	High	25.01	0.0405418	0
O15230	Laminin subunit alpha-5 OS=Homo sapiens GN=LAMA5 PE=1 SV=8 - [LAMA5_HUMAN]	0.32	399.479	1	1	1	2	2.3954	0.32	1	1	28.72	0.32	1	1
	AVAAEAQDTATR	2	1	1	O15230		1203.6	0	0.01094	High	2.3954	High	28.72	0.0154418	0
Q9Y4A5	Transformation/transcription domain-associated protein OS=Homo sapiens GN=TRRAP PE=1 SV=3 - [TRRAP_HUMAN]	0.26	437.318	1	1	1	1		0			24.31	0.26	1	1
	EVTSPNSTVR	1	1	1	Q9Y4A5		1089.55	0.003	0.09607			High	24.31	0.0418869	0
Q15149	Plectin OS=Homo sapiens GN=PLEC PE=1 SV=3 - [PLEC_HUMAN]	0.21	531.466	9	1	1	2	2.5238	0.21	1	1	42.16	0.21	1	1
	LSVAAQEAAR	2	9	1	Q15149		1015.55	0	0.01721	High	2.5238	High	42.16	0.000571647	0
Q9NU22	Midasin OS=Homo sapiens GN=MDN1 PE=1 SV=2 - [MDN1_HUMAN]	0.18	632.42	1	1	1	2	2.3062	0.18	1	1	23.55	0.18	1	1
	APAVQDLLTR	2	1	1	Q9NU22		1083.62	0	0.08319	High	2.3062	High	23.55	0.0287021	0
P0CG48	Polyubiquitin-C OS=Homo sapiens GN=UBC PE=1 SV=3 - [UBC_HUMAN]	32.85	76.9915	21	2	2	5	8.46329	32.85	2	3	42.3279	32.85	2	2
	TITLEVEPSDTIENVK	3	21	1	P0CG48		1787.93	0	3.332e-16	High	3.72797	High	31.84	0.00680822	0
	TLSDYNIQK	2	21	1	P0CG48		1081.55	0.002	0.0314	High	2.62531	High	29.24	0.0106021	0
F8WEZ6	Hematopoietic lineage cell-specific protein OS=Homo sapiens GN=HCLS1 PE=2 SV=1 - [F8WEZ6_HUMAN]	21.05	8.58199	1	1	1	1	1.90222	21.05	1	1
	WGAKTIEGSGRTEHIK	1	1	1	F8WEZ6		1769.92	0.006	0.02005	High	1.90222				2
P04264	Keratin, type II cytoskeletal 1 OS=Homo sapiens GN=KRT1 PE=1 SV=6 - [K2C1_HUMAN]	16.93	65.999	2	8	10	29	40.1136	16.93	10	17	193.846	14.13	8	12
	GSGGGSSGGSIGGR	10	2	1	P04264		1092.5	0	3.726e-05	High	2.45985	High	56.31	1.33314e-05	0
	YEELQITAGR	2	2	1	P04264		1179.6	0	0.008179	High	2.58473	High	42	0.000687744	0
	TNAENEFVTIK	2	2	1	P04264		1265.64	0	0.004576	High	2.64357	High	45.23	0.00032091	0
	QISNLQQSISDAEQR	3	2	1	P04264		1716.85	0	0.0007112	High	2.32019	High	37.94	0.0017355	0
	FLEQQNQVLQTK	4	4	2	P35908;P04264		1475.79	0	0.01033	High	3.70775	High	52.54	6.74195e-05	0
	LNDLEDALQQAK	2	2	1	P04264		1357.7	0	4.876e-06	High	2.79249	High	36.64	0.0021677	0
	SISISVAR	1	2	1	P04264		832.491	0.002	0.009784	High	1.73241				0
	IEISELNR	2	4	2	P04264;P35908		973.533	0.002	0.006032	High	2.56614	High	22.57	0.0846626	0
	SLVNLGGSK	2	2	1	P04264		874.5	0.002	0.04789	High	2.12717	High	24.35	0.0550923	0
	AEAESLYQSK	1	2	1	P04264		1125.54	0.005	0.01122	High	2.39059				0
P05023	Sodium/potassium-transporting ATPase subunit alpha-1 OS=Homo sapiens GN=ATP1A1 PE=1 SV=1 - [AT1A1_HUMAN]	15.74	112.824	3	13	13	25	32.5714	14.86	12	13	149.191	13	11	12
	VDNSSLTGESEPQTR	2	3	1	P05023		1619.75	0	3.955e-13	High	2.70008	High	27.01	0.0121431	0
	AVAGDASESALLK	2	3	1	P05023		1231.66	0	0.01524	High	3.32565	High	64.15	5.03815e-06	0
	ADIGVAMGIAGSDVSK	2	3	1	P05023	M7(Oxidation)	1506.75	0	7.484e-05	High	3.07951	High	29.46	0.0127395	0
	LNIPVSQVNPR	2	3	1	P05023		1236.71	0	6.981e-07	High	2.40506	High	24.66	0.0186379	0
	SPDFTNENPLETR	2	3	1	P05023		1519.7	0	0.01345	High	2.56469	High	39.11	0.000638268	0
	DMTSEQLDDILK	2	3	1	P05023	M2(Oxidation)	1423.66	0	0.004564	High	2.165	High	21.43	0.0374113	0
	AVFQANQENLPILK	4	3	1	P05023		1584.88	0	0.0184	High	3.23991	High	38.53	0.00110121	0
	TSATWLALSR	2	3	1	P05023		1105.6	0	0.001551	High	2.27693	High	16.51	0.266912	0
	GIVVYTGDR	2	3	1	P05023		979.523	0.002	0.0425	High	1.9418	High	10.37	0.978024	0
	DGPNALTPPPTTPEWIK	1	3	1	P05023		1833.94	0.002	0.004878	High	1.72254				0
	IVEIPFNSTNK	1	3	1	P05023		1261.68	0.003	0.01122	High	2.1837				0
	NMVPQQALVIR	2	3	1	P05023	M2(Oxidation)	1284.71	0.006	0.09613	High	1.77489	High	25.6	0.0242372	0
	LIIVEGCQR	1	1	1	P05023	C7(Carbamidomethyl)	1087.6	0.006	0.1006			High	12.13	1.13285	0
M0QXW5	Uncharacterized protein OS=Homo sapiens PE=4 SV=1 - [M0QXW5_HUMAN]	15.69	5.6428	1	1	1	1	1.80684	15.69	1	1
	LNSLQCPR	1	1	1	M0QXW5	C6(Carbamidomethyl)	987.512	0.006	0.04678	High	1.80684				0
P46379	Large proline-rich protein BAG6 OS=Homo sapiens GN=BAG6 PE=1 SV=2 - [BAG6_HUMAN]	14.31	119.334	5	12	12	32	40.2181	12.37	11	15	150.756	14.31	12	17
	LQEDPNYSPQR	2	5	1	P46379		1346.63	0	5.912e-05	High	2.67504	High	27.17	0.0102649	0
	LQEYNVGGK	2	5	1	P46379		1007.52	0	0.0002157	High	1.82863	High	26.44	0.0245145	0
	ENASPAPGTTAEEAMSR	2	5	1	P46379		1718.77	0	0.005936	High	3.49179	High	41.64	0.000277623	0
	DLEAPEVQESYR	2	5	1	P46379		1435.67	0	0.003193	High	2.22874	High	40.99	0.000553331	0
	VGDPPQPLPEEPMEVQGAER	2	5	1	P46379	M13(Oxidation)	2191.04	0	0.009261	High	2.98276	High	18.83	0.103425	0
	VGDPPQPLPEEPMEVQGAER	2	5	1	P46379		2175.04	0	0.001394	High	4.42196	High	25.97	0.0204873	0
	TFIVGAQMNVK	2	5	1	P46379	M8(Oxidation)	1223.65	0	0.02181	High	2.15193	High	20.11	0.109199	0
	AGSSESIAAFIQR	2	5	1	P46379		1336.69	0	0.005188	High	3.00804	High	54.47	3.85855e-05	0
	ESFSLVQVQPGVDIIR	4	5	1	P46379		1786.97	0	0.01102	High	2.78411	High	19.02	0.10965	0
	LLGNTFVALSDLR	2	5	1	P46379		1418.8	0	2.331e-07	High	3.50297	High	42.87	0.000315014	0
	MEPNDSTSTAVEEPDSLEVLVK	1	1	1	P46379	N-Term(Acetyl)	2432.14	0	0.003201			High	15.47	0.202911	0
	MEPNDSTSTAVEEPDSLEVLVK	2	1	1	P46379	N-Term(Acetyl); M1(Oxidation)	2448.14	0	0.002808			High	22.42	0.0303582	0
	DIQTLLSR	2	5	1	P46379		945.537	0.002	0.01056	High	2.26578	High	23.06	0.0514083	0
	TFIVGAQMNVK	2	5	1	P46379		1207.65	0.002	0.004878	High	2.30683	High	14.65	0.392469	0
	LINLVGESLR	3	5	1	P46379		1113.66	0.005	0.08522	High	1.94881	High	15.48	0.23359	0
P00761 SWISS-PROT:P00761	Trypsin - Sus scrofa (Pig). - [TRYP_PIG]	13.85	24.3938	1	3	3	5	9.96197	13.85	3	5
	LSSPATLNSR	2	1	1	P00761 SWISS-PROT:P00761		1045.56	0	0.0002525	High	2.28941				0
	SSGSSYPSLLQCLK	1	1	1	P00761 SWISS-PROT:P00761	C12(Carbamidomethyl)	1526.75	0.003	0.01122	High	1.83524				0
	VATVSLPR	2	1	1	P00761 SWISS-PROT:P00761		842.51	0.005	0.01122	High	1.85206				0
P49327	Fatty acid synthase OS=Homo sapiens GN=FASN PE=1 SV=3 - [FAS_HUMAN]	10.12	273.254	1	22	22	42	57.2249	9.64	21	23	343.79	7.21	15	19
	ADEASELACPTPK	1	1	1	P49327	C9(Carbamidomethyl)	1388.64	0	0.004878	High	2.99025				0
	AQVADVVVSR	2	1	1	P49327		1043.59	0	0.00287	High	2.72878	High	39.67	0.00126776	0
	ACLDTAVENMPSLK	2	1	1	P49327	C2(Carbamidomethyl); M10(Oxidation)	1564.74	0	1.571e-14	High	3.31424	High	34.93	0.0019764	0
	VGDPQELNGITR	2	1	1	P49327		1298.67	0	0.01543	High	2.90068	High	56.71	1.87708e-05	0
	EDGLAQQQTQLNLR	2	1	1	P49327		1613.83	0	0.01068	High	2.97851	High	24.1	0.03871	0
	LQVVDQPLPVR	2	1	1	P49327		1263.74	0	0.006052	High	3.4258	High	54.65	1.62815e-05	0
	ACLDTAVENMPSLK	2	1	1	P49327	C2(Carbamidomethyl)	1548.74	0	3.332e-16	High	3.55184	High	63.37	3.52096e-06	0
	FPQLDSTSFANSR	2	1	1	P49327		1469.7	0	0.008499	High	3.15421	High	48.72	0.00010205	0
	SLLVNPEGPTLMR	2	1	1	P49327	M12(Oxidation)	1442.77	0	0.00643	High	2.25358	High	29.83	0.00967126	0
	MVVPGLDGAQIPR	2	1	1	P49327		1352.74	0	0.01609	High	2.55346	High	37.02	0.00164846	0
	VVVQVLAEEPEAVLK	2	1	1	P49327		1622.94	0	0.005227	High	3.97515	High	30.62	0.00359789	0
	GVDLVLNSLAEEK	2	1	1	P49327		1386.75	0	3.518e-10	High	3.01629	High	33.7	0.00514028	0
	MEEVVIAGMSGK	1	1	1	P49327	N-Term(Acetyl); M1(Oxidation); M9(Oxidation)	1324.61	0	0.02261			High	34.6	0.00228846	0
	TGTVSLEVR	2	1	1	P49327		961.532	0.002	0.004878	High	2.294	High	47.1	0.000227157	0
	VYQWDDPDPR	2	1	1	P49327		1290.58	0.002	0.03966	High	2.45225	High	18.21	0.0392621	0
	QQEQQVPILEK	4	1	1	P49327		1339.72	0.002	0.004878	High	2.52151	High	17.05	0.154835	0
	AALQEELQLCK	2	1	1	P49327	C10(Carbamidomethyl)	1302.67	0.002	0.03884	High	2.37375	High	40.04	0.00113946	0
	MEEVVIAGMSGK	1	1	1	P49327	N-Term(Acetyl)	1292.62	0.002	0.03697			High	41.99	0.000556522	0
	MEEVVIAGMSGK	1	1	1	P49327	N-Term(Acetyl); M1(Oxidation)	1308.62	0.002	0.02738			High	44	0.000266732	0
	AGLYGLPR	1	1	1	P49327		846.485	0.003	0.01122	High	2.13693				0
	GLVQALQTK	1	1	1	P49327		957.573	0.005	0.01122	High	2.37583				0
	VLQGDLVMNVYR	1	1	1	P49327	M8(Oxidation)	1422.74	0.005	0.01122	High	1.46966				0
	QEPLLIGSTK	1	1	1	P49327		1085.62	0.006	0.03134	High	1.53137				0
	VLEALLPLK	1	1	1	P49327		995.65	0.006	0.02599	High	2.36649				0
	LSIPTYGLQCTR	1	1	1	P49327	C10(Carbamidomethyl)	1408.73	0.007	0.08272	High	1.62198				0
H3BMZ1	Very-long-chain (3R)-3-hydroxyacyl-[acyl-carrier protein] dehydratase 3 (Fragment) OS=Homo sapiens GN=PTPLAD1 PE=2 SV=1 - [H3BMZ1_HUMAN]	10.07	16.1533	6	1	1	1	2.77926	10.07	1	1
	LESEGSPETLTNLR	1	6	1	H3BMZ1		1545.78	0	1.325e-09	High	2.77926				0
P09211	Glutathione S-transferase P OS=Homo sapiens GN=GSTP1 PE=1 SV=2 - [GSTP1_HUMAN]	10	23.341	2	2	2	3	1.95088	4.76	1	1	42.4348	10	2	2
	ASCLYGQLPK	2	2	1	P09211	C3(Carbamidomethyl)	1136.58	0.002	0.005339	High	1.95088	High	24.58	0.0329179	0
	PPYTVVYFPVR	1	1	1	P09211		1337.73	0.002	0.03133			High	38.07	0.00136461	0
P02769	SWISS-PROT:P02769 (Bos taurus) Bovine serum albumin precursor	9.56	69.2484	2	5	5	17	47.5581	9.56	5	17
	HLVDEPQNLIK	7	1	1	P02769		1305.72	0	2.053e-05	High	3.37497				0
	KVPQVSTPTLVEVSR	7	2	1	P02769		1639.94	0	3.332e-16	High	4.36175				1
	KQTALVELLK	1	1	1	P02769		1142.72	0.002	0.007617	High	2.66323				1
	YICDNQDTISSK	1	1	1	P02769	C3(Carbamidomethyl)	1443.64	0.002	0.01024	High	2.13776				0
	LVVSTQTALA	1	1	1	P02769		1002.58	0.005	0.01306	High	2.38196				0
F8WAM2	T-complex protein 1 subunit eta (Fragment) OS=Homo sapiens GN=CCT7 PE=2 SV=1 - [F8WAM2_HUMAN]	9.18	10.4878	5	1	1	1	1.93497	9.18	1	1
	TATQLAVNK	1	5	1	F8WAM2		945.536	0.006	0.03339	High	1.93497				0
Q9Y4L1	Hypoxia up-regulated protein 1 OS=Homo sapiens GN=HYOU1 PE=1 SV=1 - [HYOU1_HUMAN]	9.01	111.266	2	8	8	12	16.0037	7.81	7	7	39.4297	6.41	5	5
	AEAGPEGVAPAPEGEK	2	2	1	Q9Y4L1		1508.72	0	5.75e-06	High	2.30933	High	23.17	0.0419295	0
	LYQPEYQEVSTEEQR	2	2	1	Q9Y4L1		1898.88	0	0.008643	High	2.40209	High	11.38	0.425751	0
	SLAEDFAEQPIK	2	2	1	Q9Y4L1		1347.68	0	5.676e-07	High	3.2331	High	27.17	0.0208176	0
	LAGLFNEQR	2	2	1	Q9Y4L1		1047.56	0	0.02279	High	2.19337	High	29.36	0.0155276	0
	VQEVLLK	1	2	1	Q9Y4L1		828.522	0.003	0.01122	High	2.09161				0
	FFGDSAASMAIK	1	1	1	Q9Y4L1	M9(Oxidation)	1260.59	0.004	0.07407			High	15.9	0.165791	0
	EVQYLLNK	1	2	1	Q9Y4L1		1006.56	0.006	0.05399	High	1.97849				0
	EAGMQPQLQIR	1	2	1	Q9Y4L1	M4(Oxidation)	1286.66	0.008	0.09688	High	1.79573				0
P35908	Keratin, type II cytoskeletal 2 epidermal OS=Homo sapiens GN=KRT2 PE=1 SV=2 - [K22E_HUMAN]	8.45	65.3932	2	3	5	11	15.9126	8.45	5	6	80.5122	7.04	4	5
	GFSSGSAVVSGGSR	2	2	1	P35908		1254.61	0	8.529e-07	High	2.54947	High	25.21	0.0253093	0
	FLEQQNQVLQTK	4	4	2	P35908;P04264		1475.79	0	0.01033	High	3.70775	High	52.54	6.74195e-05	0
	IEISELNR	2	4	2	P04264;P35908		973.533	0.002	0.006032	High	2.56614	High	22.57	0.0846626	0
	TAAENDFVTLK	2	2	1	P35908		1208.62	0.002	0.03818	High	2.30726	High	40.29	0.00111781	0
	AQYEEIAQR	1	2	1	P35908		1107.54	0.007	0.08961	High	1.92768				0
P35527	Keratin, type I cytoskeletal 9 OS=Homo sapiens GN=KRT9 PE=1 SV=3 - [K1C9_HUMAN]	8.03	62.0268	1	4	4	14	15.6404	8.03	4	9	68.2649	6.26	3	5
	FSSSSGYGGGSSR	7	1	1	P35527		1235.53	0	0.01468	High	2.51612	High	31.93	0.00125036	0
	VQALEEANNDLENK	2	1	1	P35527		1586.77	0	0.01529	High	3.54692	High	35.74	0.00245351	0
	FSSSGGGGGGGR	4	1	1	P35527		982.434	0.003	0.01122	High	2.01209	High	13.65	0.148874	0
	QGVDADINGLR	1	1	1	P35527		1157.59	0.008	0.1128	High	1.49865				0
Q00839	Heterogeneous nuclear ribonucleoprotein U OS=Homo sapiens GN=HNRNPU PE=1 SV=6 - [HNRPU_HUMAN]	7.88	90.528	2	5	5	9	14.8761	7.88	5	6	68.4972	3.27	2	3
	NFILDQTNVSAAAQR	2	2	1	Q00839		1647.85	0	0.0007585	High	3.20184	High	67.21	2.58547e-06	0
	SSGPTSLFAVTVAPPGAR	1	2	1	Q00839		1714.91	0	0.0005164	High	2.21887				0
	YNILGTNTIMDK	2	2	1	Q00839	M10(Oxidation)	1398.7	0.002	0.04623	High	2.28542	High	11.46	0.803808	0
	YNILGTNTIMDK	2	2	1	Q00839		1382.7	0.002	0.004878	High	2.45181	High	21.96	0.0754603	0
	GYFEYIEENK	1	2	1	Q00839		1291.59	0.005	0.01122	High	2.56284				0
	NGQDLGVAFK	1	2	1	Q00839		1048.54	0.006	0.02831	High	2.15537				0
O95347	Structural maintenance of chromosomes protein 2 OS=Homo sapiens GN=SMC2 PE=1 SV=2 - [SMC2_HUMAN]	7.44	135.572	2	8	8	16	19.5814	7.44	8	8	77.35	7.44	8	8
	ENLTELSGGQR	2	2	1	O95347		1203.6	0	3.601e-06	High	2.48907	High	15.74	0.290688	0
	SLEDALAEAQR	2	2	1	O95347		1202.6	0	0.0226	High	2.41456	High	29.44	0.0104662	0
	TILEEEITPTIQK	2	2	1	O95347		1514.83	0	0.001167	High	3.97274	High	50.78	8.77383e-05	0
	ILTTIEDLDQK	2	2	1	O95347		1288.7	0	0.004878	High	2.4866	High	22.74	0.0617246	0
	QQLEAVNEAIK	2	2	1	O95347		1242.67	0.002	0.04112	High	1.91763	High	10.86	0.996727	0
	YLINGVNANNTR	2	2	1	O95347		1348.69	0.002	0.004878	High	1.9071	High	17.79	0.207095	0
	TEEADLLQTK	2	2	1	O95347		1147.59	0.003	0.01122	High	2.03475	High	12.44	0.872351	0
	ASNLQDLVYK	2	2	1	O95347		1150.61	0.005	0.01122	High	2.35897	High	35.14	0.0031232	0
C9JH18	PERQ amino acid-rich with GYF domain-containing protein 2 (Fragment) OS=Homo sapiens GN=GIGYF2 PE=2 SV=1 - [C9JH18_HUMAN]	7.38	16.7702	5	1	1	1	1.99671	7.38	1	1
	SLLEIQQEEAR	1	5	1	C9JH18		1315.69	0	6.165e-05	High	1.99671				0
P52732	Kinesin-like protein KIF11 OS=Homo sapiens GN=KIF11 PE=1 SV=2 - [KIF11_HUMAN]	6.34	119.085	1	6	6	11	15.6802	6.34	6	6	81.8479	5.3	5	5
	IGAVEEELNR	2	1	1	P52732		1129.59	0	0.01511	High	3.02002	High	37.04	0.00221421	0
	EEYITSALESTEEK	2	1	1	P52732		1628.75	0	0.01377	High	3.544	High	51.6	4.15099e-05	0
	EAGNINQSLLTLGR	2	1	1	P52732		1485.8	0	2.359e-07	High	2.78229	High	32.32	0.00659405	0
	LLNTVEETTK	2	1	1	P52732		1147.62	0.002	0.04878	High	2.33812	High	23	0.0613954	0
	VITALVER	2	1	1	P52732		900.552	0.005	0.01122	High	2.03262	High	14.16	0.189935	0
	ETTIDGEELVK	1	1	1	P52732		1233.62	0.007	0.09192	High	1.96316				0
Q92878	DNA repair protein RAD50 OS=Homo sapiens GN=RAD50 PE=1 SV=1 - [RAD50_HUMAN]	6.33	153.797	2	8	8	15	21.4564	6.33	8	9	83.7197	4.8	6	6
	DVNGELIAVQR	2	2	1	Q92878		1213.65	0	0.004878	High	3.62002	High	60.49	8.12908e-06	0
	YELQQLEGSSDR	2	2	1	Q92878		1424.67	0	0.02068	High	2.39374	High	35.81	0.00202065	0
	EQVSPLETTLEK	2	2	1	Q92878		1373.72	0	0.004878	High	2.2611	High	23.43	0.0517493	0
	GQDIEYIEIR	2	2	1	Q92878		1235.63	0	0.008125	High	2.78359	High	27.87	0.0178819	0
	VIAQLSECEK	2	2	1	Q92878	C8(Carbamidomethyl)	1176.59	0.002	0.02871	High	2.16426	High	24.71	0.0485123	0
	SYENELDPLK	2	2	1	Q92878		1207.58	0.002	0.004878	High	2.25421				0
	MEVISLQNEK	1	2	1	Q92878	M1(Oxidation)	1206.61	0.003	0.01122	High	2.28255				0
	LQGIDLDR	2	2	1	Q92878		929.505	0.003	0.01122	High	2.08505	High	20.5	0.0686263	0
Q9BQE3	Tubulin alpha-1C chain OS=Homo sapiens GN=TUBA1C PE=1 SV=1 - [TBA1C_HUMAN]	6.24	49.8635	10	2	2	4	5.72281	6.24	2	2	39.6132	6.24	2	2
	DVNAAIATIK	2	10	1	Q9BQE3		1015.58	0	0.003437	High	3.03064	High	38.36	0.00241434	0
	VGINYQPPTVVPGGDLAK	2	10	1	Q9BQE3		1824.99	0	0.02391	High	2.69217	High	25.03	0.0270084	0
P16615	Sarcoplasmic/endoplasmic reticulum calcium ATPase 2 OS=Homo sapiens GN=ATP2A2 PE=1 SV=1 - [AT2A2_HUMAN]	5.95	114.683	4	5	5	12	15.7632	5.95	5	6	80.5939	5.95	5	6
	VDQSILTGESVSVIK	2	4	1	P16615		1574.86	0	0.01391	High	3.83322	High	56.36	2.38143e-05	0
	IGIFGQDEDVTSK	4	4	1	P16615		1408.7	0	0.005886	High	2.61268	High	30.94	0.0089397	0
	VGEATETALTCLVEK	2	4	1	P16615	C11(Carbamidomethyl)	1620.81	0	0.01114	High	3.22453	High	29.53	0.0121458	0
	EFDELNPSAQR	2	4	1	P16615		1305.61	0.002	0.04903	High	1.89355	High	15.84	0.122489	0
	EFTLEFSR	2	4	1	P16615		1028.51	0.003	0.05747	High	1.71288	High	11.94	0.342258	0
Q86VP6	Cullin-associated NEDD8-dissociated protein 1 OS=Homo sapiens GN=CAND1 PE=1 SV=2 - [CAND1_HUMAN]	5.85	136.289	2	6	6	12	16.2162	5.85	6	6	68.1382	5.85	6	6
	TLEDPDLNVR	2	2	1	Q86VP6		1171.6	0	0.004551	High	2.20357	High	23.06	0.0459709	0
	AVAALLTIPEAEK	2	2	1	Q86VP6		1325.77	0	0.02269	High	3.14228	High	32.14	0.00271869	0
	ALTLIAGSPLK	2	2	1	Q86VP6		1083.68	0	0.0007106	High	2.7851	High	16.47	0.0822797	0
	SVILEAFSSPSEEVK	2	2	1	Q86VP6		1621.84	0	0.01683	High	3.28432	High	23.16	0.0570009	0
	LSTLCPSAVLQR	2	2	1	Q86VP6	C5(Carbamidomethyl)	1344.73	0.002	0.004878	High	2.27285	High	25.58	0.0333416	0
	TYIQCIAAISR	2	2	1	Q86VP6	C5(Carbamidomethyl)	1295.68	0.002	0.02455	High	2.52809	High	46.75	0.00018493	0
P26640	Valine--tRNA ligase OS=Homo sapiens GN=VARS PE=1 SV=4 - [SYVC_HUMAN]	5.62	140.387	3	5	5	8	10.7143	5.62	5	5	89.9657	3.48	3	3
	VQGSDSDEEVVVATTR	2	3	1	P26640		1691.81	0	2.074e-09	High	3.08408	High	47.96	0.000132763	0
	VPLEVQEADEAK	2	3	1	P26640		1327.68	0	0.004833	High	2.1547	High	49.93	9.70518e-05	0
	DPGVITYDLPTPPGEK	2	3	1	P26640		1698.86	0	0.0168	High	3.18629	High	32.75	0.00530884	0
	LSAAVTEAFVR	1	3	1	P26640		1163.64	0.003	0.01122	High	2.28922				0
	ADFPAGIPECGTDALR	1	3	1	P26640	C10(Carbamidomethyl)	1689.79	0.005	0.01126	High	1.31432				0
P17987	T-complex protein 1 subunit alpha OS=Homo sapiens GN=TCP1 PE=1 SV=1 - [TCPA_HUMAN]	5.58	60.3056	7	3	3	3	1.88645	3.6	2	2	23.95	1.98	1	1
	MEGPLSVFGDR	1	1	1	P17987	N-Term(Acetyl); M1(Oxidation)	1265.58	0.004	0.07308			High	23.95	0.0207399	0
	SSLGPVGLDK	1	7	1	P17987		972.537	0.005	0.0127	High	1.88645				0
	EQLAIAEFAR	1	1	1	P17987		1147.61	0.005	0.01143	High	1.57179				0
Q5JUA9	Vacuolar protein sorting-associated protein 16 homolog (Fragment) OS=Homo sapiens GN=VPS16 PE=2 SV=1 - [Q5JUA9_HUMAN]	5.47	30.3888	4	1	1	2	3.95217	5.47	1	2
	LGDTPGVSYSDIAAR	2	4	1	Q5JUA9		1521.75	0	3.666e-11	High	2.06292				0
Q92616	Translational activator GCN1 OS=Homo sapiens GN=GCN1L1 PE=1 SV=6 - [GCN1L_HUMAN]	5.35	292.572	1	13	13	20	20.7338	4.57	10	10	97.3706	3.78	10	10
	VISESPPDQWEAR	2	1	1	Q92616		1513.73	0	0.002275	High	2.71511	High	33.1	0.00342845	0
	SIIQSAQQDSIK	2	1	1	Q92616		1317.7	0	0.01531	High	2.78403	High	25.53	0.0386259	0
	ALADENEFVR	2	1	1	Q92616		1163.57	0	0.01294	High	2.48268	High	49.65	0.000105683	0
	VDENGPELLPR	2	1	1	Q92616		1238.64	0	0.01486	High	2.55677	High	33.54	0.00471357	0
	AADTQVSETLK	1	1	1	Q92616	N-Term(Acetyl)	1204.61	0	0.01979			High	18.67	0.158244	0
	NAPNDASYDAVR	2	1	1	Q92616		1292.59	0.002	0.03649	High	1.45076	High	19.56	0.0431583	0
	EDAGGMIQR	1	1	1	Q92616	M6(Oxidation)	992.447	0.002	0.04622			High	11.9	0.271175	0
	AADTQVSETLKR	1	1	1	Q92616	N-Term(Acetyl)	1360.71	0.002	0.04326			High	36.65	0.0033414	1
	LSVADSQAEAK	2	1	1	Q92616		1118.57	0.004	0.06518	High	1.9866	High	19.96	0.140791	0
	QAGAEALSQAVAR	1	1	1	Q92616		1271.67	0.005	0.01122	High	2.15027				0
	ASLLDPVPEVR	2	1	1	Q92616		1195.67	0.005	0.07958	High	2.13821	High	18.29	0.11786	0
	QLSSCLPNIVPK	1	1	1	Q92616	C5(Carbamidomethyl)	1355.74	0.005	0.01122	High	1.74556				0
	LASQADSTEQVDDTILT	1	1	1	Q92616		1806.86	0.008	0.1033	High	2.17456				0
P13645	Keratin, type I cytoskeletal 10 OS=Homo sapiens GN=KRT10 PE=1 SV=6 - [K1C10_HUMAN]	5.31	58.7917	3	3	3	7	8.09182	3.94	2	3	76.8824	5.31	3	4
	ALEESNYELEGK	2	3	1	P13645		1381.65	0	0.01971	High	3.43234	High	63.09	3.68181e-06	0
	QSVEADINGLR	4	3	1	P13645		1201.62	0.002	0.03422	High	2.36038	High	35.64	0.00253795	0
	YENEVALR	1	1	1	P13645		993.502	0.004	0.06382			High	11.51	0.935871	0
P41252	Isoleucine--tRNA ligase, cytoplasmic OS=Homo sapiens GN=IARS PE=1 SV=2 - [SYIC_HUMAN]	5.23	144.406	2	6	6	12	16.2655	5.23	6	6	57.898	5.23	6	6
	QLSSEELEQFQK	2	2	1	P41252		1465.72	0	6.991e-10	High	2.92882	High	33.45	0.00503819	0
	VLIDPVSVQDK	2	2	1	P41252		1212.68	0	0.004878	High	2.78287	High	21.14	0.0588385	0
	LESDYEILER	2	2	1	P41252		1266.62	0	1.367e-05	High	2.43818	High	29.26	0.0115612	0
	VENMVDQLLR	2	2	1	P41252	M4(Oxidation)	1232.63	0	2.426e-07	High	2.6417	High	23.62	0.0549655	0
	TVYVSVLPTTADF	2	2	1	P41252		1412.73	0	1.739e-05	High	3.13417	High	33.51	0.00472396	0
	LYLINSPVVR	2	2	1	P41252		1173.7	0.002	0.04133	High	2.33976	High	14.63	0.161844	0
I3L097	Uncharacterized protein OS=Homo sapiens PE=4 SV=1 - [I3L097_HUMAN]	5.07	37.9326	2	1	1	1	0	5.07	1	1
	LGGAVPFAPPEVSPEQAK	1	2	1	I3L097		1793.95	0.005	0.01313	High	1.46911				0
P07900	Heat shock protein HSP 90-alpha OS=Homo sapiens GN=HSP90AA1 PE=1 SV=5 - [HS90A_HUMAN]	5.05	84.6067	7	3	3	6	8.06135	5.05	3	3	71.3191	5.05	3	3
	GVVDSEDLPLNISR	2	7	1	P07900		1513.79	0	0.009743	High	3.59761	High	43.99	0.000448903	0
	ADLINNLGTIAK	2	3	1	P07900		1242.71	0	0.01799	High	2.85662	High	47.59	0.000175922	0
	DQVANSAFVER	2	2	1	P07900		1235.6	0.002	0.04657	High	1.60713	High	19.17	0.119849	0
F5H0Y5	DNA damage-binding protein 1 (Fragment) OS=Homo sapiens GN=DDB1 PE=2 SV=1 - [F5H0Y5_HUMAN]	4.9	22.9393	4	1	1	1	2.05867	4.9	1	1
	IVVFQYSDGK	1	4	1	F5H0Y5		1155.6	0.002	0.004878	High	2.05867				0
O75915	PRA1 family protein 3 OS=Homo sapiens GN=ARL6IP5 PE=1 SV=1 - [PRAF3_HUMAN]	4.79	21.6004	1	1	1	1					0	4.79	1	1
	MDVNIAPLR	1	1	1	O75915	N-Term(Acetyl); M1(Oxidation)	1086.56	0.006	0.09171			High	20.71	0.0929853	0
Q6ZRV2	Protein FAM83H OS=Homo sapiens GN=FAM83H PE=1 SV=3 - [FA83H_HUMAN]	4.75	127.044	2	4	4	7	10.3398	4.75	4	4	48.0513	3.65	3	3
	EQTVSETLGPGGEAVR	2	2	1	Q6ZRV2		1629.81	0	1.28e-12	High	3.09151	High	45.08	0.000287172	0
	LEAEAGPAGELAGAR	2	2	1	Q6ZRV2		1411.72	0	0.01564	High	3.02306	High	22.72	0.0449034	0
	APAGDLLPSAFR	2	2	1	Q6ZRV2		1214.65	0	0.001865	High	2.22314	High	18.42	0.170498	0
	EEVAAPGAVGGER	1	2	1	Q6ZRV2		1241.61	0.005	0.01122	High	2.00204				0
Q92540	Protein SMG7 OS=Homo sapiens GN=SMG7 PE=1 SV=2 - [SMG7_HUMAN]	4.57	127.202	8	5	5	7	8.67028	3.78	4	4	59.8415	2.55	3	3
	VFQEAVVDER	2	8	1	Q92540		1191.6	0	0.009441	High	2.35106	High	50.1	0.000124598	0
	SSQLGIISNK	2	8	1	Q92540		1046.58	0.002	0.004878	High	2.09962	High	14.99	0.337559	0
	FPFPAASTNLQK	1	8	1	Q92540		1320.69	0.003	0.01122	High	1.95024				0
	SLQSAQYLR	1	1	1	Q92540	N-Term(Acetyl)	1107.58	0.004	0.06347			High	33.72	0.00520159	0
	NQITTLQGQAK	1	8	1	Q92540		1201.66	0.005	0.01122	High	2.26935				0
P30876	DNA-directed RNA polymerase II subunit RPB2 OS=Homo sapiens GN=POLR2B PE=1 SV=1 - [RPB2_HUMAN]	4.43	133.811	3	4	4	8	9.86509	4.43	4	4	51.0415	4.43	4	4
	VSGDDVIIGK	2	3	1	P30876		1002.55	0	1.567e-08	High	2.64644	High	31.16	0.00807704	0
	TVTLPENEDELESTNR	2	3	1	P30876		1846.87	0	0.01296	High	2.74968	High	27.97	0.0105328	0
	GEIGDATPFNDAVNVQK	2	3	1	P30876		1774.86	0	0.0001104	High	2.58391	High	15.3	0.302499	0
	AGVSQVLNR	2	3	1	P30876		943.533	0.005	0.07993	High	1.88506	High	30.74	0.00763218	0
Q676U5	Autophagy-related protein 16-1 OS=Homo sapiens GN=ATG16L1 PE=1 SV=2 - [A16L1_HUMAN]	4.28	68.2227	5	3	3	9	9.95432	3.13	2	4	69.3933	4.28	3	5
	ITALDLNPER	6	5	1	Q676U5		1141.62	0	0.02004	High	3.0104	High	57.55	1.32723e-05	0
	QTFSAPGFK	2	5	1	Q676U5		982.5	0.005	0.08323	High	2.07834	High	15.8	0.226203	0
	FLLDNAR	1	1	1	Q676U5		848.463	0.009	0.1066			High	19.51	0.11922	0
P13647	SWISS-PROT:P13647 Tax_Id=9606 Gene_Symbol=KRT5 Keratin, type II cytoskeletal 5	4.24	62.34	2	2	2	4	5.16158	4.24	2	2	30.82	4.24	2	2
	SFSTASAITPSVSR	2	2	1	P13647		1410.72	0	0.0003599	High	3.2618	High	30.82	0.008652	0
	ISISTSGGSFR	2	2	1	P13647		1111.57	0.006	0.1011	High	1.89978	High	14.8	0.342721	0
P61619	Protein transport protein Sec61 subunit alpha isoform 1 OS=Homo sapiens GN=SEC61A1 PE=1 SV=2 - [S61A1_HUMAN]	4.2	52.2305	2	2	2	3	3.90541	4.2	2	2	26.79	2.31	1	1
	AFSPTTVNTGR	2	2	1	P61619		1150.59	0.003	0.01122	High	1.83343	High	26.79	0.0196847	0
	IIEVGDTPK	1	2	1	P61619		971.541	0.006	0.02462	High	2.07198				0
Q9UQE7	Structural maintenance of chromosomes protein 3 OS=Homo sapiens GN=SMC3 PE=1 SV=2 - [SMC3_HUMAN]	4.19	141.454	1	4	4	7	9.75275	4.19	4	4	41.5129	2.88	3	3
	EENAEQQALAAK	2	1	1	Q9UQE7		1301.63	0	0.008481	High	3.52224	High	38.43	0.00101202	0
	ALDQFVNFSEQK	2	1	1	Q9UQE7		1425.7	0	0.0003008	High	2.1731	High	15.9	0.284029	0
	GALTGGYYDTR	2	1	1	Q9UQE7		1173.55	0.002	0.02948	High	2.29478	High	22.75	0.0286678	0
	DTAYPETNDAIPMISK	1	1	1	Q9UQE7		1765.83	0.005	0.01122	High	1.76263				0
Q6PGP7	Tetratricopeptide repeat protein 37 OS=Homo sapiens GN=TTC37 PE=1 SV=1 - [TTC37_HUMAN]	4.03	175.375	1	6	6	11	14.2551	4.03	6	6	108.889	2.88	4	5
	VVAQYAQR	2	1	1	Q6PGP7		934.51	0	0.01244	High	2.29595	High	33.67	0.00536921	0
	LSDYDSSEEAIR	2	1	1	Q6PGP7		1384.62	0	1.912e-10	High	2.77357	High	39.35	0.000418122	0
	IVDNLGASGNSLYQR	2	1	1	Q6PGP7		1606.82	0	0.008273	High	3.52623	High	67.52	2.05333e-06	0
	AALVDYLDGK	3	1	1	Q6PGP7		1064.56	0.002	0.005148	High	2.16699	High	29.27	0.0134275	0
	LVDLYYQEK	1	1	1	Q6PGP7		1170.61	0.006	0.02277	High	1.76874				0
	VVYQPGYPK	1	1	1	Q6PGP7		1050.56	0.008	0.1128	High	1.72361				0
H0Y5H6	Ubiquitin-associated protein 2-like (Fragment) OS=Homo sapiens GN=UBAP2L PE=4 SV=1 - [H0Y5H6_HUMAN]	3.92	40.1945	8	1	1	1	2.45901	3.92	1	1
	DGSLASNPYSGDLTK	1	8	1	H0Y5H6		1524.72	0	9.311e-09	High	2.45901				0
P11142	Heat shock cognate 71 kDa protein OS=Homo sapiens GN=HSPA8 PE=1 SV=1 - [HSP7C_HUMAN]	3.87	70.8542	8	2	2	4	4.99271	3.87	2	2	39.68	3.87	2	2
	TTPSYVAFTDTER	2	8	1	P11142		1487.7	0	0.0217	High	2.49366	High	33.3	0.00341447	0
	DAGTIAGLNVLR	2	8	1	P11142		1199.67	0	0.008775	High	2.49904	High	23.38	0.0534966	0
Q08211	ATP-dependent RNA helicase A OS=Homo sapiens GN=DHX9 PE=1 SV=4 - [DHX9_HUMAN]	3.86	140.869	1	4	4	8	9.57415	3.86	4	4	68.9908	3.86	4	4
	AAECNIVVTQPR	2	1	1	Q08211	C4(Carbamidomethyl)	1357.69	0	0.0001064	High	2.66904	High	52.19	6.22067e-05	0
	ELDALDANDELTPLGR	2	1	1	Q08211		1741.86	0	0.01841	High	2.85385	High	36.77	0.00177769	0
	DVVQAYPEVR	2	1	1	Q08211		1175.61	0.002	0.03906	High	2.29739	High	22.97	0.06712	0
	VFDPVPVGVTK	2	1	1	Q08211		1157.66	0.003	0.01122	High	1.75387	High	19.55	0.133656	0
Q09666	Neuroblast differentiation-associated protein AHNAK OS=Homo sapiens GN=AHNAK PE=1 SV=2 - [AHNK_HUMAN]	3.8	628.699	1	6	6	11	14.285	3.8	6	7	44.4567	1.85	4	4
	VDINAPDVDVR	2	1	1	Q09666		1212.62	0	1.663e-05	High	2.32225	High	22.75	0.0464524	0
	AEGPEVDVNLPK	2	1	1	Q09666		1267.65	0	0.01832	High	3.0994	High	42.17	0.000661343	0
	IDVTAPDVSIEEPEGK	2	1	1	Q09666		1698.85	0	1.362e-05	High	2.41027	High	11.8	0.601231	0
	VDTNAPDLSLEGPEGK	1	1	1	Q09666		1641.8	0.002	0.004878	High	2.07771				0
	DIDISSPEFK	2	1	1	Q09666		1150.56	0.003	0.01122	High	2.23649	High	20.08	0.0893391	0
	ADIDVSGPK	2	1	1	Q09666		901.463	0.008	0.09665	High	2.13883				0
P53621	Coatomer subunit alpha OS=Homo sapiens GN=COPA PE=1 SV=2 - [COPA_HUMAN]	3.76	138.258	2	4	4	6	10.0172	3.76	4	4	33.21	1.88	2	2
	DADSITLFDVQQK	2	2	1	P53621		1479.73	0	4.866e-13	High	2.98986	High	16.82	0.230846	0
	QELILSNSEDK	1	2	1	P53621		1275.65	0.002	0.004878	High	2.41634				0
	VLTIDPTEFK	2	2	1	P53621		1162.64	0.002	0.04802	High	2.45607	High	32.89	0.00639984	0
	NLSPGAVESDVR	1	2	1	P53621		1243.63	0.005	0.01685	High	2.1549				0
Q9H3U1	Protein unc-45 homolog A OS=Homo sapiens GN=UNC45A PE=1 SV=1 - [UN45A_HUMAN]	3.71	103.011	2	3	3	7	10.9706	3.71	3	4	74.08	2.22	2	3
	LDQAVLDLQR	4	2	1	Q9H3U1		1170.65	0	0.01705	High	3.31334	High	74.08	3.47848e-07	0
	TVATLSILGTR	2	2	1	Q9H3U1		1131.68	0.002	0.004878	High	2.41744	High	15.09	0.0944713	0
	AVEYGLIQPNQDGE	1	2	1	Q9H3U1		1532.72	0.005	0.01122	High	2.88058				0
Q14126	Desmoglein-2 OS=Homo sapiens GN=DSG2 PE=1 SV=2 - [DSG2_HUMAN]	3.67	122.218	1	3	3	6	9.24404	3.67	3	3	67.3667	3.67	3	3
	IVAISEDYPR	2	1	1	Q14126		1162.61	0	0.02372	High	2.2158	High	35.98	0.00281368	0
	ILDVNDNIPVVENK	2	1	1	Q14126		1581.85	0	0.004786	High	4.26227	High	46.09	0.000247267	0
	VVPSFLPVDQGGSLVGR	2	1	1	Q14126		1726.95	0	0.01977	High	2.76597	High	25.64	0.0193757	0
Q9NYU2	UDP-glucose:glycoprotein glucosyltransferase 1 OS=Homo sapiens GN=UGGT1 PE=1 SV=3 - [UGGG1_HUMAN]	3.67	177.078	2	5	5	9	10.818	3.67	5	5	59.89	2.96	4	4
	VEEDVASDLVMK	2	2	1	Q9NYU2	M11(Oxidation)	1350.65	0	0.02033	High	3.70233	High	56.07	2.33578e-05	0
	LNIQPSEADYAVDIR	2	2	1	Q9NYU2		1703.86	0	0.01623	High	2.64364	High	21.82	0.0772748	0
	ILETTTFFQR	2	2	1	Q9NYU2		1255.67	0	0.0008746	High	2.19105	High	11.72	0.635963	0
	EISYENTQISR	1	2	1	Q9NYU2		1339.65	0.002	0.004878	High	2.28102				0
	IEYQFFEDR	2	2	1	Q9NYU2		1246.57	0.002	0.04684	High	1.58038	High	17.98	0.076426	0
P42704	Leucine-rich PPR motif-containing protein, mitochondrial OS=Homo sapiens GN=LRPPRC PE=1 SV=3 - [LPPRC_HUMAN]	3.66	157.805	1	5	5	10	12.4432	3.66	5	5	49.4436	3.66	5	5
	IQEENVIPR	2	1	1	P42704		1097.6	0	2.071e-06	High	2.83468	High	37.96	0.00132763	0
	TVLDQQQTPSR	2	1	1	P42704		1272.65	0.002	0.008127	High	2.58198	High	23.42	0.0495937	0
	LDSSAVLDTGK	2	1	1	P42704		1105.57	0.002	0.00852	High	2.23453	High	16.59	0.301511	0
	GDVENIEVVQK	2	1	1	P42704		1229.64	0.002	0.03143	High	2.56399	High	28.32	0.0157537	0
	LQDAINILK	2	1	1	P42704		1027.62	0.002	0.04166	High	2.22801	High	12.14	0.549848	0
Q14683	Structural maintenance of chromosomes protein 1A OS=Homo sapiens GN=SMC1A PE=1 SV=2 - [SMC1A_HUMAN]	3.57	143.144	1	4	4	6	9.72903	3.57	4	4	34.67	1.7	2	2
	TVALDGTLFQK	2	1	1	Q14683		1192.66	0	4.115e-10	High	2.97901	High	34.67	0.00329251	0
	IIDETMAQLQDLK	1	1	1	Q14683	M6(Oxidation)	1533.79	0.002	0.004878	High	2.55793				0
	YSQSDLEQTK	1	1	1	Q14683		1198.56	0.003	0.01122	High	2.14199				0
	LNEQQSVLQR	2	1	1	Q14683		1214.65	0.006	0.09459	High	2.05011	High	17.38	0.211146	0
H7BZF9	Lysine-specific demethylase 5D (Fragment) OS=Homo sapiens GN=KDM5D PE=2 SV=1 - [H7BZF9_HUMAN]	3.41	32.2245	10	1	1	1	2.05106	3.41	1	1
	DLPVGLEELR	1	10	1	H7BZF9		1140.63	0	0.002163	High	2.05106				0
Q15393	Splicing factor 3B subunit 3 OS=Homo sapiens GN=SF3B3 PE=1 SV=4 - [SF3B3_HUMAN]	3.37	135.492	1	3	3	7	10.0469	3.37	3	4	34.86	3.37	3	3
	TVLDPVTGDLSDTR	2	1	1	Q15393		1488.75	0	0.02023	High	2.53578	High	34.86	0.00418032	0
	TPVEEVPAAIAPFQGR	3	1	1	Q15393		1681.89	0	2.857e-09	High	2.87493	High	17.99	0.183477	0
	DYIVVGSDSGR	2	1	1	Q15393		1167.56	0.002	0.04317	High	1.99606	High	16.79	0.165435	0
H0YIS4	Protein phosphatase 1 regulatory subunit 12A (Fragment) OS=Homo sapiens GN=PPP1R12A PE=2 SV=1 - [H0YIS4_HUMAN]	3.34	33.1325	8	1	1	1	2.41624	3.34	1	1
	LAYVAPTIPR	1	8	1	H0YIS4		1100.65	0.005	0.0115	High	2.41624				0
Q9Y678	Coatomer subunit gamma-1 OS=Homo sapiens GN=COPG1 PE=1 SV=1 - [COPG1_HUMAN]	3.32	97.6555	1	2	2	4	4.57654	3.32	2	2	36.3462	3.32	2	2
	TLEEAVGNIVK	2	1	1	Q9Y678		1172.65	0	0.01679	High	2.49434	High	29.22	0.0150789	0
	SSPEPVALTESETEYVIR	2	1	1	Q9Y678		2006.99	0	0.01339	High	2.0822	High	26.52	0.0211701	0
Q00325	Phosphate carrier protein, mitochondrial OS=Homo sapiens GN=SLC25A3 PE=1 SV=2 - [MPCP_HUMAN]	3.31	40.0687	3	1	1	2	3.18255	3.31	1	1	28.45	3.31	1	1
	IQTQPGYANTLR	2	3	1	Q00325		1361.72	0	2.862e-12	High	3.18255	High	28.45	0.0201474	0
O43933	Peroxisome biogenesis factor 1 OS=Homo sapiens GN=PEX1 PE=1 SV=1 - [PEX1_HUMAN]	3.27	142.778	2	4	4	5	9.32867	3.27	4	4	0	1.01	1	1
	YIGASEQAVR	1	2	1	O43933		1093.56	0	1.761e-05	High	2.13811				0
	TGILLYGPPGTGK	2	2	1	O43933		1273.72	0.002	0.04805	High	2.58682	High	20.44	0.0840394	0
	LVLTTLDFQK	1	2	1	O43933		1177.68	0.003	0.01122	High	2.62103				0
	ITPVEVTPK	1	2	1	O43933		983.578	0.005	0.01122	High	1.98271				0
Q96J85	C-Mpl binding protein OS=Homo sapiens GN=LARP4 PE=2 SV=1 - [Q96J85_HUMAN]	3.2	42.4777	8	1	1	1	2.02522	3.2	1	1
	EIPETTPIEEVK	1	8	1	Q96J85		1384.72	0.007	0.08727	High	2.02522				0
H0YNQ8	Unconventional myosin-Ie (Fragment) OS=Homo sapiens GN=MYO1E PE=4 SV=1 - [H0YNQ8_HUMAN]	3.15	37.3205	2	1	1	1	1.75506	3.15	1	1
	EEASDLLLNK	1	2	1	H0YNQ8		1131.59	0.008	0.1062	High	1.75506				0
P78527	DNA-dependent protein kinase catalytic subunit OS=Homo sapiens GN=PRKDC PE=1 SV=3 - [PRKDC_HUMAN]	3.08	468.788	1	10	10	18	27.1776	3.08	10	10	141.749	2.5	8	8
	LACDVDQVTR	2	1	1	P78527	C3(Carbamidomethyl)	1176.57	0	0.002688	High	2.68883	High	52.82	4.46649e-05	0
	AQEPESGLSEETQVK	2	1	1	P78527		1631.78	0	0.02109	High	2.01632	High	39.17	0.00104717	0
	SLGPPQGEEDSVPR	2	1	1	P78527		1467.71	0	0.0093	High	3.05345	High	25.51	0.0212299	0
	VTELALTASDR	2	1	1	P78527		1175.63	0	0.005603	High	3.00415	High	44.84	0.0004134	0
	LNESTFDTQITK	1	1	1	P78527		1396.7	0	0.0003986	High	2.36204				0
	QITQSALLAEAR	2	1	1	P78527		1300.72	0	0.01926	High	2.82192	High	21.67	0.0793096	0
	TVSLLDENNVSSYLSK	2	1	1	P78527		1768.9	0	0.007157	High	3.92985	High	56.93	2.13921e-05	0
	NELEIPGQYDGR	2	1	1	P78527		1390.66	0.002	0.04395	High	2.5975	High	27.4	0.0128289	0
	SQGCSEQVLTVLK	2	1	1	P78527	C4(Carbamidomethyl)	1448.74	0.002	0.005386	High	2.06027	High	14.43	0.425483	0
	DLLLNTMSQEEK	1	1	1	P78527	M7(Oxidation)	1436.7	0.003	0.01122	High	2.64329				0
P15924	Desmoplakin OS=Homo sapiens GN=DSP PE=1 SV=3 - [DESP_HUMAN]	3.07	331.569	1	9	9	18	15.1682	3.07	9	10	76.3587	2.33	7	8
	QLQNIIQATSR	4	1	1	P15924		1271.71	0	1.981e-07	High	2.71455	High	68.73	1.68799e-06	0
	AITGFDDPFSGK	2	1	1	P15924		1254.6	0	0.0005212	High	1.93358	High	16	0.174576	0
	YIELLTR	2	1	1	P15924		907.525	0.002	0.03285	High	2.09182	High	26.48	0.0109079	0
	IEVLEEELR	2	1	1	P15924		1129.61	0.003	0.06064	High	1.99888	High	21.25	0.116234	0
	YGDGIQLTR	2	1	1	P15924		1022.53	0.004	0.06588	High	1.46829	High	17.56	0.163988	0
	YEVTSGGGGTSR	1	1	1	P15924		1170.54	0.005	0.01264	High	1.17726				0
	LTYEIEDEK	2	1	1	P15924		1139.55	0.005	0.01743	High	1.49927	High	13.42	0.37309	0
	VLLQEEGTR	1	1	1	P15924		1044.57	0.005	0.01377	High	1.73488				0
	LQSLTENLTK	2	1	1	P15924		1146.64	0.006	0.1029	High	2.04885	High	12.95	0.636273	0
P05141	ADP/ATP translocase 2 OS=Homo sapiens GN=SLC25A5 PE=1 SV=7 - [ADT2_HUMAN]	3.02	32.8312	1	1	1	1					30.64	3.02	1	1
	TDAAVSFAK	1	1	1	P05141	N-Term(Acetyl)	951.479	0	0.00913			High	30.64	0.00772366	0
O75694	Nuclear pore complex protein Nup155 OS=Homo sapiens GN=NUP155 PE=1 SV=1 - [NU155_HUMAN]	2.95	155.1	3	3	3	6	7.29781	2.95	3	3	43.9946	2.95	3	3
	ELSDSVTLSSSDR	2	3	1	O75694		1395.66	0	0.01695	High	2.43258	High	35.69	0.00176702	0
	YVENPSQVLNCER	2	3	1	O75694	C11(Carbamidomethyl)	1607.75	0	0.02111	High	2.29415	High	29.41	0.00727401	0
	ISNQVDLSNVCAQYR	2	3	1	O75694	C11(Carbamidomethyl)	1766.85	0	3.086e-09	High	2.57108	High	16.17	0.218599	0
Q9GZU2	Paternally-expressed gene 3 protein OS=Homo sapiens GN=PEG3 PE=1 SV=1 - [PEG3_HUMAN]	2.9	180.715	3	4	4	5	9.23482	2.9	4	4	27.45	0.76	1	1
	DYTGEQLYECPK	2	3	1	Q9GZU2	C10(Carbamidomethyl)	1502.65	0	0.01819	High	3.15462	High	27.45	0.00404746	0
	AFTISSNPYENQK	1	3	1	Q9GZU2		1498.72	0.002	0.004878	High	2.03789				0
	DLSLPVVAK	1	3	1	Q9GZU2		941.567	0.002	0.004878	High	2.01299				0
	DGEFSVPSSNVR	1	3	1	Q9GZU2		1293.61	0.005	0.012	High	2.02932				0
Q9C0C7	Activating molecule in BECN1-regulated autophagy protein 1 OS=Homo sapiens GN=AMBRA1 PE=1 SV=2 - [AMRA1_HUMAN]	2.77	142.42	5	3	3	6	6.56071	2.77	3	3	44.9679	2.77	3	3
	LELSSSASPQEER	2	5	1	Q9C0C7		1432.69	0	0.02194	High	2.76897	High	41.27	0.000679268	0
	LSPAAYYAQR	2	5	1	Q9C0C7		1139.59	0.002	0.03209	High	2.04522	High	20.39	0.0854696	0
	EIAPGLTGSEWTR	2	5	1	Q9C0C7		1416.71	0.002	0.04087	High	1.74652	High	25.91	0.0282093	0
Q12979	Active breakpoint cluster region-related protein OS=Homo sapiens GN=ABR PE=2 SV=2 - [ABR_HUMAN]	2.68	97.5362	4	2	2	3	4.95835	2.68	2	2	44.54	1.51	1	1
	GQIQLDPQTVETK	2	4	1	Q12979		1456.77	0	1.362e-12	High	3.29102	High	44.54	0.000379685	0
	ELPEPLLTDR	1	4	1	Q12979		1182.64	0.003	0.01122	High	1.66733				0
H7C0T0	Constitutive coactivator of PPAR-gamma-like protein 1 (Fragment) OS=Homo sapiens GN=FAM120A PE=4 SV=1 - [H7C0T0_HUMAN]	2.63	53.91	6	1	1	1	2.62521	2.63	1	1
	NIQDTSDLDAIAK	1	6	1	H7C0T0		1403.7	0	1.206e-05	High	2.62521				0
O14981	TATA-binding protein-associated factor 172 OS=Homo sapiens GN=BTAF1 PE=1 SV=2 - [BTAF1_HUMAN]	2.54	206.756	1	4	4	6	10.0901	2.54	4	4	21.46	1.35	2	2
	NTIDINNFDGK	1	1	1	O14981		1250.6	0	0.0008626	High	2.08771				0
	IIEGLQDLDDDVR	2	1	1	O14981		1500.75	0	0.000615	High	2.71288	High	13.52	0.477979	0
	AAAQQLGEVVK	1	1	1	O14981		1113.63	0.002	0.004878	High	2.72485				0
	IAAGQAVEAIVK	2	1	1	O14981		1169.69	0.002	0.01068	High	2.56468	High	21.46	0.0396545	0
O75581	Low-density lipoprotein receptor-related protein 6 OS=Homo sapiens GN=LRP6 PE=1 SV=2 - [LRP6_HUMAN]	2.54	180.314	3	4	4	8	5.73044	2.54	4	4	34.9997	2.54	4	4
	EASALDFDVTDNR	2	3	1	O75581		1452.66	0	0.000204	High	2.26831	High	32.26	0.00255546	0
	ELNLQEYR	2	3	1	O75581		1064.54	0.002	0.04366	High	1.59622	High	16.5	0.255214	0
	AIDYDPLDK	2	3	1	O75581		1049.52	0.002	0.0423	High	1.65523	High	22.51	0.0488112	0
	IESSDLSGANR	2	3	1	O75581		1148.56	0.003	0.01122	High	1.80691	High	16.73	0.187907	0
Q13620	Cullin-4B OS=Homo sapiens GN=CUL4B PE=1 SV=4 - [CUL4B_HUMAN]	2.52	103.916	4	2	2	3	5.14534	2.52	2	2	21.65	1.2	1	1
	LITYLDQTTQK	2	4	1	Q13620		1323.72	0	2.788e-05	High	2.89479	High	21.65	0.0625779	0
	AFGSTIVINPEK	1	4	1	Q13620		1275.7	0.006	0.02146	High	2.25055				0
P27708	CAD protein OS=Homo sapiens GN=CAD PE=1 SV=3 - [PYR1_HUMAN]	2.52	242.829	2	4	4	5	4.84063	2.11	3	3	33.16	1.08	2	2
	VLGTSPEAIDSAENR	2	2	1	P27708		1558.77	0	0.0134	High	3.06803	High	33.16	0.00461321	0
	NSVTGGTAAFEPSVDYCVVK	1	2	1	P27708	C17(Carbamidomethyl)	2100.99	0	0.004878	High	1.7726				0
	ELSDLESAR	1	1	1	P27708		1019.5	0.004	0.07332			High	11.74	0.777066	0
	ATGYPLAYVAAK	1	2	1	P27708		1224.66	0.006	0.02528	High	1.34839				0
Q9NZM1	Myoferlin OS=Homo sapiens GN=MYOF PE=1 SV=1 - [MYOF_HUMAN]	2.47	234.561	7	4	4	8	10.677	2.47	4	4	53.9367	2.47	4	4
	LEGALGADTTEDGDEK	2	7	1	Q9NZM1		1620.72	0	3.173e-06	High	2.4357	High	13.35	0.143338	0
	ANVTVLDTQIR	2	7	1	Q9NZM1		1229.69	0	1.709e-10	High	3.14346	High	31.55	0.00951785	0
	LIDEVIEDTR	2	7	1	Q9NZM1		1202.63	0	0.006283	High	2.75042	High	24.73	0.0472799	0
	LEPISNDDLLVVEK	2	7	1	Q9NZM1		1583.85	0.002	0.004878	High	2.34743	High	30.99	0.00923545	0
Q96R06	Sperm-associated antigen 5 OS=Homo sapiens GN=SPAG5 PE=1 SV=2 - [SPAG5_HUMAN]	2.43	134.338	1	2	2	3	4.66851	2.43	2	2	21.95	1.26	1	1
	LASTIADNQEQDLEK	2	1	1	Q96R06		1674.82	0	1.001e-12	High	2.31224	High	21.95	0.0625498	0
	ELTLQPGALTNSGK	1	1	1	Q96R06		1428.77	0	1.167e-07	High	2.35627				0
P50991	T-complex protein 1 subunit delta OS=Homo sapiens GN=CCT4 PE=1 SV=4 - [TCPD_HUMAN]	2.41	57.8878	4	1	1	2	2.20197	2.41	1	1	26.83	2.41	1	1
	VIDPATATSVDLR	2	4	1	P50991		1357.74	0	0.004878	High	2.20197	High	26.83	0.0257289	0
P68104	Elongation factor 1-alpha 1 OS=Homo sapiens GN=EEF1A1 PE=1 SV=1 - [EF1A1_HUMAN]	2.38	50.1091	3	1	1	1	2.40118	2.38	1	1
	IGGIGTVPVGR	1	3	1	P68104		1025.61	0.002	0.005393	High	2.40118				0
Q13435	Splicing factor 3B subunit 2 OS=Homo sapiens GN=SF3B2 PE=1 SV=2 - [SF3B2_HUMAN]	2.35	100.165	4	2	2	4	5.06995	2.35	2	2	38.7365	2.35	2	2
	VGEPVALSEEER	2	4	1	Q13435		1314.66	0	0.004878	High	2.3169	High	28.27	0.0120638	0
	AAVLLEQER	2	4	1	Q13435		1028.57	0	0.0006766	High	2.75304	High	29.89	0.00784624	0
H7BYG8	E3 ubiquitin-protein ligase listerin OS=Homo sapiens GN=LTN1 PE=2 SV=1 - [H7BYG8_HUMAN]	2.34	91.3464	3	2	2	2	4.10486	2.34	2	2
	LPQSITNPK	1	3	1	H7BYG8		997.569	0.003	0.01122	High	1.92905				0
	NPAVQFLYQK	1	3	1	H7BYG8		1207.65	0.003	0.01122	High	2.17581				0
P35573	Glycogen debranching enzyme OS=Homo sapiens GN=AGL PE=1 SV=3 - [GDE_HUMAN]	2.28	174.652	3	3	3	6	8.73543	2.28	3	3	50.7	2.28	3	3
	IEEVVLEAR	2	3	1	P35573		1057.59	0	5.587e-05	High	2.54299	High	10.14	0.881133	0
	DGSAVEIVGLSK	2	3	1	P35573		1174.63	0	1.11e-06	High	3.01279	High	38.18	0.00228082	0
	SGSLAVDNADPILK	2	3	1	P35573		1399.74	0	8.107e-11	High	3.17965	High	32.02	0.00596655	0
Q6DN90-2	Isoform 2 of IQ motif and SEC7 domain-containing protein 1 OS=Homo sapiens GN=IQSEC1 - [IQEC1_HUMAN]	2.26	94.8548	4	2	2	2	4.59286	2.26	2	2
	LTSSVPGADIK	1	4	1	Q6DN90-2		1087.6	0.002	0.004878	High	2.22205				0
	LIEAFSQR	1	4	1	Q6DN90-2		963.526	0.006	0.0687	High	2.3708				0
C9JUK7	Leukosialin (Fragment) OS=Homo sapiens GN=SPN PE=2 SV=1 - [C9JUK7_HUMAN]	2.25	35.9403	2	1	1	1	1.87221	2.25	1	1
	TGALVLSR	1	2	1	C9JUK7		816.497	0.006	0.01937	High	1.87221				0
P16144	Integrin beta-4 OS=Homo sapiens GN=ITGB4 PE=1 SV=5 - [ITB4_HUMAN]	2.2	202.039	4	3	3	6	8.8155	2.2	3	3	48.7511	2.2	3	3
	EAIINLATQPK	2	4	1	P16144		1197.68	0	0.001701	High	2.99934	High	22.28	0.0408178	0
	DVVSFEQPEFSVSR	2	4	1	P16144		1625.78	0	0.00988	High	3.19554	High	49.63	9.25591e-05	0
	VAPGYYTLTADQDAR	2	4	1	P16144		1640.79	0.002	0.02537	High	2.62062	High	15.31	0.25322	0
B4DUR8	T-complex protein 1 subunit gamma OS=Homo sapiens GN=CCT3 PE=2 SV=1 - [B4DUR8_HUMAN]	2.2	55.6387	3	1	1	1	2.11919	2.2	1	1
	AVAQALEVIPR	1	3	1	B4DUR8		1166.69	0.002	0.004878	High	2.11919				0
O43164	E3 ubiquitin-protein ligase Praja-2 OS=Homo sapiens GN=PJA2 PE=1 SV=4 - [PJA2_HUMAN]	2.12	78.1658	2	1	1	2	3.75022	2.12	1	1	47.19	2.12	1	1
	AGDDYEVLELDDVPK	2	2	1	O43164		1677.79	0	0.01095	High	3.75022	High	47.19	0.00012796	0
B4DQH4	T-complex protein 1 subunit theta OS=Homo sapiens GN=CCT8 PE=2 SV=1 - [B4DQH4_HUMAN]	2.11	51.5533	3	1	1	1	2.26312	2.11	1	1
	FAEAFEAIPR	1	3	1	B4DQH4		1150.59	0	0.004878	High	2.26312				0
E9PP73	Coatomer subunit beta (Fragment) OS=Homo sapiens GN=COPB1 PE=2 SV=1 - [E9PP73_HUMAN]	2.06	55.5024	2	1	1	1	1.81181	2.06	1	1
	VLSTPDLEVR	1	2	1	E9PP73		1128.63	0.006	0.07113	High	1.81181				0
O94979	Protein transport protein Sec31A OS=Homo sapiens GN=SEC31A PE=1 SV=3 - [SC31A_HUMAN]	2.05	132.931	11	3	3	4	5.96457	2.05	3	3	26.56	0.74	1	1
	TTFEDLIQR	2	11	1	O94979		1122.58	0	0.004878	High	2.27252	High	26.56	0.0300289	0
	VVLTQANK	1	11	1	O94979		872.521	0.005	0.01122	High	1.72827				0
	LVTFENVR	1	11	1	O94979		977.542	0.005	0.01355	High	1.96378				0
Q9UPN7	Serine/threonine-protein phosphatase 6 regulatory subunit 1 OS=Homo sapiens GN=PPP6R1 PE=1 SV=5 - [PP6R1_HUMAN]	2.04	96.6637	1	1	1	1	0	2.04	1	1
	SQDPTPPSAPQEATEGSK	1	1	1	Q9UPN7		1826.84	0.005	0.01122	High	1.25339				0
O43156	TELO2-interacting protein 1 homolog OS=Homo sapiens GN=TTI1 PE=1 SV=3 - [TTI1_HUMAN]	2.02	121.992	1	2	2	4	5.33952	2.02	2	2	67.7689	2.02	2	2
	LAGSLVTQAPISAR	2	1	1	O43156		1383.8	0	0.01558	High	3.56254	High	48.59	8.02468e-05	0
	VAELMVYR	2	1	1	O43156	M5(Oxidation)	996.52	0.003	0.06056	High	1.77698	High	41.06	0.000803015	0
Q15034	Probable E3 ubiquitin-protein ligase HERC3 OS=Homo sapiens GN=HERC3 PE=1 SV=1 - [HERC3_HUMAN]	2	117.113	1	2	2	4	4.67468	2	2	2	26.8475	2	2	2
	YENYSPAVDFR	2	1	1	Q15034		1360.62	0	0.02058	High	2.14459	High	24.86	0.011104	0
	IPGIDLNSTR	2	1	1	Q15034		1085.6	0.002	0.005276	High	2.53009	High	21.65	0.0488997	0
Q9UNF1	Melanoma-associated antigen D2 OS=Homo sapiens GN=MAGED2 PE=1 SV=2 - [MAGD2_HUMAN]	1.98	64.9144	7	1	1	2	2.50341	1.98	1	1	20.79	1.98	1	1
	EYTDVYPEIIER	2	7	1	Q9UNF1		1526.74	0	0.0001124	High	2.50341	High	20.79	0.0675282	0
Q9ULK4	Mediator of RNA polymerase II transcription subunit 23 OS=Homo sapiens GN=MED23 PE=1 SV=2 - [MED23_HUMAN]	1.97	156.372	9	2	2	3	4.84354	1.97	2	2	26.27	0.88	1	1
	TVLSAESEELNR	2	9	1	Q9ULK4		1347.68	0	0.002659	High	2.48685	High	26.27	0.0279717	0
	SSVALAPALVETYSR	1	9	1	Q9ULK4		1563.84	0	2.372e-10	High	2.35669				0
Q9NTJ3	Structural maintenance of chromosomes protein 4 OS=Homo sapiens GN=SMC4 PE=1 SV=2 - [SMC4_HUMAN]	1.94	147.091	3	2	2	4	6.15999	1.94	2	2	69.0241	1.94	2	2
	DTLVADNLDQATR	2	3	1	Q9NTJ3		1431.71	0	0.007022	High	3.21911	High	56.85	1.91048e-05	0
	FTQLDLEDVQVR	2	3	1	Q9NTJ3		1462.76	0	0.0165	High	2.94088	High	32.51	0.00729362	0
O75153	Clustered mitochondria protein homolog OS=Homo sapiens GN=CLUH PE=1 SV=2 - [CLU_HUMAN]	1.91	146.577	3	2	2	4	3.88018	1.91	2	2	22.6649	1.91	2	2
	SVEGLQEGSVLR	2	3	1	O75153		1273.68	0	0.002298	High	2.06958	High	16.13	0.282786	0
	AVGSISSTAFDIR	2	3	1	O75153		1323.69	0.002	0.02803	High	1.8106	High	25.54	0.0279254	0
Q99707	Methionine synthase OS=Homo sapiens GN=MTR PE=1 SV=2 - [METH_HUMAN]	1.82	140.437	3	2	2	4	4.6531	1.82	2	2	54.19	1.82	2	2
	LADIEQSTGIR	2	3	1	Q99707		1202.64	0	0.003312	High	2.52562	High	54.19	4.9348e-05	0
	IPLLIGGATTSK	2	3	1	Q99707		1170.71	0.006	0.07599	High	2.12749	High	18.3	0.074695	0
Q5FBZ6	PMS1 nirs variant 4 OS=Homo sapiens GN=PMS1 PE=2 SV=1 - [Q5FBZ6_HUMAN]	1.8	62.8793	7	1	1	1	2.67196	1.8	1	1
	VTAYDLLSNR	1	7	1	Q5FBZ6		1151.61	0	3.987e-05	High	2.67196				0
Q7L576	Cytoplasmic FMR1-interacting protein 1 OS=Homo sapiens GN=CYFIP1 PE=1 SV=1 - [CYFP1_HUMAN]	1.76	145.089	7	2	2	4	4.62301	1.76	2	2	28.74	1.76	2	2
	LGTPQQIAIAR	2	7	1	Q7L576		1167.69	0	0.0001381	High	1.96164	High	27.98	0.00692611	0
	TVEVLEPEVTK	2	7	1	Q7L576		1243.68	0.002	0.006383	High	2.66137	High	16.26	0.301655	0
P82094	TATA element modulatory factor OS=Homo sapiens GN=TMF1 PE=1 SV=2 - [TMF1_HUMAN]	1.74	122.767	2	2	2	3	3.89313	1.74	2	2	0	0.91	1	1
	VSESVIDVK	1	2	1	P82094		975.536	0.003	0.01122	High	2.02483				0
	AATEELLANK	2	2	1	P82094		1059.57	0.004	0.06705	High	1.86829	High	11.72	1.12051	0
P50570-2	Isoform 2 of Dynamin-2 OS=Homo sapiens GN=DNM2 - [DYN2_HUMAN]	1.73	97.5909	6	1	1	1	2.92422	1.73	1	1
	VPVGDQPPDIEYQIK	1	6	1	P50570-2		1697.88	0	1.773e-12	High	2.92422				0
Q92900	Regulator of nonsense transcripts 1 OS=Homo sapiens GN=UPF1 PE=1 SV=2 - [RENT1_HUMAN]	1.68	124.267	2	2	2	3	2.09769	0.97	1	1	23.82	1.68	2	2
	ESQTQDNITVR	2	2	1	Q92900		1290.63	0.002	0.008638	High	2.09769	High	22.9	0.0341053	0
	IAYFTLPK	1	1	1	Q92900		952.55	0.006	0.08716			High	19.42	0.0640012	0
O95757	Heat shock 70 kDa protein 4L OS=Homo sapiens GN=HSPA4L PE=1 SV=3 - [HS74L_HUMAN]	1.67	94.4525	9	1	1	2	3.66826	1.67	1	1	64.93	1.67	1	1
	DISTTLNADEAVAR	2	9	1	O95757		1475.73	0	8.585e-14	High	3.66826	High	64.93	3.21366e-06	0
P14923	Junction plakoglobin OS=Homo sapiens GN=JUP PE=1 SV=3 - [PLAK_HUMAN]	1.61	81.6927	6	1	1	2	3.39721	1.61	1	1	25.65	1.61	1	1
	LLNDEDPVVVTK	2	6	1	P14923		1341.73	0	4.773e-08	High	3.39721	High	25.65	0.0235514	0
	DASSSTFPTLTR	1	4	1	H7BZJ7		1282.63	0	5.701e-08	High	2.22094				0
C9J6B6	Eukaryotic translation initiation factor 4 gamma 1 (Fragment) OS=Homo sapiens GN=EIF4G1 PE=2 SV=1 - [C9J6B6_HUMAN]	1.59	82.4436	15	1	1	1	1.66042	1.59	1	1
	QVTQLAIDTEER	1	15	1	C9J6B6		1402.72	0.005	0.01122	High	1.66042				0
Q2M2I8	AP2-associated protein kinase 1 OS=Homo sapiens GN=AAK1 PE=1 SV=3 - [AAK1_HUMAN]	1.56	103.821	3	1	1	2	3.79212	1.56	1	1	66.3	1.56	1	1
	LTDPIPTTETSIAPR	2	3	1	Q2M2I8		1611.86	0	0.000322818	High	3.79212	High	66.3	2.54349e-06	0
P35222	Catenin beta-1 OS=Homo sapiens GN=CTNNB1 PE=1 SV=1 - [CTNB1_HUMAN]	1.54	85.4422	2	1	1	2	2.99398	1.54	1	1	40.19	1.54	1	1
	LLNDEDQVVVNK	2	2	1	P35222		1385.73	0	0.02191	High	2.99398	High	40.19	0.000981124	0
O75475	PC4 and SFRS1-interacting protein OS=Homo sapiens GN=PSIP1 PE=1 SV=1 - [PSIP1_HUMAN]	1.51	60.0667	1	1	1	1	2.31117	1.51	1	1		0
	IDNLDVNR	1	1	1	O75475		958.496	0.005	0.01611	High	2.31117				0
P09874	Poly [ADP-ribose] polymerase 1 OS=Homo sapiens GN=PARP1 PE=1 SV=4 - [PARP1_HUMAN]	1.48	113.012	1	1	1	2	3.79975	1.48	1	1	59.97	1.48	1	1
	VVSEDFLQDVSASTK	2	1	1	P09874		1624.81	0	0.006793	High	3.79975	High	59.97	9.91828e-06	0
P21359-3	Isoform 3 of Neurofibromin OS=Homo sapiens GN=NF1 - [NF1_HUMAN]	1.45	62.2602	6	1	1	1	2.15527	1.45	1	1
	FDEQLPIK	1	6	1	P21359-3		989.532	0.006	0.01874	High	2.15527				0
Q00610	Clathrin heavy chain 1 OS=Homo sapiens GN=CLTC PE=1 SV=5 - [CLH1_HUMAN]	1.43	191.493	2	2	2	4	6.31127	1.43	2	2	60.3793	1.43	2	2
	VIQCFAETGQVQK	2	2	1	Q00610	C4(Carbamidomethyl)	1507.76	0	0.003213	High	3.6456	High	57.37	1.91477e-05	0
	LLYNNVSNFGR	2	2	1	Q00610		1296.67	0	0.004878	High	2.66567	High	23.61	0.0470353	0
O60264	SWI/SNF-related matrix-associated actin-dependent regulator of chromatin subfamily A member 5 OS=Homo sapiens GN=SMARCA5 PE=1 SV=1 - [SMCA5_HUMAN]	1.43	121.828	1	1	1	1	2.29706	1.43	1	1
	ESEITDEDIDGILER	1	1	1	O60264		1733.81	0	7.209e-05	High	2.29706				0
Q06190	Serine/threonine-protein phosphatase 2A regulatory subunit B'' subunit alpha OS=Homo sapiens GN=PPP2R3A PE=1 SV=1 - [P2R3A_HUMAN]	1.39	130.195	1	1	1	2	3.85167	1.39	1	1	33.83	1.39	1	1
	DTTSAVLIQQTPEVIK	2	1	1	Q06190		1742.95	0	0.006013	High	3.85167	High	33.83	0.0035811	0
F6WFL0	Ankyrin repeat and KH domain-containing protein 1 OS=Homo sapiens GN=ANKHD1 PE=2 SV=1 - [F6WFL0_HUMAN]	1.39	91.4547	8	1	1	1	2.13048	1.39	1	1
	TVSLPLSSPNIK	1	8	1	F6WFL0		1255.73	0.003	0.01122	High	2.13048				0
Q9UL03	Integrator complex subunit 6 OS=Homo sapiens GN=INTS6 PE=1 SV=1 - [INT6_HUMAN]	1.35	100.326	10	1	1	3	4.38253	1.35	1	2	0	1.35	1	1
	LVTGIDNYGQGR	3	10	1	Q9UL03		1292.66	0	1.194e-08	High	2.56881	High	23.43	0.0537921	0
Q8NB90	Spermatogenesis-associated protein 5 OS=Homo sapiens GN=SPATA5 PE=1 SV=3 - [SPAT5_HUMAN]	1.34	97.8429	1	1	1	1	2.25052	1.34	1	1
	IIYVPLPDAATR	1	1	1	Q8NB90		1328.76	0.005	0.01263	High	2.25052				0
E9PGF6	Pleckstrin homology-like domain family B member 2 OS=Homo sapiens GN=PHLDB2 PE=4 SV=1 - [E9PGF6_HUMAN]	1.34	86.5935	5	1	1	1	0	1.34	1	1
	DADLLDVESK	1	5	1	E9PGF6		1104.54	0.002	0.004878	High	1.49744				0
Q9UPY3-2	Isoform 2 of Endoribonuclease Dicer OS=Homo sapiens GN=DICER1 - [DICER_HUMAN]	1.31	208.315	2	2	2	2	4.86555	1.31	2	2
	LEDYQDAVIIPR	1	2	1	Q9UPY3-2		1431.75	0	0.0006861	High	2.85768				0
	AQTASDAGVGVR	1	2	1	Q9UPY3-2		1131.58	0.006	0.01867	High	2.00787				0
Q66K14-2	Isoform 2 of TBC1 domain family member 9B OS=Homo sapiens GN=TBC1D9B - [TBC9B_HUMAN]	1.3	138.582	2	1	1	1	2.22882	1.3	1	1
	ADSSSVLPSPLSISTK	1	2	1	Q66K14-2		1588.84	0	2.056e-11	High	2.22882				0
Q96KR1	Zinc finger RNA-binding protein OS=Homo sapiens GN=ZFR PE=1 SV=2 - [ZFR_HUMAN]	1.3	116.939	1	1	1	2	2.21323	1.3	1	1	33.09	1.3	1	1
	STPVTSAVQIPEVK	2	1	1	Q96KR1		1455.81	0	0.004878	High	2.21323	High	33.09	0.00407454	0
Q7Z6Z7	E3 ubiquitin-protein ligase HUWE1 OS=Homo sapiens GN=HUWE1 PE=1 SV=3 - [HUWE1_HUMAN]	1.26	481.589	3	5	5	8	11.3331	1.26	5	5	43.3263	0.73	3	3
	AIQDPAFSDGIR	2	3	1	Q7Z6Z7		1289.65	0	0.009202	High	2.27904	High	26.27	0.029388	0
	VLLSPDYLPAMR	2	3	1	Q7Z6Z7	M11(Oxidation)	1390.74	0	0.01839	High	2.62679	High	36.93	0.0024028	0
	TNIFQIQR	2	3	1	Q7Z6Z7		1019.56	0.002	0.05059	High	2.19263	High	12.5	0.795713	0
	DGGSGNSTIIVSR	1	3	1	Q7Z6Z7		1262.63	0.005	0.01122	High	2.0961				0
	FLQFVTGTSK	1	3	1	Q7Z6Z7		1127.61	0.006	0.07409	High	2.13855				0
Q6R327	Rapamycin-insensitive companion of mTOR OS=Homo sapiens GN=RICTOR PE=1 SV=1 - [RICTR_HUMAN]	1.23	192.097	2	2	2	4	4.59754	1.23	2	2	47.6609	1.23	2	2
	LSDGFVAAEAK	2	2	1	Q6R327		1107.57	0	0.01296	High	2.36008	High	25.36	0.0381304	0
	LTVSSLDYSR	2	2	1	Q6R327		1140.59	0	0.01284	High	2.23746	High	45.57	0.000238506	0
H0YBR0	Trafficking protein particle complex subunit 9 (Fragment) OS=Homo sapiens GN=TRAPPC9 PE=4 SV=1 - [H0YBR0_HUMAN]	1.21	110.13	4	1	1	1	1.90511	1.21	1	1
	DVAQSLENYTSK	1	4	1	H0YBR0		1354.65	0	2.326e-06	High	1.90511				0
	YTSIPTSVEESGK	1	5	1	H3BP78		1397.68	0.003	0.01122	High	1.65858				0
P11586	C-1-tetrahydrofolate synthase, cytoplasmic OS=Homo sapiens GN=MTHFD1 PE=1 SV=3 - [C1TC_HUMAN]	1.18	101.495	1	1	1	1		0			22.96	1.18	1	1
	TPVPSDIDISR	1	1	1	P11586		1199.63	0.006	0.08901			High	22.96	0.046283	0
O75369	Filamin-B OS=Homo sapiens GN=FLNB PE=1 SV=2 - [FLNB_HUMAN]	1.15	277.99	10	3	3	5	6.58562	1.15	3	3	40.4043	0.85	2	2
	VAVTEGCQPSR	2	10	1	O75369	C7(Carbamidomethyl)	1203.58	0	0.01972	High	2.18514	High	24.27	0.0301159	0
	VLQSFTVDSSK	2	10	1	O75369		1210.63	0	0.004495	High	2.49452	High	38.91	0.00143309	0
	YADEEIPR	1	10	1	O75369		992.47	0.005	0.01122	High	1.90596				0
Q5GLZ8	Probable E3 ubiquitin-protein ligase HERC4 OS=Homo sapiens GN=HERC4 PE=1 SV=1 - [HERC4_HUMAN]	1.14	118.487	4	1	1	2	2.60773	1.14	1	1	22.92	1.14	1	1
	LTSSLPDVEALR	2	4	1	Q5GLZ8		1300.71	0	0.01597	High	2.60773	High	22.92	0.0599843	0
Q9P0V3	SH3 domain-binding protein 4 OS=Homo sapiens GN=SH3BP4 PE=1 SV=1 - [SH3B4_HUMAN]	1.14	107.428	1	1	1	1	2.26188	1.14	1	1
	IILSPFATTTK	1	1	1	Q9P0V3		1191.7	0.006	0.06112	High	2.26188				0
O43847	Nardilysin OS=Homo sapiens GN=NRD1 PE=1 SV=2 - [NRDC_HUMAN]	1.13	131.488	6	1	1	2	2.90262	1.13	1	1	23.98	1.13	1	1
	ANLVLLSGANEGK	2	6	1	O43847		1285.71	0	0.004878	High	2.90262	High	23.98	0.0443939	0
Q53EP0	Fibronectin type III domain-containing protein 3B OS=Homo sapiens GN=FNDC3B PE=1 SV=2 - [FND3B_HUMAN]	1.08	132.803	2	1	1	2	2.32246	1.08	1	1	26.31	1.08	1	1
	IIYSGEELECNLK	2	2	1	Q53EP0	C10(Carbamidomethyl)	1567.77	0	0.01617	High	2.32246	High	26.31	0.0218681	0
O15067	Phosphoribosylformylglycinamidine synthase OS=Homo sapiens GN=PFAS PE=1 SV=4 - [PUR4_HUMAN]	1.05	144.643	3	1	1	2	3.00673	1.05	1	1	57.33	1.05	1	1
	ELSDPAGAIIYTSR	2	3	1	O15067		1492.77	0	2.528e-09	High	3.00673	High	57.33	2.30234e-05	0
Q9UBF2	Coatomer subunit gamma-2 OS=Homo sapiens GN=COPG2 PE=1 SV=1 - [COPG2_HUMAN]	1.03	97.5596	1	1	1	1	1.67917	1.03	1	1
	VVLENEAVR	1	1	1	Q9UBF2		1028.57	0.005	0.01122	High	1.67917				0
P53396	ATP-citrate synthase OS=Homo sapiens GN=ACLY PE=1 SV=3 - [ACLY_HUMAN]	1	120.762	4	1	1	2	1.94972	1	1	1	28.32	1	1	1
	FICTTSAIQNR	2	4	1	P53396	C3(Carbamidomethyl)	1310.66	0	0.004583	High	1.94972	High	28.32	0.0139134	0
P48552	Nuclear receptor-interacting protein 1 OS=Homo sapiens GN=NRIP1 PE=1 SV=2 - [NRIP1_HUMAN]	0.95	126.863	1	1	1	2	2.13135	0.95	1	1	20.82	0.95	1	1
	LQTVALSQQIR	2	1	1	P48552		1256.73	0.003	0.01122	High	2.13135	High	20.82	0.057956	0
Q9NSV4-1	Isoform 1 of Protein diaphanous homolog 3 OS=Homo sapiens GN=DIAPH3 - [DIAP3_HUMAN]	0.94	98.0776	7	1	1	1	1.94622	0.94	1	1
	VSVETLEK	1	7	1	Q9NSV4-1		904.5	0.006	0.07239	High	1.94622				0
O43795-2	Isoform 2 of Unconventional myosin-Ib OS=Homo sapiens GN=MYO1B - [MYO1B_HUMAN]	0.93	124.872	3	1	1	1	1.76976	0.93	1	1
	LEDLATLIQK	1	3	1	O43795-2		1143.66	0.005	0.01122	High	1.76976				0
Q9UBN7	Histone deacetylase 6 OS=Homo sapiens GN=HDAC6 PE=1 SV=2 - [HDAC6_HUMAN]	0.91	131.336	9	1	1	2	2.37364	0.91	1	1	0	0.91	1	1
	EQLIQEGLLDR	2	9	1	Q9UBN7		1313.7	0	0.004878	High	2.37364	High	21.53	0.0734711	0
P69849	Nodal modulator 3 OS=Homo sapiens GN=NOMO3 PE=2 SV=2 - [NOMO3_HUMAN]	0.9	134.049	5	1	1	1	1.97024	0.9	1	1
	IQSTVTQPGGK	1	5	1	P69849		1115.6	0.005	0.01122	High	1.97024				0
O00159-2	Isoform 2 of Unconventional myosin-Ic OS=Homo sapiens GN=MYO1C - [MYO1C_HUMAN]	0.88	117.834	4	1	1	1	2.06149	0.88	1	1
	IICDLVEEK	1	4	1	O00159-2	C3(Carbamidomethyl)	1118.58	0.006	0.01995	High	2.06149				0
Q15075	Early endosome antigen 1 OS=Homo sapiens GN=EEA1 PE=1 SV=2 - [EEA1_HUMAN]	0.85	162.367	1	1	1	2	2.89261	0.85	1	1	36.55	0.85	1	1
	AAQLATEIADIK	2	1	1	Q15075		1243.69	0.002	0.004878	High	2.89261	High	36.55	0.00267784	0
Q9UKA4	A-kinase anchor protein 11 OS=Homo sapiens GN=AKAP11 PE=1 SV=1 - [AKA11_HUMAN]	0.84	210.38	1	1	1	1	2.08867	0.84	1	1
	ESLPVSGEESQLTPEK	1	1	1	Q9UKA4		1729.85	0	5.266e-06	High	2.08867				0
P51610	Host cell factor 1 OS=Homo sapiens GN=HCFC1 PE=1 SV=2 - [HCFC1_HUMAN]	0.84	208.602	1	1	1	2					61.85	0.84	1	2
	ASAVSPANLPAVLLQPR	2	1	1	P51610	N-Term(Acetyl)	1745.99	0	0.005569			High	61.85	3.10237e-06	0
Q9UIA9	Exportin-7 OS=Homo sapiens GN=XPO7 PE=1 SV=3 - [XPO7_HUMAN]	0.83	123.828	3	1	1	2	2.67281	0.83	1	1	21.39	0.83	1	1
	VENYPEVIR	2	3	1	Q9UIA9		1118.59	0	0.0007531	High	2.67281	High	21.39	0.0802347	0
Q86UP2	Kinectin OS=Homo sapiens GN=KTN1 PE=1 SV=1 - [KTN1_HUMAN]	0.81	156.179	6	1	1	2	3.17814	0.81	1	1	22.75	0.81	1	1
	AQQSLELIQSK	2	6	1	Q86UP2		1244.68	0.002	0.004878	High	3.17814	High	22.75	0.0703422	0
Q9H2M9	Rab3 GTPase-activating protein non-catalytic subunit OS=Homo sapiens GN=RAB3GAP2 PE=1 SV=1 - [RBGPR_HUMAN]	0.79	155.886	1	1	1	2	2.0032	0.79	1	1	27.29	0.79	1	1
	VSSLQAEPLPR	2	1	1	Q9H2M9		1196.67	0	0.02128	High	2.0032	High	27.29	0.0115716	0
Q8IY17	Neuropathy target esterase OS=Homo sapiens GN=PNPLA6 PE=1 SV=2 - [PLPL6_HUMAN]	0.73	149.9	4	1	1	4	4.23281	0.73	1	2	53.51	0.73	1	2
	IEDPSLLNSR	4	4	1	Q8IY17		1143.6	0	4.479e-05	High	2.24618	High	42.66	0.000653111	0
Q9NYU1	UDP-glucose:glycoprotein glucosyltransferase 2 OS=Homo sapiens GN=UGGT2 PE=1 SV=4 - [UGGG2_HUMAN]	0.73	174.624	1	1	1	1	2.65846	0.73	1	1
	DQNILTVDNVK	1	1	1	Q9NYU1		1258.67	0	2.33e-05	High	2.65846				0
A3KMH1	von Willebrand factor A domain-containing protein 8 OS=Homo sapiens GN=VWA8 PE=1 SV=2 - [VWA8_HUMAN]	0.73	214.689	4	1	1	2	2.66898	0.73	1	1	30.83	0.73	1	1
	DTTVQTLTLQPSVK	2	4	1	A3KMH1		1530.84	0	0.004878	High	2.66898	High	30.83	0.00780606	0
P42694	Probable helicase with zinc finger domain OS=Homo sapiens GN=HELZ PE=1 SV=2 - [HELZ_HUMAN]	0.67	218.833	2	1	1	1	2.46402	0.67	1	1
	DIEVASNPAFPQR	1	2	1	P42694		1443.72	0.003	0.01122	High	2.46402				0
Q6PL18	ATPase family AAA domain-containing protein 2 OS=Homo sapiens GN=ATAD2 PE=1 SV=1 - [ATAD2_HUMAN]	0.65	158.456	3	1	1	1	1.95382	0.65	1	1
	LDSIDPALR	1	3	1	Q6PL18		999.547	0.005	0.01123	High	1.95382				0
Q8NEY1	Neuron navigator 1 OS=Homo sapiens GN=NAV1 PE=1 SV=2 - [NAV1_HUMAN]	0.64	202.347	8	1	1	2	2.37244	0.64	1	1	36.54	0.64	1	1
	AVALDSDNISLK	2	8	1	Q8NEY1		1245.67	0	2.942e-06	High	2.37244	High	36.54	0.00320529	0
P07814	Bifunctional glutamate/proline--tRNA ligase OS=Homo sapiens GN=EPRS PE=1 SV=5 - [SYEP_HUMAN]	0.6	170.483	1	1	1	1	2.00387	0.6	1	1		0
	VASQGEVVR	1	1	1	P07814		944.515	0.003	0.01119	High	2.00387				0
Q14152	Eukaryotic translation initiation factor 3 subunit A OS=Homo sapiens GN=EIF3A PE=1 SV=1 - [EIF3A_HUMAN]	0.58	166.468	2	1	1	2	1.8985	0.58	1	1	0	0.58	1	1
	LESLNIQR	2	2	1	Q14152		972.548	0.006	0.08763	High	1.8985	High	23.1	0.0555899	0
Q6DT37	Serine/threonine-protein kinase MRCK gamma OS=Homo sapiens GN=CDC42BPG PE=1 SV=2 - [MRCKG_HUMAN]	0.58	172.352	1	1	1	1	0	0.58	1	1
	VFAALSDSR	1	1	1	Q6DT37		965.506	0.005	0.01122	High	1.52075				0
Q14008-2	Isoform 2 of Cytoskeleton-associated protein 5 OS=Homo sapiens GN=CKAP5 - [CKAP5_HUMAN]	0.56	218.387	3	1	1	1	2.12324	0.56	1	1
	LEAGDYADLVK	1	3	1	Q14008-2		1193.6	0.003	0.01122	High	2.12324				0
P35579	Myosin-9 OS=Homo sapiens GN=MYH9 PE=1 SV=4 - [MYH9_HUMAN]	0.56	226.392	2	1	1	2	1.64532	0.56	1	1	32.28	0.56	1	1
	YEILTPNSIPK	2	2	1	P35579		1274.7	0.002	0.02592	High	1.64532	High	32.28	0.00662549	0
Q92621	Nuclear pore complex protein Nup205 OS=Homo sapiens GN=NUP205 PE=1 SV=3 - [NU205_HUMAN]	0.55	227.776	1	1	1	1	1.7546	0.55	1	1
	DLPSADSVQYR	1	1	1	Q92621		1250.6	0.002	0.004878	High	1.7546				0
Q13085	Acetyl-CoA carboxylase 1 OS=Homo sapiens GN=ACACA PE=1 SV=2 - [ACACA_HUMAN]	0.47	265.385	5	1	1	2	2.32178	0.47	1	1	22.79	0.47	1	1
	VEVGTEVTDYR	2	5	1	Q13085		1267.62	0	8.891e-07	High	2.32178	High	22.79	0.0447115	0
P42345	Serine/threonine-protein kinase mTOR OS=Homo sapiens GN=MTOR PE=1 SV=1 - [MTOR_HUMAN]	0.47	288.707	1	1	1	1	2.2925	0.47	1	1
	LFDAPEAPLPSR	1	1	1	P42345		1312.69	0.002	0.007036	High	2.2925				0
P12270	Nucleoprotein TPR OS=Homo sapiens GN=TPR PE=1 SV=3 - [TPR_HUMAN]	0.42	267.131	1	1	1	1					22.67	0.42	1	1
	AAVLQQVLER	1	1	1	P12270	N-Term(Acetyl)	1168.67	0.004	0.06458			High	22.67	0.0273081	0
E7EMW7	E3 ubiquitin-protein ligase UBR5 OS=Homo sapiens GN=UBR5 PE=2 SV=1 - [E7EMW7_HUMAN]	0.32	308.382	3	1	1	1	1.80544	0.32	1	1
P00761 SWISS-PROT:P00761	Trypsin - Sus scrofa (Pig). - [TRYP_PIG]	4.33	24.3938	1	1	1	3	6.32286	4.33	1	3
	LSSPATLNSR	3	1	1	P00761 SWISS-PROT:P00761		1045.56	0	0.03132	High	2.36095				0
Q09666	Neuroblast differentiation-associated protein AHNAK OS=Homo sapiens GN=AHNAK PE=1 SV=2 - [AHNK_HUMAN]	2.9	628.699	1	2	2	4	4.91141	2.9	2	3	34.61	1.22	1	1
	AEGPEVDVNLPK	2	1	1	Q09666		1267.65	0	3.327e-16	High	3.2205	High	34.61	0.00377074	0
	ADLDVSGPK	2	1	1	Q09666		901.463	0.005	0.1143	High	1.69091				0
P18850	Cyclic AMP-dependent transcription factor ATF-6 alpha OS=Homo sapiens GN=ATF6 PE=1 SV=3 - [ATF6A_HUMAN]	3.43	74.5381	1	2	2	5	4.94362	1.79	1	2	32.9464	3.43	2	3
	EAQDTSDGIIQK	4	1	1	P18850		1304.63	0	0.0002435	High	2.69625	High	24.07	0.0327104	0
	QLDEVVSENQR	1	1	1	P18850		1316.65	0	3.327e-16			High	27.99	0.0131849	0
O75150	E3 ubiquitin-protein ligase BRE1B OS=Homo sapiens GN=RNF40 PE=1 SV=4 - [BRE1B_HUMAN]	2.1	113.581	1	2	2	2		0			21.91	2.1	2	2
	ALQGSLGGVEK	1	1	1	O75150		1058.58	0	0.0001775			High	21.91	0.0727911	0
	TTTTLIEPIR	1	1	1	O75150		1144.66	0	2.84e-08			High	15.11	0.326818	0
O14981	TATA-binding protein-associated factor 172 OS=Homo sapiens GN=BTAF1 PE=1 SV=2 - [BTAF1_HUMAN]	0.49	206.756	1	1	1	1		0			30.63	0.49	1	1
	AVTLAVQPR	1	1	1	O14981		954.573	0	4.171e-06			High	30.63	0.0026814	0
Q6UB35	Monofunctional C1-tetrahydrofolate synthase, mitochondrial OS=Homo sapiens GN=MTHFD1L PE=1 SV=1 - [C1TM_HUMAN]	1.33	105.724	1	1	1	1	2.07615	1.33	1	1
	TDPSTLTEEEVSK	1	1	1	Q6UB35		1435.68	0.005	0.1176	High	2.07615				0
P33151	Cadherin-5 OS=Homo sapiens GN=CDH5 PE=1 SV=5 - [CADH5_HUMAN]	1.4	87.474	1	1	1	1	1.65158	1.4	1	1
	ELDSTGTPTGK	1	1	1	P33151		1105.54	0.007	0.1388	High	1.65158				0
P10809	60 kDa heat shock protein, mitochondrial OS=Homo sapiens GN=HSPD1 PE=1 SV=2 - [CH60_HUMAN]	2.09	61.0164	1	1	1	2	2.60168	2.09	1	1	25.03	2.09	1	1
	VGGTSDVEVNEK	2	1	1	P10809		1233.6	0	3.331e-16	High	2.60168	High	25.03	0.0259092	0
Q7Z3E2	Uncharacterized protein C10orf118 OS=Homo sapiens GN=C10orf118 PE=2 SV=2 - [CJ118_HUMAN]	1.22	103.623	1	1	1	1	2.29691	1.22	1	1
	DQLIAQDVTAK	1	1	1	Q7Z3E2		1201.64	0.007	0.1349	High	2.29691				0
Q86XI2	Condensin-2 complex subunit G2 OS=Homo sapiens GN=NCAPG2 PE=1 SV=1 - [CNDG2_HUMAN]	0.79	130.876	1	1	1	1		0			26.6	0.79	1	1
	GFSEAAAPR	1	1	1	Q86XI2		905.448	0	1.028e-15			High	26.6	0.0228621	0
Q9UHI6	Probable ATP-dependent RNA helicase DDX20 OS=Homo sapiens GN=DDX20 PE=1 SV=2 - [DDX20_HUMAN]	1.46	92.1825	1	1	1	1		0			41.76	1.46	1	1
	LNSSDPSLIGLK	1	1	1	Q9UHI6		1243.69	0	3.327e-16			High	41.76	0.00082684	0
Q08211	ATP-dependent RNA helicase A OS=Homo sapiens GN=DHX9 PE=1 SV=4 - [DHX9_HUMAN]	1.73	140.869	1	2	2	4	5.49955	1.73	2	2	47.9549	1.73	2	2
	AAECNIVVTQPR	2	1	1	Q08211	C4(Carbamidomethyl)	1357.69	0	3.327e-16	High	2.84378	High	39.76	0.00105682	0
	DVVQAYPEVR	2	1	1	Q08211		1175.61	0	3.327e-16	High	2.65577	High	29.2	0.0144272	0
Q14204	Cytoplasmic dynein 1 heavy chain 1 OS=Homo sapiens GN=DYNC1H1 PE=1 SV=5 - [DYHC1_HUMAN]	0.17	532.072	1	1	1	1	1.74656	0.17	1	1
	VDNEFDQR	1	1	1	Q14204		1022.45	0.003	0.0568	High	1.74656				0
P13639	Elongation factor 2 OS=Homo sapiens GN=EEF2 PE=1 SV=4 - [EF2_HUMAN]	7.46	95.277	1	5	6	9	8.33475	3.96	3	3	95.1857	7.46	6	6
	GGGQIIPTAR	2	4	2	P13639;Q15029		969.549	0	0.0001831	High	2.38228	High	22.73	0.0328001	0
	ETVSEESNVLCLSK	2	1	1	P13639	C11(Carbamidomethyl)	1594.76	0	3.327e-16	High	4.1335	High	52.8	4.53958e-05	0
	VNFTVDQIR	1	1	1	P13639		1091.58	0	3.327e-16			High	36.33	0.00336409	0
	VFSGLVSTGLK	1	1	1	P13639		1107.64	0	2.088e-05			High	16.38	0.128881	0
	STLTDSLVCK	1	1	1	P13639	C9(Carbamidomethyl)	1123.57	0	3.327e-16			High	41.75	0.00071847	0
	GEGQLGPAER	2	1	1	P13639		1013.5	0.006	0.05186	High	1.81896	High	10.6	0.640158	0
Q8IYI6	Exocyst complex component 8 OS=Homo sapiens GN=EXOC8 PE=1 SV=2 - [EXOC8_HUMAN]	1.66	81.7474	1	1	1	1	0	1.66	1	1
	MAMAMSDSGASR	1	1	1	Q8IYI6	M3(Oxidation); M5(Oxidation)	1246.5	0.007	0.1281	High	0.838447				0
Q9NYQ8	Protocadherin Fat 2 OS=Homo sapiens GN=FAT2 PE=1 SV=2 - [FAT2_HUMAN]	0.28	479.018	1	1	1	2	2.7113	0.28	1	1	60.25	0.28	1	1
	VSIEDVNDNPPK	2	1	1	Q9NYQ8		1326.65	0	3.327e-16	High	2.7113	High	60.25	8.68536e-06	0
Q92616	Translational activator GCN1 OS=Homo sapiens GN=GCN1L1 PE=1 SV=6 - [GCN1L_HUMAN]	3.78	292.572	1	9	9	13	9.27199	1.5	4	4	61.6974	3.78	9	9
	LSVADSQAEAK	2	1	1	Q92616		1118.57	0	3.094e-10	High	2.43652	High	31.81	0.00916252	0
	SDTQLVVR	2	1	1	Q92616		917.505	0	1.678e-08	High	2.33915	High	40.37	0.00142342	0
	ALADENEFVR	2	1	1	Q92616		1163.57	0	3.327e-16	High	2.02075	High	26.67	0.0210973	0
	VDENGPELLPR	2	1	1	Q92616		1238.64	0	3.327e-16	High	2.47557	High	11.94	0.681318	0
	SIIQSAQQDSIK	1	1	1	Q92616		1317.7	0	8.465e-11			High	10.91	1.15156	0
	AADTQVSETLKR	1	1	1	Q92616	N-Term(Acetyl)	1360.71	0	0.001405			High	16.73	0.334411	1
	LASQADSTEQVDDTILT	1	1	1	Q92616		1806.86	0	3.327e-16			High	23.99	0.0283308	0
	EGVLTGSPEQK	1	1	1	Q92616		1144.58	0.005	0.04919			High	17.16	0.232694	0
	LTTPPVNTR	1	1	1	Q92616		998.563	0.006	0.05026			High	22.83	0.0265809	0
P23378	Glycine dehydrogenase [decarboxylating], mitochondrial OS=Homo sapiens GN=GLDC PE=1 SV=2 - [GCSP_HUMAN]	2.06	112.657	1	2	2	3	2.51029	1.08	1	1	46.74	2.06	2	2
	SANIEAVDVAK	2	1	1	P23378		1116.59	0	8.914e-14	High	2.51029	High	30.58	0.0105436	0
	QEIADIEEGR	1	1	1	P23378		1159.56	0	3.327e-16			High	33.16	0.00374371	0
P09211	Glutathione S-transferase P OS=Homo sapiens GN=GSTP1 PE=1 SV=2 - [GSTP1_HUMAN]	4.76	23.341	1	1	1	1		0			31.63	4.76	1	1
	ASCLYGQLPK	1	1	1	P09211	C3(Carbamidomethyl)	1136.58	0	4.101e-16			High	31.63	0.0064928	0
P34932	Heat shock 70 kDa protein 4 OS=Homo sapiens GN=HSPA4 PE=1 SV=4 - [HSP74_HUMAN]	16.9	94.2712	1	12	13	26	33.4604	15	11	14	178.768	12.38	9	12
	ELSTTLNADEAVTR	3	1	1	P34932		1519.76	0	0.02567	High	3.40735	High	44.36	0.000458047	0
	AGGIETIANEYSDR	4	1	1	P34932		1495.7	0	3.327e-16	High	3.73108	High	43.33	0.000322838	0
	NAVEEYVYEMR	2	1	1	P34932	M10(Oxidation)	1418.63	0	3.327e-16	High	2.01738	High	37.23	0.000577165	0
	AFSDPFVEAEK	3	1	1	P34932		1239.59	0	3.327e-16	High	2.149	High	22.56	0.0371599	0
	LEDTENWLYEDGEDQPK	4	1	1	P34932		2080.9	0	3.327e-16	High	4.23492	High	34.71	0.000659226	0
	GCALQCAILSPAFK	2	4	2	Q92598;P34932	C2(Carbamidomethyl); C6(Carbamidomethyl)	1535.77	0	3.327e-16	High	2.73558	High	45.85	0.00033022	0
	VTYMEEER	1	1	1	P34932		1056.47	0	0.0004946			High	15.9	0.0822527	0
	LSGEYEK	1	1	1	P34932		825.4	0.003	0.0817	High	1.56251				0
	VLATAFDTTLGGR	1	1	1	P34932		1321.71	0.003	0.06213	High	2.01261				0
	CTPACISFGPK	1	1	1	P34932	C1(Carbamidomethyl); C5(Carbamidomethyl)	1237.57	0.005	0.105	High	1.74253				0
	LFEELGK	2	1	1	P34932		835.456	0.005	0.1141	High	1.70524	High	12.52	0.475794	0
	QIQQYMK	1	1	1	P34932		938.477	0.007	0.1341	High	1.74663				0
	SQVISNAK	1	1	1	P34932		846.469	0.009	0.06583			High	10.74	1.43367	0
O43719	HIV Tat-specific factor 1 OS=Homo sapiens GN=HTATSF1 PE=1 SV=1 - [HTSF1_HUMAN]	2.12	85.8006	1	1	1	1		0			50.09	2.12	1	1
	SGTNLDGNDEFDEQLR	1	1	1	O43719	N-Term(Acetyl)	1851.8	0	3.327e-16			High	50.09	2.3018e-05	0
Q8WUF5	RelA-associated inhibitor OS=Homo sapiens GN=PPP1R13L PE=1 SV=4 - [IASPP_HUMAN]	5.31	89.0357	1	4	4	6	2.21707	3.14	2	2	61.7926	5.31	4	4
	SLGSAGPSGTLPR	2	1	1	Q8WUF5		1199.64	0	1.277e-14	High	2.21707	High	16.22	0.238781	0
	AQDDLTLR	1	1	1	Q8WUF5		931.484	0	3.327e-16			High	34.85	0.00423906	0
	MDSEAFQSAR	1	1	1	Q8WUF5	N-Term(Acetyl); M1(Oxidation)	1199.5	0	3.327e-16			High	44.6	5.89453e-05	0
	YSSSSIPEPFGSR	2	1	1	Q8WUF5		1413.66	0.007	0.0626	High	1.53751	High	12.43	0.337172	0
O95373	Importin-7 OS=Homo sapiens GN=IPO7 PE=1 SV=1 - [IPO7_HUMAN]	1.06	119.44	1	1	1	2		0			42.19	1.06	1	2
	MDPNTIIEALR	1	1	1	O95373	N-Term(Acetyl)	1314.67	0	3.327e-16			High	31.6	0.0061227	0
	MDPNTIIEALR	1	1	1	O95373	N-Term(Acetyl); M1(Oxidation)	1330.67	0	3.327e-16			High	32.09	0.00553125	0
O15397	Importin-8 OS=Homo sapiens GN=IPO8 PE=1 SV=2 - [IPO8_HUMAN]	5.98	119.861	1	5	5	12	17.767	5.98	5	6	162.512	5.98	5	6
	ETENDDVTNVIQK	2	1	1	O15397		1504.71	0	3.327e-16	High	2.58726	High	25.05	0.0232893	0
	VLQSDEYEEVEDK	2	1	1	O15397		1582.72	0	3.327e-16	High	3.76986	High	100.66	3.69376e-10	0
	IAAENELNQSYK	4	1	1	O15397		1379.68	0	3.327e-16	High	3.53899	High	56.18	2.6509e-05	0
	DNIVEGIIR	2	1	1	O15397		1028.57	0	6.522e-12	High	2.36262	High	15.45	0.218103	0
	GVLSAFNFGTVPSNN	2	1	1	O15397		1523.75	0	4.27e-11	High	2.49165	High	18.6	0.128376	0
Q96P70	Importin-9 OS=Homo sapiens GN=IPO9 PE=1 SV=3 - [IPO9_HUMAN]	2.02	115.889	1	1	1	1		0			50.67	2.02	1	1
	AAAAAAGAASGLPGPVAQGLK	1	1	1	Q96P70	N-Term(Acetyl)	1790.98	0	3.327e-16			High	50.67	7.67049e-05	0
O15063	Uncharacterized protein KIAA0355 OS=Homo sapiens GN=KIAA0355 PE=1 SV=2 - [K0355_HUMAN]	3.46	115.946	1	3	3	5	6.45902	2.43	2	2	56.3851	3.46	3	3
	GVSFNESAADNLK	2	1	1	O15063		1351.65	0	3.327e-16	High	3.64355	High	36.1	0.00185331	0
	EAYAPQISLEGSR	2	1	1	O15063		1420.71	0	3.327e-16	High	2.81547	High	39.68	0.00117873	0
	NIFIAGCSEEK	1	1	1	O15063	C7(Carbamidomethyl)	1267.6	0	4.501e-10			High	17.13	0.168469	0
P04264	Keratin, type II cytoskeletal 1 OS=Homo sapiens GN=KRT1 PE=1 SV=6 - [K2C1_HUMAN]	13.98	65.999	1	6	8	16	21.7745	13.98	8	8	156.306	13.98	8	8
	DYQELMNTK	2	1	1	P04264	M6(Oxidation)	1157.51	0	0.001263	High	1.81677	High	23.03	0.022647	0
	AQYEDIAQK	2	1	1	P04264		1065.52	0	3.327e-16	High	2.42581	High	41.03	0.000603478	0
	IEISELNR	2	3	2	P35908;P04264		973.533	0	3.327e-16	High	2.59648	High	31.25	0.0114734	0
	TNAENEFVTIK	2	1	1	P04264		1265.64	0	3.327e-16	High	2.87922	High	23.31	0.0496992	0
	QISNLQQSISDAEQR	2	1	1	P04264		1716.85	0	3.327e-16	High	3.15371	High	68.75	1.48688e-06	0
	LNDLEDALQQAK	2	1	1	P04264		1357.7	0	3.327e-16	High	3.22702	High	43.43	0.000460751	0
	FLEQQNQVLQTK	2	3	2	P35908;P04264		1475.79	0	3.327e-16	High	3.71405	High	47.37	0.000238201	0
	GSGGGSSGGSIGGR	2	1	1	P04264		1092.5	0	3.327e-16	High	1.96145	High	23.16	0.0258436	0
P33176	Kinesin-1 heavy chain OS=Homo sapiens GN=KIF5B PE=1 SV=1 - [KINH_HUMAN]	4.78	109.617	1	4	4	5	3.38501	2.39	2	2	21.94	4.05	3	3
	SAEIDSDDTGGSAAQK	2	1	1	P33176		1551.68	0	3.327e-16	High	3.38501	High	21.94	0.0195119	0
	TGAEGAVLDEAK	1	1	1	P33176		1160.58	0	3.327e-16			High	12.02	0.791354	0
	LYLVDLAGSEK	1	1	1	P33176		1207.66	0	0.001421			High	14.71	0.378633	0
	YQQEVDR	1	1	1	P33176		937.437	0.003	0.05647	High	1.47309				0
P42704	Leucine-rich PPR motif-containing protein, mitochondrial OS=Homo sapiens GN=LRPPRC PE=1 SV=3 - [LPPRC_HUMAN]	2.22	157.805	1	3	3	5	5.72611	1.43	2	2	96.6986	2.22	3	3
	TVLDQQQTPSR	2	1	1	P42704		1272.66	0	3.327e-16	High	2.72206	High	46.73	0.000224002	0
	IQEENVIPR	2	1	1	P42704		1097.6	0	3.327e-16	High	3.00405	High	64.6	2.89525e-06	0
	LDSSAVLDTGK	1	1	1	P42704		1105.57	0	3.327e-16			High	25.52	0.0385747	0
P43243	Matrin-3 OS=Homo sapiens GN=MATR3 PE=1 SV=2 - [MATR3_HUMAN]	1.3	94.5648	1	1	1	1		0			21.28	1.3	1	1
	TEEGPTLSYGR	1	1	1	P43243		1209.58	0	0.001372			High	21.28	0.0517589	0
P09874	Poly [ADP-ribose] polymerase 1 OS=Homo sapiens GN=PARP1 PE=1 SV=4 - [PARP1_HUMAN]	0.99	113.012	1	1	1	2	2.49899	0.99	1	1	31.58	0.99	1	1
	AEPVEVVAPR	2	1	1	P09874		1066.59	0	3.327e-16	High	2.49899	High	31.58	0.0042049	0
P42338	Phosphatidylinositol 4,5-bisphosphate 3-kinase catalytic subunit beta isoform OS=Homo sapiens GN=PIK3CB PE=1 SV=1 - [PK3CB_HUMAN]	1.4	122.683	1	1	1	2	3.59408	1.4	1	1	31.47	1.4	1	1
	AAEIASSDSANVSSR	2	1	1	P42338		1464.69	0	3.327e-16	High	3.59408	High	31.47	0.00566718	0
Q9UPN7	Serine/threonine-protein phosphatase 6 regulatory subunit 1 OS=Homo sapiens GN=PPP6R1 PE=1 SV=5 - [PP6R1_HUMAN]	4.2	96.6637	1	3	3	5	5.60751	4.2	3	3	58.6891	3.29	2	2
	SQDPTPPSAPQEATEGSK	2	1	1	Q9UPN7		1826.84	0	3.327e-16	High	2.31356	High	39.85	0.000605558	0
	VAGALVQNTEK	2	1	1	Q9UPN7		1129.62	0	3.327e-16	High	3.29395	High	38.68	0.00172109	0
	VQCAGGPR	1	1	1	Q9UPN7	C3(Carbamidomethyl)	844.411	0.007	0.1441	High	0.983605				0
Q13200	26S proteasome non-ATPase regulatory subunit 2 OS=Homo sapiens GN=PSMD2 PE=1 SV=3 - [PSMD2_HUMAN]	2.09	100.136	1	2	2	2		0			22.7	2.09	2	2
	YGEPTLR	1	1	1	Q13200		835.432	0	5.358e-08			High	22.7	0.0609531	0
	FGGSGSQVDSAR	1	1	1	Q13200		1167.54	0	2.6e-10			High	13.96	0.216967	0
Q15393	Splicing factor 3B subunit 3 OS=Homo sapiens GN=SF3B3 PE=1 SV=4 - [SF3B3_HUMAN]	2.05	135.492	1	2	2	4	5.12102	2.05	2	2	40.119	2.05	2	2
	DYIVVGSDSGR	2	1	1	Q15393		1167.56	0	3.327e-16	High	2.4518	High	24.93	0.0253879	0
	TVLDPVTGDLSDTR	2	1	1	Q15393		1488.75	0	3.327e-16	High	2.66922	High	35.67	0.00337419	0
P38935	DNA-binding protein SMUBP-2 OS=Homo sapiens GN=IGHMBP2 PE=1 SV=3 - [SMBP2_HUMAN]	1.11	109.082	1	1	1	1		0			30.29	1.11	1	1
	ASAAVESFVTK	1	1	1	P38935	N-Term(Acetyl)	1151.6	0	3.327e-16			High	30.29	0.0099153	0
Q7KZF4	Staphylococcal nuclease domain-containing protein 1 OS=Homo sapiens GN=SND1 PE=1 SV=1 - [SND1_HUMAN]	11.21	101.934	1	8	8	17	19.9213	9.01	7	8	89.9829	10.11	7	9
	EVEVEVESMDK	2	1	1	Q7KZF4	M9(Oxidation)	1309.58	0	3.327e-16	High	2.56941	High	37.31	0.000650232	0
	TDAVDSVVR	4	1	1	Q7KZF4		961.495	0	3.327e-16	High	2.43668	High	29.71	0.0132028	0
	DYVAPTANLDQK	2	1	1	Q7KZF4		1334.66	0	3.327e-16	High	2.56137	High	33.21	0.00522895	0
	ADDADEFGYSR	2	1	1	Q7KZF4		1245.5	0	2.829e-15	High	1.65274	High	24.77	0.00332637	0
	EADGSETPEPFAAEAK	2	1	1	Q7KZF4		1648.73	0	3.327e-16	High	3.26276	High	15.88	0.0865057	0
	VITEYLNAQESAK	2	1	1	Q7KZF4		1465.75	0	3.327e-16	High	3.24883	High	30.1	0.0110428	0
	ASSAQSGGSSGGPAVPTVQR	2	1	1	Q7KZF4	N-Term(Acetyl)	1842.89	0	3.327e-16			High	31.88	0.00574041	0
	SLLSAEEAAK	1	1	1	Q7KZF4		1018.54	0.005	0.1144	High	2.28686				0
P07814	Bifunctional glutamate/proline--tRNA ligase OS=Homo sapiens GN=EPRS PE=1 SV=5 - [SYEP_HUMAN]	2.18	170.483	1	3	3	5	6.95643	2.18	3	3	31.02	1.59	2	2
	LTVAENEAETK	2	1	1	P07814		1204.61	0	3.327e-16	High	2.39969	High	21.35	0.0853741	0
	NSEPAGLETPEAK	2	1	1	P07814		1342.65	0	2.481e-05	High	2.78015	High	27.67	0.0126541	0
	VASQGEVVR	1	1	1	P07814		944.516	0.007	0.1422	High	1.7766				0
P50991	T-complex protein 1 subunit delta OS=Homo sapiens GN=CCT4 PE=1 SV=4 - [TCPD_HUMAN]	2.41	57.8878	1	1	1	1		0			26.84	2.41	1	1
	VIDPATATSVDLR	1	1	1	P50991		1357.74	0	1.748e-11			High	26.84	0.0255662	0
P11387	DNA topoisomerase 1 OS=Homo sapiens GN=TOP1 PE=1 SV=2 - [TOP1_HUMAN]	2.88	90.6689	1	2	2	2		0			26.78	2.88	2	2
	AEEVATFFAK	1	1	1	P11387		1112.56	0	3.327e-16			High	26.78	0.0175261	0
	ELTAPDENIPAK	1	1	1	P11387		1297.66	0	0.0001171			High	10.84	0.795293	0
P22314	Ubiquitin-like modifier-activating enzyme 1 OS=Homo sapiens GN=UBA1 PE=1 SV=3 - [UBA1_HUMAN]	2.27	117.774	1	2	2	5	5.59696	2.27	2	2	55.22	2.27	2	3
	AENYDIPSADR	3	1	1	P22314		1250.56	0	7.368e-14	High	2.00186	High	18.71	0.0699847	0
	DNPGVVTCLDEAR	2	1	1	P22314	C8(Carbamidomethyl)	1445.67	0	3.327e-16	High	3.59511	High	55.22	1.63831e-05	0
Q15386	Ubiquitin-protein ligase E3C OS=Homo sapiens GN=UBE3C PE=1 SV=3 - [UBE3C_HUMAN]	1.85	123.844	1	2	2	4	5.82067	1.85	2	2	25.2906	1.85	2	2
	VVEGFTDEEK	2	1	1	Q15386		1152.54	0	1.733e-14	High	2.76169	High	22.51	0.0387123	0
	VTQLYVPASR	2	1	1	Q15386		1133.63	0	4.653e-09	High	3.05898	High	24.48	0.0383185	0
P18206	Vinculin OS=Homo sapiens GN=VCL PE=1 SV=4 - [VINC_HUMAN]	2.12	123.722	1	2	2	2		0			28.67	2.12	2	2
	ELTPQVVSAAR	1	1	1	P18206		1170.65	0	2.133e-10			High	13.06	0.474538	0
	AVAGNISDPGLQK	1	1	1	P18206		1269.68	0.002	0.04919			High	28.67	0.0114777	0
P05141	ADP/ATP translocase 2 OS=Homo sapiens GN=SLC25A5 PE=1 SV=7 - [ADT2_HUMAN]	3.02	32.8312	1	1	1	1					42.16	3.02	1	1
	TDAAVSFAK	1	1	1	P05141	N-Term(Acetyl)	951.479	0	1.053e-13			High	42.16	0.000544281	0
Q99959	Plakophilin-2 OS=Homo sapiens GN=PKP2 PE=1 SV=2 - [PKP2_HUMAN]	1.48	97.3548	1	1	1	1					22.9	1.48	1	1
	AAPGAPAEYGYIR	1	1	1	Q99959	N-Term(Acetyl)	1377.68	0	1.355e-13			High	22.9	0.0592355	0
P27708	CAD protein OS=Homo sapiens GN=CAD PE=1 SV=3 - [PYR1_HUMAN]	0.54	242.829	1	1	1	1					37.31	0.54	1	1
	AALVLEDGSVLR	1	1	1	P27708	N-Term(Acetyl)	1284.72	0	3.327e-16			High	37.31	0.00167202	0
O60518	Ran-binding protein 6 OS=Homo sapiens GN=RANBP6 PE=1 SV=2 - [RNBP6_HUMAN]	1.36	124.633	1	1	1	1					34.05	1.36	1	1
	AATASAGVPATVSEK	1	1	1	O60518	N-Term(Acetyl)	1401.72	0	3.327e-16			High	34.05	0.0042897	0
A2RTX5	Probable threonine--tRNA ligase 2, cytoplasmic OS=Homo sapiens GN=TARSL2 PE=1 SV=1 - [SYTC2_HUMAN]	1.62	92.5865	1	1	1	1					51.99	1.62	1	1
	AAEALAAEAVASR	1	1	1	A2RTX5	N-Term(Acetyl)	1271.66	0	3.327e-16			High	51.99	5.5336e-05	0
Q13263	Transcription intermediary factor 1-beta OS=Homo sapiens GN=TRIM28 PE=1 SV=5 - [TIF1B_HUMAN]	3.59	88.4934	1	1	1	1					48.17	3.59	1	1
	AASAAAASAAAASAASGSPGPGEGSAGGEK	1	1	1	Q13263	N-Term(Acetyl)	2429.12	0	3.327e-16			High	48.17	8.5347e-05	0
Q9Y4E8	Ubiquitin carboxyl-terminal hydrolase 15 OS=Homo sapiens GN=USP15 PE=1 SV=3 - [UBP15_HUMAN]	1.22	112.348	1	1	1	1					59.23	1.22	1	1
	AEGGAADLDTQR	1	1	1	Q9Y4E8	N-Term(Acetyl)	1245.57	0	3.327e-16			High	59.23	6.80573e-06	0
P02769	SWISS-PROT:P02769 (Bos taurus) Bovine serum albumin precursor	7.25	69.2484	2	4	4	10	29.0494	7.25	4	10
	HLVDEPQNLIK	6	1	1	P02769		1305.72	0	0.01526	High	3.43601				0
	KVPQVSTPTLVEVSR	2	2	1	P02769		1639.94	0	0.005867	High	3.84097				1
	KQTALVELLK	1	1	1	P02769		1142.72	0.003	0.05568	High	3.28238				1
	DLGEEHFK	1	1	1	P02769		974.458	0.005	0.1177	High	1.84668				0
P53396	ATP-citrate synthase OS=Homo sapiens GN=ACLY PE=1 SV=3 - [ACLY_HUMAN]	2.82	120.762	2	3	3	5	4.43708	2	2	2	39.95	2.82	3	3
	FICTTSAIQNR	2	2	1	P53396	C3(Carbamidomethyl)	1310.66	0	3.327e-16	High	1.98663	High	39.95	0.000955943	0
	LGQEATVGK	1	1	1	P53396		902.495	0	4.898e-07			High	19.83	0.139349	0
	DGVYVLDLAAK	2	2	1	P53396		1163.63	0.003	0.05282	High	2.45045	High	11.94	0.751688	0
Q86VP6	Cullin-associated NEDD8-dissociated protein 1 OS=Homo sapiens GN=CAND1 PE=1 SV=2 - [CAND1_HUMAN]	8.29	136.289	2	9	9	18	20.6289	6.59	7	8	110.4	8.29	9	10
	CLDAVVSTR	2	2	1	Q86VP6	C1(Carbamidomethyl)	1020.52	0	4.142e-16	High	1.92228	High	18.5	0.194224	0
	TLEDPDLNVR	2	2	1	Q86VP6		1171.6	0	0.0002192	High	2.17479	High	11.29	0.705868	0
	LSTLCPSAVLQR	2	2	1	Q86VP6	C5(Carbamidomethyl)	1344.73	0	3.327e-16	High	1.99267	High	23.03	0.0599773	0
	TYIQCIAAISR	4	2	1	Q86VP6	C5(Carbamidomethyl)	1295.68	0	3.327e-16	High	2.50145	High	49.55	9.70528e-05	0
	AVAALLTIPEAEK	2	2	1	Q86VP6		1325.77	0	3.327e-16	High	3.84263	High	43.68	0.000197132	0
	ALTLIAGSPLK	2	2	1	Q86VP6		1083.68	0	3.327e-16	High	2.74343	High	15.37	0.0682445	0
	SVILEAFSSPSEEVK	2	2	1	Q86VP6		1621.83	0	3.327e-16	High	3.57886	High	36.36	0.00286696	0
	QSYYSIAK	1	1	1	Q86VP6		959.484	0	5.084e-05			High	20.75	0.0929742	0
	DSSSTNLESMDTS	1	1	1	Q86VP6		1373.54	0	5.136e-07			High	10.81	0.0827885	0
Q8TCG1-2	Isoform 2 of Protein CIP2A OS=Homo sapiens GN=KIAA1524 - [CIP2A_HUMAN]	0.94	84.5255	2	1	1	1	1.91281	0.94	1	1
	DQICDVR	1	2	1	Q8TCG1-2	C4(Carbamidomethyl)	905.415	0.003	0.05904	High	1.91281				0
P35222	Catenin beta-1 OS=Homo sapiens GN=CTNNB1 PE=1 SV=1 - [CTNB1_HUMAN]	1.54	85.4422	2	1	1	2	2.94204	1.54	1	1	0	1.54	1	1
	LLNDEDQVVVNK	2	2	1	P35222		1385.73	0	1.554e-10	High	2.94204	High	22.56	0.0596223	0
Q16531	DNA damage-binding protein 1 OS=Homo sapiens GN=DDB1 PE=1 SV=1 - [DDB1_HUMAN]	3.86	126.887	2	5	5	7	4.8757	1.58	2	2	46.603	3.86	5	5
	LGDSQLVK	2	2	1	Q16531		859.489	0	3.327e-16	High	2.91012	High	46.2	0.000302253	0
	EMLGGEIIPR	2	2	1	Q16531		1114.59	0	1.586e-12	High	1.96558	High	16.26	0.195188	0
	VVEELTR	1	1	1	Q16531		845.473	0	0.04919			High	20.64	0.108735	0
	IVVFQYSDGK	1	1	1	Q16531		1155.6	0	1.109e-07			High	19.91	0.0898427	0
	EATADDLIK	1	1	1	Q16531		975.5	0.007	0.05979			High	20.03	0.110236	0
P15924-2	Isoform DPII of Desmoplakin OS=Homo sapiens GN=DSP - [DESP_HUMAN]	0.35	259.957	2	1	1	1	1.61037	0.35	1	1
	STLEAETR	1	2	1	P15924-2		906.453	0.007	0.1406	High	1.61037				0
Q9Y2J2-2	Isoform B of Band 4.1-like protein 3 OS=Homo sapiens GN=EPB41L3 - [E41L3_HUMAN]	5.2	96.4543	2	1	3	3	10.1411	5.2	3	3
	AVLEQEETAAASR	1	3	2	Q9Y2J2-2;F5GX05		1374.69	0	0.02396	High	2.91879				0
	TDTAADGETTATEELEK	1	1	1	Q9Y2J2-2		1781.79	0	0.001359	High	4.34084				0
	GISQTNLITTVTPEK	1	3	2	Q9Y2J2-2;F5GX05		1601.87	0	0.02571	High	2.88146				0
P55884	Eukaryotic translation initiation factor 3 subunit B OS=Homo sapiens GN=EIF3B PE=1 SV=3 - [EIF3B_HUMAN]	4.79	92.4238	2	3	3	5	5.11618	2.83	2	2	44.5517	4.79	3	3
	AQAVSEDAGGNEGR	2	2	1	P55884		1360.61	0	3.327e-16	High	2.67555	High	29.4	0.00275557	0
	VTLMQLPTR	2	2	1	P55884		1058.6	0	3.327e-16	High	2.44063	High	32.09	0.00852863	0
	MQDAENVAVPEAAEER	1	1	1	P55884	N-Term(Acetyl); M1(Oxidation)	1816.8	0	3.327e-16			High	16.27	0.0731748	0
P07900	Heat shock protein HSP 90-alpha OS=Homo sapiens GN=HSP90AA1 PE=1 SV=5 - [HS90A_HUMAN]	3.14	84.6067	2	2	2	4	4.23424	3.14	2	2	43.13	3.14	2	2
	DQVANSAFVER	2	2	1	P07900		1235.6	0	3.327e-16	High	1.95041	High	23.98	0.0403944	0
	ELISNSSDALDK	2	2	1	P07900		1291.64	0	2.059e-10	High	2.28383	High	36.65	0.0023033	0
P52789	Hexokinase-2 OS=Homo sapiens GN=HK2 PE=1 SV=2 - [HXK2_HUMAN]	6.43	102.313	2	5	6	12	10.1576	4.47	4	4	48.9821	6.43	6	8
	EVCTVVAR	2	2	1	P52789	C3(Carbamidomethyl)	933.482	0	3.405e-08	High	2.04995	High	25.08	0.0429982	0
	NVELVEGEEGR	2	2	1	P52789		1230.6	0	3.327e-16	High	2.44593	High	22.04	0.0443873	0
	GAAMVTAVAYR	2	7	2	P19367;P52789		1109.58	0	3.327e-16	High	2.73126	High	26.82	0.0199651	0
	GAALITAVACR	2	2	1	P52789	C10(Carbamidomethyl)	1102.6	0	3.327e-16	High	2.93047	High	29.8	0.0139792	0
	ICQIVSTR	2	1	1	P52789	C2(Carbamidomethyl)	976.526	0	1.37e-05			High	29.95	0.0119872	0
	LSPELLNTGR	1	1	1	P52789		1099.61	0.009	0.08456			High	20.51	0.0858079	0
	GAAMVTAVAYR	1	7	2	P19367;P52789	M4(Oxidation)	1125.57	0.009	0.0626			High	24.38	0.0373873	0
Q8N163	DBIRD complex subunit KIAA1967 OS=Homo sapiens GN=KIAA1967 PE=1 SV=2 - [K1967_HUMAN]	2.17	102.838	2	2	2	2	4.08598	2.17	2	2
	FSATEVTNK	1	2	1	Q8N163		996.5	0.007	0.1316	High	1.83344				0
	VQTLSNQPLLK	1	2	1	Q8N163		1240.73	0.007	0.1411	High	2.25254				0
P13645	Keratin, type I cytoskeletal 10 OS=Homo sapiens GN=KRT10 PE=1 SV=6 - [K1C10_HUMAN]	9.25	58.7917	2	5	6	11	12.9406	7.71	5	5	90.1043	7.88	5	6
	LAADDFR	2	3	2	P13645;F5GWP8		807.4	0	3.327e-16	High	1.91381	High	27.14	0.0186435	0
	LENEIQTYR	2	2	1	P13645		1165.59	0	3.327e-16	High	2.49765	High	25.43	0.0307899	0
	ALEESNYELEGK	2	2	1	P13645		1381.65	0	3.327e-16	High	3.84561	High	80.77	6.28147e-08	0
	VLDELTLTK	2	2	1	P13645		1031.6	0	3.327e-16	High	2.77928	High	21.65	0.0553968	0
	VTMQNLNDR	2	1	1	P13645	M3(Oxidation)	1106.53	0	7.281e-12			High	18.97	0.121695	0
	YENEVALR	1	2	1	P13645		993.501	0.007	0.1285	High	1.90424				0
P35527	Keratin, type I cytoskeletal 9 OS=Homo sapiens GN=KRT9 PE=1 SV=3 - [K1C9_HUMAN]	5.3	62.0268	2	3	3	5	5.30272	5.3	3	3	61.28	3.85	2	2
	VQALEEANNDLENK	2	2	1	P35527		1586.77	0	3.327e-16	High	3.17722	High	61.28	6.66535e-06	0
	QVLDNLTMEK	2	2	1	P35527	M8(Oxidation)	1206.6	0	0.00504	High	2.1255	High	21.11	0.107263	0
	STMQELNSR	1	2	1	P35527	M3(Oxidation)	1081.49	0.005	0.1155	High	1.58744				0
P35908	Keratin, type II cytoskeletal 2 epidermal OS=Homo sapiens GN=KRT2 PE=1 SV=2 - [K22E_HUMAN]	6.73	65.3932	2	1	4	7	10.669	6.73	4	4	64.0852	4.54	3	3
	AQYEEIAQR	2	5	2	P02538;P35908		1107.54	0	3.327e-16	High	2.30324	High	29.37	0.012486	0
	IEISELNR	2	3	2	P35908;P04264		973.533	0	3.327e-16	High	2.59648	High	31.25	0.0114734	0
	FLEQQNQVLQTK	2	3	2	P35908;P04264		1475.79	0	3.327e-16	High	3.71405	High	47.37	0.000238201	0
	GFSSGSAVVSGGSR	1	2	1	P35908		1254.61	0.003	0.09928	High	2.05519				0
P49736	DNA replication licensing factor MCM2 OS=Homo sapiens GN=MCM2 PE=1 SV=4 - [MCM2_HUMAN]	1.33	101.832	2	1	1	2	3.0299	1.33	1	1	46.94	1.33	1	1
	VAVGELTDEDVK	2	2	1	P49736		1274.65	0	3.327e-16	High	3.0299	High	46.94	0.00026805	0
Q9UBK8	Methionine synthase reductase OS=Homo sapiens GN=MTRR PE=1 SV=3 - [MTRR_HUMAN]	1.66	80.3594	2	1	1	2	2.555	1.66	1	1	29.52	1.66	1	1
	DAPVGEEEAPAK	2	2	1	Q9UBK8		1212.57	0	1.069e-14	High	2.555	High	29.52	0.0077622	0
Q96H55	Unconventional myosin-XIX OS=Homo sapiens GN=MYO19 PE=2 SV=2 - [MYO19_HUMAN]	1.75	109.066	2	2	2	2	1.91063	0.82	1	1	21.07	0.93	1	1
	APVLTVVSK	1	1	1	Q96H55		913.572	0	2.646e-11			High	21.07	0.0265753	0
	ELDGVEEK	1	2	1	Q96H55		918.442	0.007	0.1244	High	1.91063				0
P57740	Nuclear pore complex protein Nup107 OS=Homo sapiens GN=NUP107 PE=1 SV=1 - [NU107_HUMAN]	2.27	106.307	2	2	2	3	3.21265	1.19	1	1	77.05	2.27	2	2
	EADLDVATITK	2	2	1	P57740		1175.62	0	3.327e-16	High	3.21265	High	75.11	4.27022e-07	0
	VFEELQATDK	1	1	1	P57740		1179.59	0	1.796e-14			High	20.44	0.0890095	0
Q8WUM0	Nuclear pore complex protein Nup133 OS=Homo sapiens GN=NUP133 PE=1 SV=2 - [NU133_HUMAN]	1.9	128.898	2	2	2	4	4.5651	1.9	2	2	49.1623	1.9	2	2
	VAYPQADSNLR	2	2	1	Q8WUM0		1233.62	0	3.327e-16	High	1.87604	High	31.67	0.00857769	0
	ANYEYYVQGQI	2	2	1	Q8WUM0		1347.62	0	3.327e-16	High	2.68906	High	36.16	0.0016463	0
O94906	Pre-mRNA-processing factor 6 OS=Homo sapiens GN=PRPF6 PE=1 SV=1 - [PRP6_HUMAN]	2.34	106.858	2	2	2	3	3.71922	2.34	2	2	32.47	1.28	1	1
	AAVELEEPEDAR	2	2	1	O94906		1328.63	0	3.327e-16	High	3.71922	High	32.47	0.00376549	0
	LESENDEYER	1	1	1	O94906		1283.54	0.003	0.09866	High	1.18547				0
Q7Z5L2	R3H and coiled-coil domain-containing protein 1-like OS=Homo sapiens GN=R3HCC1L PE=2 SV=2 - [R3HCL_HUMAN]	1.26	87.829	2	1	1	2	2.32957	1.26	1	1	32.09	1.26	1	1
	IADETSINTR	2	2	1	Q7Z5L2		1119.56	0	3.327e-16	High	2.32957	High	32.09	0.0076634	0
P49588	Alanine--tRNA ligase, cytoplasmic OS=Homo sapiens GN=AARS PE=1 SV=2 - [SYAC_HUMAN]	4.86	106.743	2	4	4	7	7.27856	3.72	3	3	78.015	4.86	4	4
	IVAVTGAEAQK	2	2	1	P49588		1086.62	0	3.327e-16	High	2.39475	High	22.81	0.0479094	0
	AVYTQDCPLAAAK	2	2	1	P49588	C7(Carbamidomethyl)	1407.7	0	3.327e-16	High	2.77578	High	41.37	0.000660159	0
	AVFDETYPDPVR	2	2	1	P49588		1408.68	0	3.327e-16	High	2.10803	High	30.81	0.00821552	0
	MDSTLTASEIR	1	1	1	P49588	N-Term(Acetyl); M1(Oxidation)	1281.6	0	3.327e-16			High	46	0.000158249	0
Q9NYU2	UDP-glucose:glycoprotein glucosyltransferase 1 OS=Homo sapiens GN=UGGT1 PE=1 SV=3 - [UGGG1_HUMAN]	0.71	177.078	2	1	1	2	2.64125	0.71	1	1	38.5	0.71	1	1
	EISYENTQISR	2	2	1	Q9NYU2		1339.65	0	3.327e-16	High	2.64125	High	38.5	0.0010029	0
F5GX05	Band 4.1-like protein 3 OS=Homo sapiens GN=EPB41L3 PE=2 SV=1 - [F5GX05_HUMAN]	4.76	98.4002	2	1	3	3	8.28592	4.76	3	3
	AVLEQEETAAASR	1	3	2	Q9Y2J2-2;F5GX05		1374.69	0	0.02396	High	2.91879				0
	GISQTNLITTVTPEK	1	3	2	Q9Y2J2-2;F5GX05		1601.87	0	0.02571	High	2.88146				0
	IVITGDADIDHDQE	1	1	1	F5GX05		1540.71	0.003	0.08363	High	2.48567				0
F2Z2X4	Exportin-4 OS=Homo sapiens GN=XPO4 PE=2 SV=1 - [F2Z2X4_HUMAN]	1.04	130.07	2	1	1	1	2.27138	1.04	1	1
	LTASSTPPTLDR	1	2	1	F2Z2X4		1258.66	0.003	0.0809	High	2.27138				0
J3KPS2	Protein FAM83H (Fragment) OS=Homo sapiens GN=FAM83H PE=4 SV=1 - [J3KPS2_HUMAN]	1.1	96.3898	2	1	1	1	1.79508	1.1	1	1
	LDYVPSSASR	1	2	1	J3KPS2		1094.55	0.005	0.116	High	1.79508				0
F5GWP8	Junction plakoglobin OS=Homo sapiens GN=JUP PE=2 SV=1 - [F5GWP8_HUMAN]	3.21	66.3088	2	1	2	2	5.15909	3.21	2	2
	LLNDEDPVVVTK	1	2	1	F5GWP8		1341.73	0	0.03075	High	3.24528				0
	LAADDFR	1	3	2	P13645;F5GWP8		807.4	0.005	0.1123	High	1.91381				0
P02538	Keratin, type II cytoskeletal 6A OS=Homo sapiens GN=KRT6A PE=1 SV=3 - [K2C6A_HUMAN]	3.01	60.0083	3	1	2	3		0			29.63	3.01	2	2
	AQYEEIAQR	2	5	2	P02538;P35908		1107.54	0	3.327e-16	High	2.30324	High	29.37	0.012486	0
	ASTSTTIR	1	3	1	P02538	N-Term(Acetyl)	878.459	0	1.191e-07			High	18.26	0.167939	0
P05023	Sodium/potassium-transporting ATPase subunit alpha-1 OS=Homo sapiens GN=ATP1A1 PE=1 SV=1 - [AT1A1_HUMAN]	12.9	112.824	3	11	11	19	23.8639	11.14	9	9	137.165	11.83	10	10
	YGTDLSR	2	3	1	P05023		811.395	0	3.773e-15	High	1.77642	High	27.33	0.0112805	0
	VDNSSLTGESEPQTR	2	3	1	P05023		1619.75	0	3.327e-16	High	2.73928	High	37.83	0.00100538	0
	AVAGDASESALLK	2	3	1	P05023		1231.66	0	3.327e-16	High	3.38527	High	59.94	1.32822e-05	0
	LNIPVSQVNPR	2	3	1	P05023		1236.71	0	1.732e-13	High	2.2235	High	23.73	0.0230885	0
	SPDFTNENPLETR	2	3	1	P05023		1519.7	0	3.327e-16	High	3.0901	High	41.04	0.000397458	0
	IVEIPFNSTNK	2	3	1	P05023		1261.68	0	3.327e-16	High	2.46611	High	24.12	0.0412429	0
	QGAIVAVTGDGVNDSPALK	2	3	1	P05023		1811.95	0	3.327e-16	High	2.59999	High	15.14	0.283232	0
	AVFQANQENLPILK	2	3	1	P05023		1584.88	0	3.327e-16	High	3.28974	High	39.13	0.000959113	0
	AAVPDAVGK	1	1	1	P05023		827.463	0	0.01651			High	13.95	0.175182	0
	NMVPQQALVIR	1	3	1	P05023		1268.72	0.003	0.08012	High	2.29348				0
	GIVVYTGDR	1	1	1	P05023		979.523	0.005	0.04919			High	22.67	0.0624571	0
P11586	C-1-tetrahydrofolate synthase, cytoplasmic OS=Homo sapiens GN=MTHFD1 PE=1 SV=3 - [C1TC_HUMAN]	6.42	101.495	3	5	5	9	11.6337	5.24	4	4	103.906	6.42	5	5
	ITIGQAPTEK	2	3	1	P11586		1057.59	0	3.327e-16	High	1.97078	High	29.97	0.00916308	0
	TDTESELDLISR	2	3	1	P11586		1378.67	0	3.327e-16	High	3.59082	High	57.97	1.38044e-05	0
	GALALAQAVQR	2	3	1	P11586		1097.64	0	3.327e-16	High	3.59554	High	52.46	2.29856e-05	0
	YVVVTGITPTPLGEGK	2	3	1	P11586		1630.91	0	3.327e-16	High	2.47658	High	23.27	0.0426234	0
	VVGDVAYDEAK	1	1	1	P11586		1165.57	0	0.0003097			High	14.11	0.38621	0
Q9GZR7	ATP-dependent RNA helicase DDX24 OS=Homo sapiens GN=DDX24 PE=1 SV=1 - [DDX24_HUMAN]	1.63	96.2715	3	1	1	2	2.43186	1.63	1	1	35.97	1.63	1	1
	EPQPEQPQPSTSAN	2	3	1	Q9GZR7		1509.68	0	3.327e-16	High	2.43186	High	35.97	0.00131523	0
Q96A65	Exocyst complex component 4 OS=Homo sapiens GN=EXOC4 PE=1 SV=1 - [EXOC4_HUMAN]	1.13	110.429	3	1	1	2	2.38707	1.13	1	1	0	1.13	1	1
	GENVTVENQPR	2	3	1	Q96A65		1242.61	0	3.764e-09	High	2.38707	High	21.58	0.0521268	0
Q92598	Heat shock protein 105 kDa OS=Homo sapiens GN=HSPH1 PE=1 SV=1 - [HS105_HUMAN]	19.11	96.8037	3	13	14	44	50.446	15.03	11	19	388.507	19.11	14	25
	FVVQNVSAQK	9	3	1	Q92598		1119.62	0	2.791e-11	High	2.68203	High	35.9	0.00282744	0
	DISTTLNADEAVAR	4	3	1	Q92598		1475.73	0	3.327e-16	High	3.65416	High	65.08	3.10456e-06	0
	MFEELGQR	5	3	1	Q92598	M1(Oxidation)	1025.47	0	3.327e-16	High	1.97397	High	26.01	0.0105257	0
	VEDVSAVEIVGGATR	4	3	1	Q92598		1501.79	0	3.32652e-16	High	4.14345	High	79.48	1.36391e-07	0
	CTPSVISFGSK	2	3	1	Q92598	C1(Carbamidomethyl)	1182.58	0	3.327e-16	High	2.30943	High	27.66	0.0133689	0
	MFEELGQR	2	3	1	Q92598		1009.48	0	3.327e-16	High	2.05932	High	22.53	0.0312743	0
	ENLSYDLVPLK	4	3	1	Q92598		1290.69	0	3.327e-16	High	2.76426	High	24.93	0.0375998	0
	DLLNMYIETEGK	2	3	1	Q92598	M5(Oxidation)	1441.69	0	3.327e-16	High	2.98831	High	34.52	0.00261356	0
	AGGIETIANEFSDR	2	3	1	Q92598		1479.71	0	3.327e-16	High	3.13626	High	46.3	0.00018871	0
	NAVEEYVYEFR	2	3	1	Q92598		1418.66	0	3.327e-16	High	2.97902	High	43.11	0.000317624	0
	GCALQCAILSPAFK	2	4	2	Q92598;P34932	C2(Carbamidomethyl); C6(Carbamidomethyl)	1535.77	0	3.327e-16	High	2.73558	High	45.85	0.00033022	0
	NSVNMDLD	1	1	1	Q92598		907.383	0	1.304e-15			High	19.68	0.0199146	0
	AFNDPFIQK	1	1	1	Q92598		1079.55	0	3.036e-07			High	19.66	0.116254	0
	SVVGLDVGSQSCYIAVAR	2	1	1	Q92598	N-Term(Acetyl); C12(Carbamidomethyl)	1922.96	0	3.327e-16			High	76.72	2.28775e-07	0
	SLDQDPVVR	2	3	1	Q92598		1028.54	0.006	0.05354	High	2.2928	High	29.84	0.00736645	0
Q7Z6Z7	E3 ubiquitin-protein ligase HUWE1 OS=Homo sapiens GN=HUWE1 PE=1 SV=3 - [HUWE1_HUMAN]	1.26	481.589	3	5	5	12	13.0041	1.26	5	6	37.9982	1.26	5	6
	ALAMAESTEK	2	3	1	Q7Z6Z7	M4(Oxidation)	1066.51	0	2.505e-11	High	2.32129	High	16.15	0.212328	0
	AESPEEVACR	2	3	1	Q7Z6Z7	C9(Carbamidomethyl)	1147.51	0	3.327e-16	High	1.8725	High	23.67	0.0111679	0
	DGGSGNSTIIVSR	2	3	1	Q7Z6Z7		1262.64	0	5.32e-12	High	2.25951	High	23.2	0.0571963	0
	AIQDPAFSDGIR	4	3	1	Q7Z6Z7		1289.65	0	3.327e-16	High	2.37712	High	29.79	0.0134341	0
	TPTEAPADCR	2	3	1	Q7Z6Z7	C9(Carbamidomethyl)	1117.49	0.003	0.04919	High	1.86957	High	15.97	0.0733496	0
Q8TEX9	Importin-4 OS=Homo sapiens GN=IPO4 PE=1 SV=2 - [IPO4_HUMAN]	0.93	118.64	3	1	1	2	2.20824	0.93	1	1	30.95	0.93	1	1
	GLEDPSQVVR	2	3	1	Q8TEX9		1099.58	0	1.27e-12	High	2.20824	High	30.95	0.00751297	0
O60341	Lysine-specific histone demethylase 1A OS=Homo sapiens GN=KDM1A PE=1 SV=2 - [KDM1A_HUMAN]	1.29	92.8447	3	1	1	1	2.29233	1.29	1	1
	EYDELAETQGK	1	3	1	O60341		1282.58	0.003	0.0839	High	2.29233				0
Q8TE76	MORC family CW-type zinc finger protein 4 OS=Homo sapiens GN=MORC4 PE=1 SV=2 - [MORC4_HUMAN]	0.85	106.281	3	1	1	2	2.49091	0.85	1	1	35.41	0.85	1	1
	VEELEQER	2	3	1	Q8TE76		1031.5	0	2.831e-14	High	2.49091	High	35.41	0.00205734	0
Q9GZU2	Paternally-expressed gene 3 protein OS=Homo sapiens GN=PEG3 PE=1 SV=1 - [PEG3_HUMAN]	3.65	180.715	3	5	5	7	6.53038	2.39	3	3	40.4667	3.15	4	4
	SLAPTDPQTSYAQEQYAK	2	3	1	Q9GZU2		1997.95	0	3.327e-16	High	2.47253	High	34.75	0.00232801	0
	DGEFSVPSSNVR	2	3	1	Q9GZU2		1293.61	0	3.535e-06	High	2.16316	High	11.93	0.50335	0
	ENVYEAK	1	1	1	Q9GZU2		852.411	0	2.512e-14			High	19.03	0.0831422	0
	AFTISSNPYENQK	1	1	1	Q9GZU2		1498.72	0	5.147e-10			High	16.02	0.177525	0
	LCDFTDGR	1	3	1	Q9GZU2	C2(Carbamidomethyl)	983.425	0.005	0.1168	High	1.89468				0
P78527	DNA-dependent protein kinase catalytic subunit OS=Homo sapiens GN=PRKDC PE=1 SV=3 - [PRKDC_HUMAN]	1.41	468.788	3	6	6	9	7.23174	0.7	3	3	88.766	1.41	6	6
	LACDVDQVTR	2	3	1	P78527	C3(Carbamidomethyl)	1176.57	0	3.327e-16	High	2.89082	High	50.97	7.2385e-05	0
	TETVTSFR	2	3	1	P78527		940.473	0	3.327e-16	High	1.81449	High	44.01	0.000232357	0
	DQNILLGTTYR	2	3	1	P78527		1293.68	0	3.327e-16	High	2.52643	High	36.59	0.00273004	0
	LQETLSAADR	1	1	1	P78527		1103.57	0	4.566e-08			High	16.64	0.282885	0
	QITQSALLAEAR	1	1	1	P78527		1300.72	0	3.292e-12			High	15.12	0.375284	0
	DEVLANR	1	1	1	P78527		816.422	0.009	0.0907			High	19.92	0.0733386	0
Q9P2E9-3	Isoform 2 of Ribosome-binding protein 1 OS=Homo sapiens GN=RRBP1 - [RRBP1_HUMAN]	1.23	108.565	3	1	1	1	2.86187	1.23	1	1
	NTDVAQSPEAPK	1	3	1	Q9P2E9-3		1256.61	0	0.03225	High	2.86187				0
Q15029	116 kDa U5 small nuclear ribonucleoprotein component OS=Homo sapiens GN=EFTUD2 PE=1 SV=1 - [U5S1_HUMAN]	4.63	109.366	3	3	4	7	8.32506	3.6	3	3	41.5744	4.63	4	4
	GGGQIIPTAR	2	4	2	P13639;Q15029		969.549	0	0.0001831	High	2.38228	High	22.73	0.0328001	0
	STPVTVVLPDTK	2	3	1	Q15029		1256.71	0	9.076e-10	High	2.4443	High	25.4	0.0273983	0
	IAVEPVNPSELPK	2	3	1	Q15029		1392.77	0	3.327e-16	High	3.49848	High	37.41	0.00136164	0
	ITMIAEPLEK	1	1	1	Q15029	M3(Oxidation)	1160.63	0.006	0.05078			High	19.37	0.157809	0
Q9H3U1-3	Isoform 3 of Protein unc-45 homolog A OS=Homo sapiens GN=UNC45A - [UN45A_HUMAN]	6.31	24.6725	3	1	1	1	2.35734	6.31	1	1
	AVEYGLIQPNQDGE	1	3	1	Q9H3U1-3		1532.72	0.007	0.1261	High	2.35734				0
Q96QU8	Exportin-6 OS=Homo sapiens GN=XPO6 PE=1 SV=1 - [XPO6_HUMAN]	1.69	128.801	3	2	2	3	2.21725	0.89	1	1	16.69	1.69	2	2
	TTSEELACPR	2	3	1	Q96QU8	C8(Carbamidomethyl)	1163.54	0	3.365e-15	High	2.21725	High	16.69	0.11893	0
	STVLASVQR	1	1	1	Q96QU8		960.547	0	0.0252			High	21.23	0.0855059	0
B4DQH4	T-complex protein 1 subunit theta OS=Homo sapiens GN=CCT8 PE=2 SV=1 - [B4DQH4_HUMAN]	2.11	51.5533	3	1	1	1	1.76444	2.11	1	1
	ETEGDVTSVK	1	3	1	B4DQH4		1064.51	0.003	0.08618	High	1.76444				0
E7EMW7	E3 ubiquitin-protein ligase UBR5 OS=Homo sapiens GN=UBR5 PE=2 SV=1 - [E7EMW7_HUMAN]	0.32	308.382	3	1	1	1	1.70458	0.32	1	1
	EVVFVEDVK	1	3	1	E7EMW7		1063.57	0.003	0.06429	High	1.70458				0
C9J673	Exportin-1 (Fragment) OS=Homo sapiens GN=XPO1 PE=2 SV=1 - [C9J673_HUMAN]	7.58	15.2098	3	1	1	1	0	7.58	1	1
	TSSDPTCVEK	1	3	1	C9J673	C7(Carbamidomethyl)	1123.49	0.003	0.09274	High	1.52881				0
P49327	Fatty acid synthase OS=Homo sapiens GN=FASN PE=1 SV=3 - [FAS_HUMAN]	2.51	273.254	4	6	6	10	10.6038	2.03	5	5	110.817	2.23	5	5
	AAEQYTPK	2	1	1	P49327		907.452	0	3.327e-16	High	2.32261	High	39.35	0.00113822	0
	ADEASELACPTPK	2	1	1	P49327	C9(Carbamidomethyl)	1388.64	0	4.444e-09	High	2.10891	High	29.34	0.00407444	0
	VGDPQELNGITR	2	1	1	P49327		1298.67	0	3.327e-16	High	2.82076	High	20.72	0.0741324	0
	LQVVDQPLPVR	2	1	1	P49327		1263.74	0	3.327e-16	High	3.35155	High	54.04	1.87367e-05	0
	MEEVVIAGMSGK	1	1	1	P49327	N-Term(Acetyl)	1292.62	0	3.327e-16			High	44.35	0.000323208	0
	LLEQGLR	1	4	1	P49327		828.494	0.007	0.1264	High	1.51933				0
Q93100	Phosphorylase b kinase regulatory subunit beta OS=Homo sapiens GN=PHKB PE=1 SV=3 - [KPBB_HUMAN]	2.74	124.805	4	3	3	5	4.74329	1.83	2	2	23.71	2.74	3	3
	ISDTEELPEFK	2	4	1	Q93100		1307.64	0	3.327e-16	High	2.41007	High	23.71	0.0410702	0
	VIQNIIYYK	2	4	1	Q93100		1153.66	0	2.358e-15	High	2.33322	High	17.01	0.10252	0
	LLADELISPK	1	1	1	Q93100		1098.64	0	5.043e-06			High	16.42	0.116297	0
O60502	Bifunctional protein NCOAT OS=Homo sapiens GN=MGEA5 PE=1 SV=2 - [NCOAT_HUMAN]	3.49	102.849	4	3	3	6	6.99944	3.49	3	3	73.9923	3.49	3	3
	ESQATLEER	2	4	1	O60502		1062.51	0	3.327e-16	High	1.91421	High	39.34	0.000745041	0
	ANSSVVSVNCK	2	4	1	O60502	C10(Carbamidomethyl)	1164.57	0	3.383e-11	High	2.57714	High	36.5	0.0021044	0
	EIPVESIEEVSK	2	4	1	O60502		1358.71	0	3.327e-16	High	2.50809	High	41.98	0.000814523	0
P53814	Smoothelin OS=Homo sapiens GN=SMTN PE=1 SV=7 - [SMTN_HUMAN]	2.84	98.9982	4	2	2	3	2.15526	1.31	1	1	76.5759	2.84	2	2
	AADGSAVSTVTK	2	4	1	P53814		1106.57	0	5.349e-10	High	2.15526	High	24.5	0.0434646	0
	ADEALAGLDEGALR	1	1	1	P53814	N-Term(Acetyl)	1442.71	0	3.327e-16			High	70.9	7.47804e-07	0
P17987	T-complex protein 1 subunit alpha OS=Homo sapiens GN=TCP1 PE=1 SV=1 - [TCPA_HUMAN]	3.42	60.3056	4	2	2	2	2.04997	1.44	1	1	21.77	1.98	1	1
	MEGPLSVFGDR	1	1	1	P17987	N-Term(Acetyl); M1(Oxidation)	1265.58	0	3.327e-16			High	21.77	0.0342616	0
	DCLINAAK	1	4	1	P17987	C2(Carbamidomethyl)	904.455	0.005	0.1143	High	2.04997				0
Q93009	Ubiquitin carboxyl-terminal hydrolase 7 OS=Homo sapiens GN=USP7 PE=1 SV=2 - [UBP7_HUMAN]	1.27	128.22	4	1	1	2	2.37048	1.27	1	1	30.61	1.27	1	1
	DDPENDNSELPTAK	2	4	1	Q93009		1544.67	0	3.327e-16	High	2.37048	High	30.61	0.00238964	0
P55060	Exportin-2 OS=Homo sapiens GN=CSE1L PE=1 SV=3 - [XPO2_HUMAN]	1.96	110.346	4	2	2	3	2.16534	1.03	1	1	29.56	1.96	2	2
	DLEGSDIDTR	2	4	1	P55060		1120.51	0	1.437e-06	High	2.16534	High	20.15	0.0531328	0
	TLDPDPAIR	1	1	1	P55060		997.532	0	1.575e-13			High	29.56	0.00564378	0
	EGLVPVSEDPVAIK	1	4	1	J3KT19		1452.8	0.003	0.1023	High	1.77919				0
K7EKY2	Zinc finger protein 568 OS=Homo sapiens GN=ZNF568 PE=4 SV=1 - [K7EKY2_HUMAN]	25.64	4.23596	4	1	1	1	1.69588	25.64	1	1
	SQLTATSASR	1	4	1	K7EKY2		1021.53	0.009	0.1447	High	1.69588				0
Q676U5	Autophagy-related protein 16-1 OS=Homo sapiens GN=ATG16L1 PE=1 SV=2 - [A16L1_HUMAN]	4.45	68.2227	5	3	3	5	5.44381	2.97	2	2	48.0351	4.45	3	3
	TELLSCSR	2	5	1	Q676U5	C6(Carbamidomethyl)	965.472	0	1.683e-15	High	2.0985	High	19.76	0.0988124	0
	ITALDLNPER	2	5	1	Q676U5		1141.62	0	3.327e-16	High	3.34531	High	49.32	8.82972e-05	0
	LLATGGMDR	1	1	1	Q676U5	M7(Oxidation)	949.477	0.005	0.04919			High	18.61	0.174906	0
	DEALAEVK	2	5	1	A8MPP1		874.453	0	4.078e-08	High	2.07488	High	18.39	0.226008	0
	SLGSVQLINDR	4	5	1	A8MPP1		1201.65	0	3.327e-16	High	2.94147	High	28.25	0.0187029	0
	ATFGPAIAAVQK	2	1	1	A8MPP1		1173.66	0	3.327e-16			High	29.65	0.0127361	0
	IGIFESPTGTGK	1	5	1	A8MPP1		1206.64	0.005	0.1053	High	2.43191				0
Q7Z4H7	HAUS augmin-like complex subunit 6 OS=Homo sapiens GN=HAUS6 PE=1 SV=2 - [HAUS6_HUMAN]	1.36	108.553	5	1	1	2	3.63216	1.36	1	1	52.71	1.36	1	1
	AVLSDSPQLSEGK	2	5	1	Q7Z4H7		1330.69	0	2.579e-15	High	3.63216	High	52.71	6.53672e-05	0
P19367	Hexokinase-1 OS=Homo sapiens GN=HK1 PE=1 SV=3 - [HXK1_HUMAN]	3.27	102.42	5	2	3	6	5.1468	2.4	2	2	27.4716	3.27	3	4
	LVDEYSLNAGK	2	5	1	P19367		1208.62	0	3.327e-16	High	2.41554	High	20.95	0.084772	0
	GAAMVTAVAYR	2	7	2	P19367;P52789		1109.58	0	3.327e-16	High	2.73126	High	26.82	0.0199651	0
	GQISETLK	1	1	1	P19367		875.484	0.009	0.06269			High	14.35	0.457266	0
	GAAMVTAVAYR	1	7	2	P19367;P52789	M4(Oxidation)	1125.57	0.009	0.0626			High	24.38	0.0373873	0
Q9NX02	NACHT, LRR and PYD domains-containing protein 2 OS=Homo sapiens GN=NLRP2 PE=1 SV=1 - [NALP2_HUMAN]	6.03	120.437	5	6	6	15	17.9476	5.08	5	7	130.617	6.03	6	8
	EVQVMAER	2	5	1	Q9NX02	M5(Oxidation)	977.473	0	3.327e-16	High	2.14559	High	33.58	0.00339861	0
	EVQVMAER	2	5	1	Q9NX02		961.478	0	0.003303	High	1.68846	High	29.82	0.0101626	0
	LGVQESDLR	2	5	1	Q9NX02		1016.54	0	1.149e-11	High	2.28758	High	36.37	0.00215681	0
	ENLPENVTASESDAEVER	4	5	1	Q9NX02		1988.9	0	3.327e-16	High	4.95874	High	48.54	7.27785e-05	0
	GEDPVPTCLTR	2	5	1	Q9NX02	C8(Carbamidomethyl)	1244.6	0	3.327e-16	High	1.67172	High	34.63	0.00215219	0
	LLEEIEEK	2	5	1	Q9NX02		1002.54	0	7.86e-13	High	1.95486	High	22.28	0.0585646	0
	TEAQAFTETK	1	1	1	Q9NX02		1125.54	0	3.327e-16			High	19.55	0.0804152	0
Q15468	SCL-interrupting locus protein OS=Homo sapiens GN=STIL PE=1 SV=2 - [STIL_HUMAN]	0.93	142.864	5	1	1	2	1.87621	0.93	1	1	28.28	0.93	1	1
	TTAVEDTVQAGR	2	5	1	Q15468		1247.62	0	3.327e-16	High	1.87621	High	28.28	0.0159738	0
Q5VSL9-3	Isoform 3 of Striatin-interacting protein 1 OS=Homo sapiens GN=STRIP1 - [STRP1_HUMAN]	2.27	49.6669	5	1	1	1	2.06329	2.27	1	1
	ILLAAAPTSK	1	5	1	Q5VSL9-3		984.61	0.007	0.1326	High	2.06329				0
P08195	4F2 cell-surface antigen heavy chain OS=Homo sapiens GN=SLC3A2 PE=1 SV=3 - [4F2_HUMAN]	5.4	67.9517	6	3	3	6	7.86937	5.4	3	3	94.7467	5.4	3	3
	VAEDEAEAAAAAK	2	6	1	P08195		1245.6	0	3.327e-16	High	3.2058	High	70.55	6.3876e-07	0
	VILDLTPNYR	2	6	1	P08195		1203.67	0	3.327e-16	High	2.00014	High	44.68	0.000337004	0
	EDFDSLLQSAK	2	6	1	P08195		1252.61	0	0.0001159	High	2.66343	High	12.89	0.388103	0
P16615	Sarcoplasmic/endoplasmic reticulum calcium ATPase 2 OS=Homo sapiens GN=ATP2A2 PE=1 SV=1 - [AT2A2_HUMAN]	4.61	114.683	6	4	4	8	10.2116	4.61	4	4	32.8433	4.61	4	4
	EFDELNPSAQR	2	6	1	P16615		1305.61	0	1.693e-14	High	2.45277	High	17.18	0.08997	0
	IGIFGQDEDVTSK	2	6	1	P16615		1408.7	0	3.327e-16	High	2.43196	High	28.07	0.017467	0
	VGEATETALTCLVEK	2	6	1	P16615	C11(Carbamidomethyl)	1620.82	0	3.327e-16	High	3.33827	High	22.26	0.0668579	0
	ANACNSVIK	2	6	1	P16615	C4(Carbamidomethyl)	976.489	0.005	0.1106	High	1.98856	High	15.17	0.304089	0
P50570-2	Isoform 2 of Dynamin-2 OS=Homo sapiens GN=DNM2 - [DYN2_HUMAN]	1.04	97.5909	6	1	1	1	0	1.04	1	1
	QEIEAETDR	1	6	1	P50570-2		1090.5	0.007	0.1373	High	1.5161				0
P16144	Integrin beta-4 OS=Homo sapiens GN=ITGB4 PE=1 SV=5 - [ITB4_HUMAN]	0.55	202.039	6	1	1	2	2.33778	0.55	1	1	20.31	0.55	1	1
	VLSTSSTLTR	2	6	1	P16144		1064.59	0	3.7e-13	High	2.33778	High	20.31	0.0805408	0
Q9BXP5	Serrate RNA effector molecule homolog OS=Homo sapiens GN=SRRT PE=1 SV=1 - [SRRT_HUMAN]	2.4	100.604	6	2	2	4	4.54855	2.4	2	2	36.0921	2.4	2	2
	DLDAPDDVDFF	2	6	1	Q9BXP5		1268.53	0	0.02878	High	2.29588	High	26.33	0.00349214	0
	ESLSEEEAQK	2	6	1	Q9BXP5		1149.53	0.003	0.08185	High	2.25267	High	27.47	0.0103855	0
	AVLASTPR	1	6	1	Q5T454		814.479	0.007	0.1287	High	2.17994				0
Q9NRZ9	Lymphoid-specific helicase OS=Homo sapiens GN=HELLS PE=1 SV=1 - [HELLS_HUMAN]	1.19	97.0122	7	1	1	2	2.74587	1.19	1	1	22.71	1.19	1	1
	LVTANTIDQK	2	7	1	Q9NRZ9		1102.61	0	5.711e-13	High	2.74587	High	22.71	0.0656351	0
Q8IVT5	Kinase suppressor of Ras 1 OS=Homo sapiens GN=KSR1 PE=1 SV=2 - [KSR1_HUMAN]	2.39	101.968	7	2	2	3	5.32178	2.39	2	2	52.33	1.52	1	1
	TESVPSDINNPVDR	2	7	1	Q8IVT5		1542.74	0	3.327e-16	High	3.07472	High	52.33	4.09353e-05	0
	QIAQEIIK	1	7	1	Q8IVT5		942.562	0.003	0.1006	High	2.24706				0
Q9Y5V3	Melanoma-associated antigen D1 OS=Homo sapiens GN=MAGED1 PE=1 SV=3 - [MAGD1_HUMAN]	2.96	86.1073	9	2	2	4	4.61576	2.96	2	2	38.0722	2.96	2	2
	APTADTQTQNVNQAK	2	2	1	Q9Y5V3		1586.78	0	3.327e-16	High	2.62314	High	29.79	0.0101281	0
	DVALLQER	2	9	1	Q9Y5V3		943.521	0	3.327e-16	High	1.99262	High	28.71	0.00982478	0
Q5H9R7	Serine/threonine-protein phosphatase 6 regulatory subunit 3 OS=Homo sapiens GN=PPP6R3 PE=1 SV=2 - [PP6R3_HUMAN]	5.61	97.6076	9	4	4	6	10.3195	5.61	4	4	26.7282	3.09	2	2
	TGQPSAPGDTSVNGPV	2	9	1	Q5H9R7		1483.7	0	3.327e-16	High	3.15522	High	27.34	0.0112546	0
	LLTCIEPPQPR	2	9	1	Q5H9R7	C4(Carbamidomethyl)	1323.71	0	3.327e-16	High	2.89728	High	16.82	0.186133	0
	DAEECPETAEAK	1	9	1	Q5H9R7	C5(Carbamidomethyl)	1349.55	0.003	0.08554	High	2.00995				0
	ILEAWEMNEK	1	9	1	Q5H9R7	M7(Oxidation)	1278.6	0.007	0.1244	High	2.25708				0
O75369	Filamin-B OS=Homo sapiens GN=FLNB PE=1 SV=2 - [FLNB_HUMAN]	1.58	277.99	10	4	4	7	7.28033	1.15	3	3	25.4885	1.58	4	4
	TATPEIVDNK	2	10	1	O75369		1087.56	0	0.02979	High	2.43543	High	18.48	0.140487	0
	AEISCIDNK	2	10	1	O75369	C5(Carbamidomethyl)	1049.49	0	3.142e-13	High	2.16837	High	16.59	0.186388	0
	VLQSFTVDSSK	2	10	1	O75369		1210.63	0	3.327e-16	High	2.67653	High	26.75	0.0235654	0
	VAVTEGCQPSR	1	1	1	O75369	C7(Carbamidomethyl)	1203.58	0	1.933e-06			High	11.3	0.544863	0
Q9BQE3	Tubulin alpha-1C chain OS=Homo sapiens GN=TUBA1C PE=1 SV=1 - [TBA1C_HUMAN]	2.23	49.8635	10	1	1	2	2.85937	2.23	1	1	44.48	2.23	1	1
	DVNAAIATIK	2	10	1	Q9BQE3		1015.58	0	3.327e-16	High	2.85937	High	44.48	0.000589927	0
P23229	Integrin alpha-6 OS=Homo sapiens GN=ITGA6 PE=1 SV=4 - [ITA6_HUMAN]	2.39	126.553	11	2	2	4	5.59515	2.39	2	2	52.098	2.39	2	2
	LETTSNQDNLAPITAK	2	11	1	P23229		1715.88	0	3.327e-16	High	2.87966	High	45.08	0.000347711	0
	DEITFVSGAPR	2	11	1	P23229		1191.6	0	2.64e-14	High	2.71549	High	27.41	0.0216954	0
P11142	Heat shock cognate 71 kDa protein OS=Homo sapiens GN=HSPA8 PE=1 SV=1 - [HSP7C_HUMAN]	5.57	70.8542	13	3	3	5	8.17222	5.57	3	3	31.114	3.72	2	2
	VEIIANDQGNR	2	13	1	P11142		1228.63	0	3.327e-16	High	2.95224	High	28.81	0.013218	0
	TTPSYVAFTDTER	2	13	1	P11142		1487.7	0.003	0.0826	High	2.48416	High	24.32	0.0281069	0
	DAGTIAGLNVLR	1	8	1	P11142		1199.68	0.003	0.04957	High	2.73583				0
P61619	Protein transport protein Sec61 subunit alpha isoform 1 OS=Homo sapiens GN=SEC61A1 PE=1 SV=2 - [S61A1_HUMAN]	1.89	52.2305	14	1	1	2	2.75071	1.89	1	1	22.26	1.89	1	1
	IIEVGDTPK	2	14	1	P61619		971.541	0	1.443e-14	High	2.75071	High	22.26	0.0442748	0
P46379	Large proline-rich protein BAG6 OS=Homo sapiens GN=BAG6 PE=1 SV=2 - [BAG6_HUMAN]	1.5	119.334	18	2	2	3	2.48045	0.71	1	1	35.75	1.5	2	2
	DIQTLLSR	2	18	1	P46379		945.537	0	0.001705	High	2.48045	High	35.75	0.00276715	0
	LQEYNVGGK	1	1	1	P46379		1007.52	0.005	0.04919			High	10.12	1.06029	0
P0CG48	Polyubiquitin-C OS=Homo sapiens GN=UBC PE=1 SV=3 - [UBC_HUMAN]	32.85	76.9915	21	2	2	4	6.29835	32.85	2	2	33.81	32.85	2	2
	TITLEVEPSDTIENVK	2	21	1	P0CG48		1787.93	0	3.327e-16	High	4.20138	High	26.36	0.0242767	0
	TLSDYNIQK	2	21	1	P0CG48		1081.55	0.005	0.1212	High	2.09697	High	25.95	0.0223606	0
C9JTX5	Actin, cytoplasmic 1 (Fragment) OS=Homo sapiens GN=ACTB PE=2 SV=1 - [C9JTX5_HUMAN]	13.75	8.52817	23	1	1	1	2.50325	13.75	1	1
P0CG48	Polyubiquitin-C OS=Homo sapiens GN=UBC PE=1 SV=3 - [UBC_HUMAN]	32.85	76.9915	21	2	2	6	8.8219	32.85	2	3	31.76	32.85	2	3
	TLSDYNIQK	2	21	1	P0CG48		1081.55	0	0.03886	High	2.53152	High	13.82	0.36516	0
	TITLEVEPSDTIENVK	4	21	1	P0CG48		1787.93	0	0.0003899	High	3.54766	High	24.64	0.0360736	0
P34932	Heat shock 70 kDa protein 4 OS=Homo sapiens GN=HSPA4 PE=1 SV=4 - [HSP74_HUMAN]	23.57	94.2712	1	16	17	38	51.8525	23.57	17	21	329.872	20.36	14	17
	VTPQSDGSSSK	2	1	1	P34932		1092.52	0	0.03861	High	1.82634	High	22.12	0.0414289	0
	SQVISNAK	1	1	1	P34932		846.469	0	0.07432	High	1.5876				0
	VTYMEEER	2	1	1	P34932		1056.47	0	0.04523	High	2.28679	High	29.25	0.00380321	0
	ELSTTLNADEAVTR	2	1	1	P34932		1519.76	0	5.557e-06	High	3.44968	High	47.42	0.000221889	0
	NAVEEYVYEMR	2	1	1	P34932	M10(Oxidation)	1418.63	0	0.0003279	High	2.33118	High	45.06	9.51261e-05	0
	AGGIETIANEYSDR	2	1	1	P34932		1495.7	0	1.238e-06	High	3.3375	High	65.2	2.26496e-06	0
	LEDTENWLYEDGEDQPK	4	1	1	P34932		2080.9	0	3.556e-16	High	5.08954	High	41.16	0.000153119	0
	VLATAFDTTLGGR	2	1	1	P34932		1321.71	0	0.06129	High	2.53476	High	21.6	0.0712586	0
	AFSDPFVEAEK	3	1	1	P34932		1239.59	0	0.03964	High	1.90616	High	14.52	0.220739	0
	EDIYAVEIVGGATR	2	1	1	P34932		1492.76	0	1.803e-10	High	3.99412	High	75.94	3.31088e-07	0
	SVMDATQIAGLNCLR	2	1	1	P34932	M3(Oxidation); C13(Carbamidomethyl)	1664.81	0	1.226e-12	High	3.54269	High	53.02	4.7394e-05	0
	NAVEEYVYEMR	2	1	1	P34932		1402.63	0	1.763e-07	High	2.31647	High	36.49	0.000605848	0
	GCALQCAILSPAFK	4	8	3	Q92598;O95757;P34932	C2(Carbamidomethyl); C6(Carbamidomethyl)	1535.77	0	2.262e-06	High	3.63298	High	51.08	9.51393e-05	0
	FLEMCNDLLAR	2	1	1	P34932	M4(Oxidation); C5(Carbamidomethyl)	1397.66	0	0.02534	High	2.81566	High	20.57	0.0539356	0
	SVLEQTK	1	1	1	P34932		804.447	0.001	0.1055	High	1.44551				0
	EMLNLYIENEGK	1	1	1	P34932	M2(Oxidation)	1468.7	0.002	0.1331	High	1.76314				0
	CTPACISFGPK	2	1	1	P34932	C1(Carbamidomethyl); C5(Carbamidomethyl)	1237.57	0.004	0.02913	High	1.83994	High	10.15	0.603782	0
	LFEELGK	2	1	1	P34932		835.457	0.006	0.03784	High	1.6213	High	13.15	0.411547	0
Q92598	Heat shock protein 105 kDa OS=Homo sapiens GN=HSPH1 PE=1 SV=1 - [HS105_HUMAN]	21.79	96.8037	3	13	16	40	51.1566	19.7	15	20	370.929	20.98	15	20
	LYQECEK	1	7	2	Q92598;O95757	C5(Carbamidomethyl)	969.435	0	0.07491	High	1.23561				0
	SLDQDPVVR	2	3	1	Q92598		1028.54	0	0.001625	High	2.51666	High	38.97	0.00100778	0
	FVVQNVSAQK	2	3	1	Q92598		1119.62	0	0.0007777	High	2.65228	High	37.81	0.00197865	0
	DISTTLNADEAVAR	4	7	2	Q92598;O95757		1475.74	0	2.284e-10	High	3.69588	High	53.46	4.39546e-05	0
	MFEELGQR	4	3	1	Q92598	M1(Oxidation)	1025.47	0	0.07691	High	2.22865	High	26.08	0.0103574	0
	VEDVSAVEIVGGATR	4	3	1	Q92598		1501.79	0	6.629e-12	High	4.07592	High	71.51	8.29923e-07	0
	CTPSVISFGSK	2	3	1	Q92598	C1(Carbamidomethyl)	1182.58	0	0.001625	High	1.72711	High	28.67	0.0105948	0
	MFEELGQR	2	3	1	Q92598		1009.48	0	0.08497	High	1.81701	High	19.85	0.0657315	0
	ENLSYDLVPLK	2	3	1	Q92598		1290.69	0	9.9e-09	High	2.99994	High	44.24	0.000436976	0
	AGGIETIANEFSDR	2	3	1	Q92598		1479.7	0	0.01388	High	2.60773	High	29.34	0.00931301	0
	DLLNMYIETEGK	2	3	1	Q92598	M5(Oxidation)	1441.69	0	2.237e-06	High	2.95461	High	33.72	0.00320588	0
	QDLPSLDEKPR	2	3	1	Q92598		1297.68	0	0.04314	High	2.24529	High	38.41	0.00139164	0
	NAVEEYVYEFR	2	3	1	Q92598		1418.66	0	0.001625	High	2.76877	High	29.18	0.00718649	0
	GCALQCAILSPAFK	4	8	3	Q92598;O95757;P34932	C2(Carbamidomethyl); C6(Carbamidomethyl)	1535.77	0	2.262e-06	High	3.63298	High	51.08	9.51393e-05	0
	VLGTAFDPFLGGK	2	3	1	Q92598		1321.72	0	0.02767	High	2.54129	High	17.7	0.160484	0
	SVVGLDVGSQSCYIAVAR	1	1	1	Q92598	N-Term(Acetyl); C12(Carbamidomethyl)	1922.96	0	8.275e-14			High	77.65	1.71791e-07	0
	AFNDPFIQK	2	3	1	Q92598		1079.55	0.006	0.03409	High	1.90078	High	16.36	0.248547	0
P05023	Sodium/potassium-transporting ATPase subunit alpha-1 OS=Homo sapiens GN=ATP1A1 PE=1 SV=1 - [AT1A1_HUMAN]	16.23	112.824	3	13	13	24	28.9044	16.23	13	13	212.567	13.88	11	11
	VDNSSLTGESEPQTR	2	3	1	P05023		1619.75	0	3.016e-07	High	3.04389	High	46.53	0.000135622	0
	GIVVYTGDR	2	3	1	P05023		979.522	0	0.06543	High	2.16275	High	17.55	0.15206	0
	AVAGDASESALLK	2	3	1	P05023		1231.66	0	1.705e-14	High	3.73671	High	87.59	2.42982e-08	0
	ADIGVAMGIAGSDVSK	2	3	1	P05023	M7(Oxidation)	1506.75	0	3.819e-05	High	3.49422	High	38.54	0.00153255	0
	LIIVEGCQR	2	3	1	P05023	C7(Carbamidomethyl)	1087.59	0	0.03405	High	2.37662	High	39.94	0.00175407	0
	LNIPVSQVNPR	2	3	1	P05023		1236.71	0	3.589e-05	High	2.68207	High	33.94	0.00274479	0
	SPDFTNENPLETR	2	3	1	P05023		1519.7	0	1.235e-05	High	3.31608	High	28.23	0.00781634	0
	IVEIPFNSTNK	2	3	1	P05023		1261.68	0	0.08068	High	2.13584	High	22.29	0.0628564	0
	DMTSEQLDDILK	2	3	1	P05023	M2(Oxidation)	1423.66	0	2.14e-06	High	2.75508	High	36.55	0.00122827	0
	DGPNALTPPPTTPEWIK	1	3	1	P05023		1833.94	0	0.05275	High	1.45144				0
	AVFQANQENLPILK	2	3	1	P05023		1584.87	0	9.527e-06	High	3.20112	High	39.21	0.00101957	0
	QGAIVAVTGDGVNDSPALK	2	3	1	P05023		1811.95	0.001	0.007121	High	1.50297	High	20.27	0.0864545	0
	YGTDLSR	1	3	1	P05023		811.395	0.006	0.1759	High	1.46923				0
P35221	Catenin alpha-1 OS=Homo sapiens GN=CTNNA1 PE=1 SV=1 - [CTNA1_HUMAN]	16	100.009	3	13	13	27	35.6634	14.02	11	14	182.726	13.02	10	13
	IVAECNAVR	2	3	1	P35221	C5(Carbamidomethyl)	1031.53	0	0.0516	High	2.04146	High	25.99	0.0321004	0
	AIMAQLPQEQK	2	3	1	P35221	M3(Oxidation)	1272.66	0	0.08225	High	2.1521	High	26.81	0.0239716	0
	AAAGEFADDPCSSVK	2	3	1	P35221	C11(Carbamidomethyl)	1524.66	0	0.0003638	High	3.35157	High	29.08	0.00358425	0
	TSVQTEDDQLIAGQSAR	4	3	1	P35221		1818.89	0	6.447e-12	High	3.87991	High	47.28	0.000173038	0
	IAEQVASFQEEK	2	3	1	P35221		1378.69	0	0.001625	High	2.89851	High	42.9	0.000566712	0
	CVIALQEK	1	3	1	P35221	C1(Carbamidomethyl)	960.52	0	0.04137	High	2.25967				0
	NAGNEQDLGIQYK	4	3	1	P35221		1449.7	0	0.0001149	High	3.31417	High	48.91	0.000108607	0
	NLMNAVVQTVK	1	3	1	P35221	M3(Oxidation)	1232.67	0	0.03378	High	2.70321				0
	QIIVDPLSFSEER	2	3	1	P35221		1532.8	0	3.089e-07	High	2.44917	High	41.24	0.00101469	0
	NTSDVISAAK	2	3	1	P35221		1005.52	0.001	0.0888	High	1.86751	High	18.02	0.201145	0
	AIMAQLPQEQK	2	3	1	P35221		1256.67	0.001	0.001808	High	1.83629	High	20.51	0.0782497	0
	EYAQVFR	1	1	1	P35221		912.458	0.001	0.01033			High	21.35	0.0428702	0
	TAVHAGNINFK	1	1	1	P35221	N-Term(Acetyl)	1213.63	0.001	0.001625			High	29.21	0.0101957	0
	ALLSAVTR	1	3	1	P35221		830.51	0.006	0.1658	High	1.6929				0
P04264	Keratin, type II cytoskeletal 1 OS=Homo sapiens GN=KRT1 PE=1 SV=6 - [K2C1_HUMAN]	14.44	65.999	1	7	9	19	21.6882	14.44	9	10	153.871	11.65	7	9
	DYQELMNTK	2	1	1	P04264	M6(Oxidation)	1157.51	0	0.0001193	High	2.42178	High	35.02	0.00141649	0
	IEISELNR	2	3	2	P35908;P04264		973.533	0	0.001625	High	2.69086	High	33.7	0.00652667	0
	TNAENEFVTIK	2	1	1	P04264		1265.64	0	0.01788	High	2.67417	High	28.9	0.0137843	0
	QISNLQQSISDAEQR	4	1	1	P04264		1716.85	0	2.119e-14	High	3.5033	High	51.32	7.41594e-05	0
	FLEQQNQVLQTK	2	3	2	P35908;P04264		1475.79	0	1.063e-08	High	3.56972	High	42.17	0.000746286	0
	LNDLEDALQQAK	2	1	1	P04264		1357.7	0	6.173e-11	High	3.39698	High	60.76	8.52052e-06	0
	SISISVAR	2	1	1	P04264		832.491	0.001	0.09809	High	1.61446	High	24.27	0.0289936	0
	DYQELMNTK	1	1	1	P04264		1141.52	0.001	0.001625			High	21.2	0.0413425	0
	AQYEDIAQK	1	1	1	P04264		1065.52	0.002	0.1368	High	1.81694				0
	DVDGAYMTK	1	1	1	P04264	M7(Oxidation)	1015.44	0.004	0.1468	High	1.40726				0
P13639	Elongation factor 2 OS=Homo sapiens GN=EEF2 PE=1 SV=4 - [EF2_HUMAN]	13.87	95.277	1	12	12	18	20.582	11.77	10	10	114.447	9.67	8	8
	GEGQLGPAER	2	1	1	P13639		1013.5	0	0.001625	High	2.67356	High	24.2	0.0247123	0
	STLTDSLVCK	2	1	1	P13639	C9(Carbamidomethyl)	1123.57	0	0.0004128	High	2.46862	High	40.65	0.000977228	0
	ETVSEESNVLCLSK	2	1	1	P13639	C11(Carbamidomethyl)	1594.76	0	1.548e-08	High	3.41424	High	64.64	2.97178e-06	0
	YEWDVAEAR	2	1	1	P13639		1138.52	0	0.001625	High	2.23127	High	34.61	0.00117619	0
	EGALCEENMR	2	1	1	P13639	C5(Carbamidomethyl)	1208.5	0.001	0.1114	High	1.42007	High	12.09	0.0927025	0
	CLYASVLTAQPR	2	1	1	P13639	C1(Carbamidomethyl)	1378.72	0.001	0.09482	High	1.94482	High	17.35	0.205246	0
	SDPVVSYR	1	1	1	P13639		922.463	0.001	0.002275			High	29.48	0.0100321	0
	MVNFTVDQIR	1	1	1	P13639	N-Term(Acetyl); M1(Oxidation)	1280.63	0.001	0.001869			High	20.1	0.0962579	0
	FSVSPVVR	1	1	1	P13639		890.509	0.002	0.1444	High	2.01541				0
	QFAEMYVAK	1	1	1	P13639		1086.53	0.002	0.1287	High	1.82809				0
	GVQYLNEIK	1	1	1	P13639		1063.58	0.004	0.1488	High	1.9954				0
	IMGPNYTPGK	1	1	1	P13639	M2(Oxidation)	1093.54	0.006	0.1677	High	2.01061				0
P14625	Endoplasmin OS=Homo sapiens GN=HSP90B1 PE=1 SV=1 - [ENPL_HUMAN]	13.82	92.4113	1	9	10	21	26.9445	12.7	9	10	81.9848	13.82	10	11
	TETVEEPMEEEEAAK	2	1	1	P14625	M8(Oxidation)	1737.74	0	1.274e-05	High	3.33168	High	27.22	0.00341407	0
	DISTNYYASQK	2	1	1	P14625		1289.6	0	0.001625	High	2.98456	High	21.17	0.0385737	0
	EAESSPFVER	2	1	1	P14625		1150.54	0	0.001625	High	2.44421	High	15.91	0.162845	0
	ELISNASDALDK	2	2	2	P14625;P08238		1275.64	0	0.07336	High	2.13022	High	22.9	0.0548762	0
	SGYLLPDTK	4	1	1	P14625		993.525	0	0.0571	High	2.31462	High	23.15	0.0387338	0
	GVVDSDDLPLNVSR	2	1	1	P14625		1485.76	0	1.126e-08	High	4.15878	High	40.43	0.000973663	0
	EEASDYLELDTIK	2	1	1	P14625		1525.73	0	6.354e-05	High	2.682	High	29.75	0.00826218	0
	SILFVPTSAPR	2	1	1	P14625		1187.68	0	0.02977	High	2.77586	High	30.28	0.00881308	0
	TFEINPR	2	1	1	P14625		876.458	0.001	0.001625	High	1.96769	High	29.83	0.0153388	0
	SGTSEFLNK	1	1	1	P14625		982.486	0.008	0.04636			High	11.37	0.692985	0
C9JTX5	Actin, cytoplasmic 1 (Fragment) OS=Homo sapiens GN=ACTB PE=2 SV=1 - [C9JTX5_HUMAN]	13.75	8.52817	23	1	1	1	1.72926	13.75	1	1
	DSYVGDEAQSK	1	23	1	C9JTX5		1198.52	0	0.01034	High	1.72926				0
P35908	Keratin, type II cytoskeletal 2 epidermal OS=Homo sapiens GN=KRT2 PE=1 SV=2 - [K22E_HUMAN]	13.3	65.3932	2	6	8	15	18.5556	11.89	7	7	144.813	13.3	8	8
	AQYEEIAQR	2	2	1	P35908		1107.54	0	0.001625	High	2.21027	High	27.1	0.018621	0
	STSSFSCLSR	2	2	1	P35908	C7(Carbamidomethyl)	1131.51	0	0.08326	High	1.77901	High	25.06	0.0104483	0
	IEISELNR	2	3	2	P35908;P04264		973.533	0	0.001625	High	2.69086	High	33.7	0.00652667	0
	GFSSGSAVVSGGSR	2	2	1	P35908		1254.61	0	0.009403	High	2.71611	High	30.31	0.00782131	0
	NVQDAIADAEQR	2	2	1	P35908		1329.64	0	4.251e-09	High	3.33929	High	62.37	4.14292e-06	0
	TAAENDFVTLK	2	2	1	P35908		1208.62	0	0.001312	High	2.25035	High	41.85	0.000790288	0
	FLEQQNQVLQTK	2	3	2	P35908;P04264		1475.79	0	1.063e-08	High	3.56972	High	42.17	0.000746286	0
	DYQELMNVK	1	1	1	P35908	M6(Oxidation)	1155.54	0.001	0.002312			High	17.46	0.107684	0
P11586	C-1-tetrahydrofolate synthase, cytoplasmic OS=Homo sapiens GN=MTHFD1 PE=1 SV=3 - [C1TC_HUMAN]	13.05	101.495	3	11	11	22	29.4059	13.05	11	12	162.93	12.3	10	10
	AAEEIGIK	2	3	1	P11586		830.463	0	0.0661	High	2.00072	High	29.2	0.0166514	0
	VVGDVAYDEAK	2	3	1	P11586		1165.57	0	9.46e-05	High	2.59535	High	34.68	0.00364237	0
	ITIGQAPTEK	2	3	1	P11586		1057.59	0	0.05958	High	2.29921	High	25.27	0.0270422	0
	TDPTTLTDEEINR	2	3	1	P11586		1504.71	0	0.0001351	High	3.2253	High	35	0.00234009	0
	TPVPSDIDISR	2	3	1	P11586		1199.63	0	0.001625	High	1.81448	High	26.5	0.0204843	0
	TDTESELDLISR	2	3	1	P11586		1378.67	0	6.382e-08	High	3.66142	High	63.7	3.6046e-06	0
	GALALAQAVQR	2	3	1	P11586		1097.64	0	0.0008858	High	2.68078	High	36.12	0.000989589	0
	YVVVTGITPTPLGEGK	2	3	1	P11586		1630.91	0	2.532e-06	High	3.66021	High	38.96	0.00114987	0
	LDIDPETITWQR	2	3	1	P11586		1486.75	0	6.681e-12	High	3.09948	High	42.65	0.000736104	0
	GVPTGFILPIR	3	3	1	P11586		1169.71	0	0.02347	High	2.30259	High	10.38	0.403137	0
	FSDIQIR	1	3	1	P11586		878.474	0.006	0.1734	High	1.55185				0
F8WAM2	T-complex protein 1 subunit eta (Fragment) OS=Homo sapiens GN=CCT7 PE=2 SV=1 - [F8WAM2_HUMAN]	12.24	10.4878	4	1	1	1	1.89083	12.24	1	1
	ATISNDGATILK	1	4	1	F8WAM2		1203.66	0.009	0.1897	High	1.89083				0
P00761 SWISS-PROT:P00761	Trypsin - Sus scrofa (Pig). - [TRYP_PIG]	12.12	24.3938	1	3	3	8	12.0484	12.12	3	8
	VATVSLPR	5	1	1	P00761 SWISS-PROT:P00761		842.51	0	0.06554	High	2.12298				0
	LSSPATLNSR	2	1	1	P00761 SWISS-PROT:P00761		1045.56	0	0.0758	High	2.2801				0
	APVLSDSSCK	1	1	1	P00761 SWISS-PROT:P00761	C9(Carbamidomethyl)	1063.51	0.001	0.1145	High	2.11873				0
Q9UNF1	Melanoma-associated antigen D2 OS=Homo sapiens GN=MAGED2 PE=1 SV=2 - [MAGD2_HUMAN]	11.39	64.9144	4	4	5	10	14.1743	9.41	4	5	115.28	10.07	4	5
	LQSSQEPEAPPPR	2	4	1	Q9UNF1		1435.72	0	0.0002417	High	3.03252	High	44.6	0.000379677	0
	EAPATQASSTTQLTDTQVLAAENK	2	4	1	Q9UNF1		2475.22	0	1.155e-14	High	4.66981	High	54.38	3.4834e-05	0
	EYTDVYPEIIER	4	6	2	Q9Y5V3;Q9UNF1		1526.74	0	0.01812	High	2.41394	High	20.3	0.0755936	0
	SDTSESGAGLTR	1	1	1	Q9UNF1	N-Term(Acetyl)	1222.56	0	3.25e-07			High	54.57	1.83299e-05	0
	LITDEFVK	1	10	1	Q9UNF1		964.536	0.001	0.08924	High	1.67065				0
P57740	Nuclear pore complex protein Nup107 OS=Homo sapiens GN=NUP107 PE=1 SV=1 - [NU107_HUMAN]	10.49	106.307	1	9	9	18	22.3079	9.62	8	10	193.05	8.11	7	8
	VFEELQATDK	2	1	1	P57740		1179.59	0	1.306e-08	High	2.49608	High	53.5	5.40487e-05	0
	EADLDVATITK	2	1	1	P57740		1175.62	0	4.229e-07	High	3.17784	High	76.28	3.26174e-07	0
	MAEDELFNR	2	1	1	P57740	M1(Oxidation)	1140.5	0	1.236e-05	High	1.82169	High	32.68	0.00164551	0
	MAEDELFNR	2	1	1	P57740		1124.51	0	0.000134	High	2.11937	High	42.54	0.000286951	0
	VLLQASQDENFGNTTPR	3	1	1	P57740		1889.94	0	1.553e-05	High	4.03982	High	64.43	3.89425e-06	0
	TVVEALFQR	2	1	1	P57740		1062.59	0	0.001625	High	2.48078	High	29.59	0.0126935	0
	QPDISCILGTGGK	1	1	1	P57740	C6(Carbamidomethyl)	1345.68	0.001	0.1202	High	2.05735				0
	EYLGANWTLEK	2	1	1	P57740		1323.66	0.001	0.001625	High	1.69552	High	18.63	0.122694	0
	AGMTEEAQR	1	1	1	P57740		992.448	0.002	0.127	High	1.40233				0
	MPLDDLDR	1	1	1	P57740	M1(Oxidation)	990.457	0.006	0.03423			High	14.99	0.147385	0
P11142	Heat shock cognate 71 kDa protein OS=Homo sapiens GN=HSPA8 PE=1 SV=1 - [HSP7C_HUMAN]	10.06	70.8542	8	5	5	9	12.1873	10.06	5	5	61.8045	7.28	4	4
	FDDAVVQSDMK	2	6	1	P11142	M10(Oxidation)	1270.56	0	4.021e-06	High	1.90372	High	44.04	0.000120309	0
	VEIIANDQGNR	2	8	1	P11142		1228.63	0	3.559e-08	High	2.98026	High	31.9	0.00648883	0
	TTPSYVAFTDTER	2	8	1	P11142		1487.7	0	2.04e-06	High	2.36433	High	25.1	0.0225592	0
	TVTNAVVTVPAYFNDSQR	1	6	1	P11142		1982	0	0.01128	High	2.61775				0
	DAGTIAGLNVLR	2	6	1	P11142		1199.68	0	0.01338	High	2.32128	High	21.53	0.0678465	0
P02769	SWISS-PROT:P02769 (Bos taurus) Bovine serum albumin precursor	10.05	69.2484	2	6	6	13	31.8675	10.05	6	13
	HLVDEPQNLIK	7	1	1	P02769		1305.72	0	0.01484	High	3.16951				0
	LSQKFPK	1	1	1	P02769		847.505	0	0.08823	High	2.41136				1
	KQTALVELLK	2	1	1	P02769		1142.72	0	0.02188	High	3.05518				1
	KVPQVSTPTLVEVSR	1	2	1	P02769		1639.94	0	0.009541	High	3.61462				1
	DLGEEHFK	1	1	1	P02769		974.459	0.002	0.1341	High	1.42049				0
	LVVSTQTALA	1	1	1	P02769		1002.58	0.002	0.1423	High	2.09063				0
P81605	Dermcidin OS=Homo sapiens GN=DCD PE=1 SV=2 - [DCD_HUMAN]	10	11.2768	2	1	1	2	2.14718	10	1	1	21.37	10	1	1
	ENAGEDPGLAR	2	2	1	P81605		1128.53	0	0.03237	High	2.14718	High	21.37	0.0382965	0
Q676U5	Autophagy-related protein 16-1 OS=Homo sapiens GN=ATG16L1 PE=1 SV=2 - [A16L1_HUMAN]	9.56	68.2227	4	7	7	16	19.8273	9.56	7	9	85.3834	7.25	5	7
	TELLSCSR	2	4	1	Q676U5	C6(Carbamidomethyl)	965.473	0	2.13e-06	High	2.48608	High	42.53	0.00052217	0
	ITALDLNPER	4	4	1	Q676U5		1141.62	0	0.001625	High	3.21366	High	45.17	0.000229587	0
	IWTVDDYR	2	4	1	Q676U5		1067.52	0	0.08204	High	2.21955	High	27.64	0.0108478	0
	QTFSAPGFK	2	4	1	Q676U5		982.499	0.001	0.01138	High	2.14052	High	25.6	0.0236864	0
	FLLDNAR	1	4	1	Q676U5		848.463	0.002	0.1425	High	1.92543				0
	LLATGGMDR	2	4	1	Q676U5	M7(Oxidation)	949.477	0.006	0.1622	High	1.66629	High	17.09	0.248201	0
	LLATGGMDR	2	4	1	Q676U5		933.482	0.006	0.04009	High	2.11882	High	23.76	0.0582706	0
	EMELLGK	1	4	1	Q676U5	M2(Oxidation)	835.423	0.009	0.1897	High	1.91283				0
F8VW28	Protein phosphatase 1 regulatory subunit 12A (Fragment) OS=Homo sapiens GN=PPP1R12A PE=2 SV=1 - [F8VW28_HUMAN]	9.28	10.9125	8	1	1	1	2.06094	9.28	1	1
	QGVDIEAAR	1	8	1	F8VW28		958.496	0.001	0.1227	High	2.06094				0
P13645	Keratin, type I cytoskeletal 10 OS=Homo sapiens GN=KRT10 PE=1 SV=6 - [K1C10_HUMAN]	9.25	58.7917	2	4	6	12	16.4799	9.25	6	7	107.997	6.51	4	5
	VTMQNLNDR	2	4	2	P13645;P02533	M3(Oxidation)	1106.53	0	0.001625	High	1.72986	High	20.87	0.0781634	0
	VTMQNLNDR	2	4	2	P13645;P02533		1090.53	0	0.04243	High	2.20996	High	31.58	0.00736726	0
	YENEVALR	2	2	1	P13645		993.501	0	0.001625	High	2.68494	High	38.14	0.00164204	0
	LASYLDK	1	6	3	P13645;P35527;P02533		809.441	0	0.05994	High	2.02313				0
	ALEESNYELEGK	2	2	1	P13645		1381.65	0	9.89e-12	High	3.55948	High	66.48	1.68679e-06	0
	DAEAWFNEK	2	2	1	P13645		1109.49	0.001	0.001625	High	2.1032	High	28.6	0.00545252	0
	VLDELTLTK	1	2	1	P13645		1031.6	0.002	0.1393	High	2.16928				0
P08238	Heat shock protein HSP 90-beta OS=Homo sapiens GN=HSP90AB1 PE=1 SV=4 - [HS90B_HUMAN]	9.12	83.2121	1	3	6	9		0			18.89	6.22	4	4
	EDQTEYLEER	2	3	2	P07900;P08238		1311.57	0	0.001625	High	2.28099	High	18.89	0.041319	0
	EGLELPEDEEEK	2	3	2	P07900;P08238		1416.64	0	0.001625	High	2.20225	High	10.09	0.362411	0
	ELISNASDALDK	2	2	2	P14625;P08238		1275.64	0	0.07336	High	2.13022	High	22.9	0.0548762	0
	ADLINNLGTIAK	1	2	1	P07900		1242.71	0	0.04357	High	1.99475				0
	EQVANSAFVER	1	1	1	P08238		1249.62	0.001	0.003071			High	16.61	0.254288	0
	YIDQEELNK	1	2	1	P07900		1151.56	0.009	0.1884	High	1.36805				0
P07900	Heat shock protein HSP 90-alpha OS=Homo sapiens GN=HSP90AA1 PE=1 SV=5 - [HS90A_HUMAN]	9.02	84.6067	2	4	6	10	10.9269	9.02	6	6	38.8322	6.15	4	4
	EDQTEYLEER	2	3	2	P07900;P08238		1311.57	0	0.001625	High	2.28099	High	18.89	0.041319	0
	DQVANSAFVER	2	2	1	P07900		1235.6	0	3.077e-06	High	2.1905	High	32.67	0.00548866	0
	ELISNSSDALDK	2	2	1	P07900		1291.64	0	0.05987	High	2.25841	High	28.03	0.0171564	0
	EGLELPEDEEEK	2	3	2	P07900;P08238		1416.64	0	0.001625	High	2.20225	High	10.09	0.362411	0
	ADLINNLGTIAK	1	2	1	P07900		1242.71	0	0.04357	High	1.99475				0
	YIDQEELNK	1	2	1	P07900		1151.56	0.009	0.1884	High	1.36805				0
K7ERU2	KN motif and ankyrin repeat domain-containing protein 2 (Fragment) OS=Homo sapiens GN=KANK2 PE=4 SV=1 - [K7ERU2_HUMAN]	9.02	12.7656	4	1	1	1	1.8251	9.02	1	1
	ALQELQAAQAR	1	4	1	K7ERU2		1198.64	0.009	0.1872	High	1.8251				0
Q99460	26S proteasome non-ATPase regulatory subunit 1 OS=Homo sapiens GN=PSMD1 PE=1 SV=2 - [PSMD1_HUMAN]	8.6	105.769	2	6	6	14	20.8096	8.6	6	9	81.8264	5.67	4	5
	QCVENADLPEGEK	2	2	1	Q99460	C2(Carbamidomethyl)	1488.66	0	2.557e-08	High	3.04695	High	61.34	2.97478e-06	0
	TVGTPIASVPGSTNTGTVPGSEK	3	2	1	Q99460		2157.11	0	0.0002778	High	2.8037	High	14.56	0.348195	0
	NNNTDLMILK	2	2	1	Q99460	M7(Oxidation)	1191.6	0	0.04932	High	2.56103	High	24.27	0.0476991	0
	NNNTDLMILK	2	2	1	Q99460		1175.61	0	0.01845	High	2.67985	High	29.68	0.0149629	0
	DNLEWLAR	2	2	1	Q99460		1016.52	0	0.042	High	2.25204	High	25.1	0.0295123	0
	IEEEEQEPEPPEPFEYIDD	2	2	1	Q99460		2333.98	0	0.06159	High	2.00318				0
	VLTMPETCR	1	2	1	Q99460	C8(Carbamidomethyl)	1106.54	0.006	0.1635	High	1.80672				0
P49588	Alanine--tRNA ligase, cytoplasmic OS=Homo sapiens GN=AARS PE=1 SV=2 - [SYAC_HUMAN]	8.16	106.743	1	7	7	12	16.7355	7.02	6	6	148.013	7.23	6	6
	IVAVTGAEAQK	2	1	1	P49588		1086.62	0	0.04618	High	2.16209	High	23.11	0.0447117	0
	GLEVTDDSPK	2	1	1	P49588		1060.51	0	4.138e-05	High	2.82176	High	46.81	0.000155295	0
	AEEIANEMIEAAK	2	1	1	P49588	M8(Oxidation)	1434.68	0	9.913e-08	High	3.23206	High	41.86	0.000465914	0
	AVYTQDCPLAAAK	2	1	1	P49588	C7(Carbamidomethyl)	1407.7	0	1.277e-10	High	3.72998	High	61.21	6.88718e-06	0
	AVFDETYPDPVR	2	1	1	P49588		1408.68	0	4.959e-05	High	2.88948	High	34.3	0.0036782	0
	MDSTLTASEIR	1	1	1	P49588	N-Term(Acetyl); M1(Oxidation)	1281.6	0	0.0002996			High	41.65	0.000424025	0
	SVLGEADQK	1	1	1	P49588		946.484	0.002	0.1297	High	1.90009				0
H0Y4L1	Large proline-rich protein BAG6 (Fragment) OS=Homo sapiens GN=BAG6 PE=4 SV=1 - [H0Y4L1_HUMAN]	8.09	15.532	10	1	1	1	2.70815	8.09	1	1
	LQEDPNYSPQR	1	10	1	H0Y4L1		1346.63	0	0.008771	High	2.70815				0
Q9NX02	NACHT, LRR and PYD domains-containing protein 2 OS=Homo sapiens GN=NLRP2 PE=1 SV=1 - [NALP2_HUMAN]	7.72	120.437	2	8	8	17	23.8395	7.72	8	10	94.9157	5.93	6	7
	TEAQAFTETK	1	2	1	Q9NX02		1125.54	0	0.03708	High	2.17884				0
	EVQVMAER	2	2	1	Q9NX02		961.478	0	0.001625	High	2.14741	High	33.09	0.00478635	0
	LGVQESDLR	2	2	1	Q9NX02		1016.54	0	0.05543	High	2.11526	High	17.92	0.150943	0
	ENLPENVTASESDAEVER	4	2	1	Q9NX02		1988.91	0	2.287e-10	High	5.49214	High	57.34	1.00553e-05	0
	NPQLIIDTEK	3	2	1	Q9NX02		1170.64	0	0.07004	High	2.50395	High	10.76	0.818473	0
	NPIGNTGVK	1	2	1	Q9NX02		899.495	0.001	0.09744	High	2.00116				0
	GEDPVPTCLTR	2	2	1	Q9NX02	C8(Carbamidomethyl)	1244.6	0.001	0.1227	High	1.46315	High	15.46	0.177779	0
	LLYTTLR	2	2	1	Q9NX02		879.53	0.001	0.1148	High	1.79662	High	11.87	0.178786	0
O15294	UDP-N-acetylglucosamine--peptide N-acetylglucosaminyltransferase 110 kDa subunit OS=Homo sapiens GN=OGT PE=1 SV=3 - [OGT1_HUMAN]	7.55	116.85	2	7	7	12	11.0283	5.16	5	5	73.1838	7.55	7	7
	EQGNIEEAVR	2	2	1	O15294		1144.56	0	0.001625	High	2.4173	High	34.26	0.00311228	0
	EYQAGDFEAAER	2	2	1	O15294		1385.6	0	0.001625	High	1.92912	High	32.15	0.00143241	0
	DSGNIPEAIASYR	2	2	1	O15294		1392.68	0	0.001625	High	2.44471	High	29.21	0.00947604	0
	AFLDSLPDVK	2	2	1	O15294		1104.59	0.001	0.003031	High	2.22977	High	22.55	0.0906124	0
	ASSVGNVADSTEPTKR	1	1	1	O15294	N-Term(Acetyl)	1660.81	0.001	0.001625			High	23.27	0.0452138	1
	ISSPLFNTK	1	1	1	O15294		1006.56	0.005	0.03036			High	21.59	0.0530471	0
	IVLNGIDLK	2	2	1	O15294		984.609	0.006	0.04226	High	2.00744	High	22.92	0.0163362	0
P25205	DNA replication licensing factor MCM3 OS=Homo sapiens GN=MCM3 PE=1 SV=3 - [MCM3_HUMAN]	7.43	90.924	2	6	6	10	10.6654	5.94	5	5	45.6379	6.31	5	5
	ELISDNQYR	2	2	1	P25205		1137.55	0	0.07542	High	2.29162	High	28.93	0.0127298	0
	DAQPSFSAEDIAK	2	2	1	P25205		1378.65	0	0.001625	High	2.49657	High	29.11	0.00920579	0
	AGTVVLDDVELR	1	1	1	P25205	N-Term(Acetyl)	1328.71	0	0.0009124			High	31.41	0.00729998	0
	YVLCTAPR	2	2	1	P25205	C4(Carbamidomethyl)	979.501	0.001	0.001955	High	2.30759	High	15.25	0.250772	0
	LIVNVNDLR	2	2	1	P25205		1055.62	0.001	0.007602	High	1.7026	High	17.18	0.0861415	0
	TVLIACNVK	1	2	1	P25205	C6(Carbamidomethyl)	1017.58	0.002	0.1308	High	1.86698				0
P35527	Keratin, type I cytoskeletal 9 OS=Homo sapiens GN=KRT9 PE=1 SV=3 - [K1C9_HUMAN]	7.38	62.0268	2	3	4	10	12.4247	7.38	4	6	71.11	6.26	3	4
	SGGGGGGGLGSGGSIR	5	2	1	P35527		1232.6	0	0.02697	High	2.14102	High	20.72	0.0766741	0
	LASYLDK	1	6	3	P13645;P35527;P02533		809.441	0	0.05994	High	2.02313				0
	VQALEEANNDLENK	2	2	1	P35527		1586.77	0	1.046e-14	High	4.44449	High	64.02	3.38818e-06	0
	TLLDIDNTR	2	2	1	P35527		1060.56	0	0.04561	High	1.99281	High	22.59	0.087303	0
Q6UB35	Monofunctional C1-tetrahydrofolate synthase, mitochondrial OS=Homo sapiens GN=MTHFD1L PE=1 SV=1 - [C1TM_HUMAN]	7.36	105.724	1	6	6	9	11.0836	6.34	5	5	40.5559	5.11	4	4
	TDPSTLTEEEVSK	2	1	1	Q6UB35		1435.68	0	0.0856	High	2.12948	High	15.29	0.246994	0
	DVDGVTDINLGK	2	1	1	Q6UB35		1245.63	0	0.0004736	High	3.19335	High	35.96	0.00243372	0
	LQPLSPVPSDIEISR	2	1	1	Q6UB35		1650.91	0	0.001625	High	1.97122	High	24.13	0.0311025	0
	DFILPISDVR	1	1	1	Q6UB35		1174.65	0	0.07823	High	2.03428				0
	LDIDPSTITWQR	1	1	1	Q6UB35		1444.74	0.002	0.1383	High	1.75527				0
	ITIGQGNTEK	1	1	1	Q6UB35		1060.56	0.003	0.02665			High	19.82	0.178236	0
P23528	Cofilin-1 OS=Homo sapiens GN=CFL1 PE=1 SV=3 - [COF1_HUMAN]	7.23	18.4907	1	1	1	1					42.83	7.23	1	1
	ASGVAVSDGVIK	1	1	1	P23528	N-Term(Acetyl)	1144.62	0	0.001625			High	42.83	0.000734885	0
O95757	Heat shock 70 kDa protein 4L OS=Homo sapiens GN=HSPA4L PE=1 SV=3 - [HS74L_HUMAN]	7.15	94.4525	4	2	5	13	19.273	7.15	5	7	130.78	6.32	4	6
	LYQECEK	1	7	2	Q92598;O95757	C5(Carbamidomethyl)	969.435	0	0.07491	High	1.23561				0
	DISTTLNADEAVAR	4	7	2	Q92598;O95757		1475.74	0	2.284e-10	High	3.69588	High	53.46	4.39546e-05	0
	EDISSIEIVGGATR	2	4	1	O95757		1446.74	0	0.01232	High	3.14177	High	16.16	0.30505	0
	GCALQCAILSPAFK	4	8	3	Q92598;O95757;P34932	C2(Carbamidomethyl); C6(Carbamidomethyl)	1535.77	0	2.262e-06	High	3.63298	High	51.08	9.51393e-05	0
	SFDDPIVQTER	2	4	1	O95757		1306.63	0.001	0.01054	High	2.19536	High	16.43	0.196796	0
Q5W0B1	RING finger protein 219 OS=Homo sapiens GN=RNF219 PE=1 SV=1 - [RN219_HUMAN]	6.89	81.0657	1	5	5	8	6.8182	5.65	4	4	70.6714	5.51	4	4
	IQSSLSSASPSK	2	1	1	Q5W0B1		1191.62	0	0.001625	High	1.58076	High	25.83	0.0338275	0
	EYEDEIDCLQK	2	1	1	Q5W0B1	C8(Carbamidomethyl)	1441.62	0	1.299e-05	High	2.97665	High	48.34	3.22421e-05	0
	TANEIYEK	2	1	1	Q5W0B1		967.474	0.001	0.001625	High	1.84887	High	31.66	0.00460579	0
	FAVAALQSK	1	1	1	Q5W0B1		934.536	0.001	0.01103			High	10.63	0.531955	0
	VPITPENPCK	1	1	1	Q5W0B1	C9(Carbamidomethyl)	1154.59	0.004	0.148	High	1.99268				0
P55060	Exportin-2 OS=Homo sapiens GN=CSE1L PE=1 SV=3 - [XPO2_HUMAN]	6.8	110.346	2	6	6	11	15.6877	5.87	5	5	147.354	6.8	6	6
	YDEEFQR	2	2	1	P55060		986.422	0	0.03132	High	2.2518	High	32.12	0.000828579	0
	DLEGSDIDTR	2	2	1	P55060		1120.51	0	2.425e-08	High	2.94152	High	44.83	0.000164426	0
	SQICDNAALYAQK	2	2	1	P55060	C4(Carbamidomethyl)	1481.71	0	0.0006779	High	3.66259	High	30.23	0.00806156	0
	AADEEAFEDNSEEYIR	2	2	1	P55060		1887.79	0	1.113e-17	High	4.00524	High	60.45	8.99435e-07	0
	QLSDAISIIGR	2	2	1	P55060		1172.66	0	1.265e-05	High	2.8266	High	40.72	0.000991256	0
	TGNIPALVR	1	1	1	P55060		940.558	0.001	0.001625			High	27.23	0.00728552	0
Q86VP6	Cullin-associated NEDD8-dissociated protein 1 OS=Homo sapiens GN=CAND1 PE=1 SV=2 - [CAND1_HUMAN]	6.26	136.289	2	7	7	15	13.3427	6.26	7	7	55.1867	5.61	6	8
	DSSSTNLESMDTS	2	2	1	Q86VP6	M10(Oxidation)	1389.53	0	0.03653	High	1.69683	High	15.56	0.0277313	0
	TLEDPDLNVR	2	2	1	Q86VP6		1171.6	0	0.008807	High	2.08604	High	16.02	0.237533	0
	TYIQCIAAISR	3	2	1	Q86VP6	C5(Carbamidomethyl)	1295.68	0	0.0001689	High	2.17243	High	32.34	0.00565942	0
	SVILEAFSSPSEEVK	2	2	1	Q86VP6		1621.84	0	0.0007708	High	3.37221	High	40.62	0.00103602	0
	CLDAVVSTR	2	2	1	Q86VP6	C1(Carbamidomethyl)	1020.52	0.001	0.001625	High	1.42884	High	11.14	0.903728	0
	DISSIGLK	1	2	1	Q86VP6		832.478	0.001	0.1224	High	2.05981				0
	GYLISGSSYAR	3	2	1	Q86VP6		1173.59	0.001	0.001625	High	1.95537	High	12.25	0.613532	0
Q14697	Neutral alpha-glucosidase AB OS=Homo sapiens GN=GANAB PE=1 SV=3 - [GANAB_HUMAN]	6.25	106.807	3	5	5	10	13.8013	6.25	5	5	83.4656	6.25	5	5
	VTEGGEPYR	2	3	1	Q14697		1007.48	0	0.001625	High	2.52176	High	39.79	0.000771414	0
	DPAEGDGAQPEETPR	2	3	1	Q14697		1568.68	0	0.0005693	High	3.74579	High	38.74	0.000421028	0
	DENSVELTMAEGPYK	2	3	1	Q14697	M9(Oxidation)	1698.75	0	6.217e-06	High	3.20251	High	30.69	0.0029432	0
	VPDVLVADPPIAR	2	3	1	Q14697		1361.78	0	0.03846	High	2.70403	High	25.27	0.0123324	0
	IDELEPR	2	3	1	Q14697		871.453	0.004	0.1483	High	1.62719	High	21.57	0.0362246	0
P02533	Keratin, type I cytoskeletal 14 OS=Homo sapiens GN=KRT14 PE=1 SV=4 - [K1C14_HUMAN]	6.14	51.5294	2	1	3	7	9.06731	6.14	3	4	66.6508	4.66	2	3
	VTMQNLNDR	2	4	2	P13645;P02533	M3(Oxidation)	1106.53	0	0.001625	High	1.72986	High	20.87	0.0781634	0
	EVATNSELVQSGK	2	2	1	P02533		1361.69	0	7.668e-05	High	3.10436	High	55.37	3.32511e-05	0
	VTMQNLNDR	2	4	2	P13645;P02533		1090.53	0	0.04243	High	2.20996	High	31.58	0.00736726	0
	LASYLDK	1	6	3	P13645;P35527;P02533		809.441	0	0.05994	High	2.02313				0
Q99523	Sortilin OS=Homo sapiens GN=SORT1 PE=1 SV=3 - [SORT_HUMAN]	5.9	92.0095	2	4	4	11	12.4029	4.93	3	5	65.4634	5.9	4	6
	VVLTAEVSGGSR	4	2	1	Q99523		1174.64	0	0.02581	High	2.60942	High	19.3	0.153912	0
	TEFGMAIGPENSGK	2	2	1	Q99523		1437.67	0	0.001441	High	3.1743	High	14.84	0.211621	0
	DPIYFTGLASEPGAR	4	2	1	Q99523		1593.79	0	5.74e-05	High	4.27783	High	53.27	5.53398e-05	0
	CVEQPELK	1	1	1	Q99523	C1(Carbamidomethyl)	1002.49	0	0.001625			High	30.92	0.00449048	0
P50570	Dynamin-2 OS=Homo sapiens GN=DNM2 PE=1 SV=2 - [DYN2_HUMAN]	5.86	98.0032	6	5	5	8	9.62065	4.94	4	4	56.6718	4.83	4	4
	LDLMDEGTDAR	2	6	1	P50570	M4(Oxidation)	1251.55	0	6.974e-07	High	2.50537	High	27.18	0.00717846	0
	VPVGDQPPDIEYQIK	2	6	1	P50570		1697.87	0	2.127e-05	High	3.53156	High	41.66	0.000750573	0
	QEIEAETDR	1	6	1	P50570		1090.5	0.001	0.1095	High	1.69614				0
	EVDPQGLR	2	6	1	P50570		913.474	0.006	0.03394	High	1.88759	High	27.54	0.0101314	0
	GYIGVVNR	1	1	1	P50570		877.489	0.008	0.04523			High	21.31	0.0754397	0
O43707	Alpha-actinin-4 OS=Homo sapiens GN=ACTN4 PE=1 SV=2 - [ACTN4_HUMAN]	5.38	104.788	1	4	4	8	13.0723	5.38	4	4	89.9493	5.38	4	4
	TINEVENQILTR	2	1	1	O43707		1429.77	0	0.0002208	High	3.60212	High	48.33	0.000174802	0
	FAIQDISVEETSAK	2	1	1	O43707		1537.77	0	0.0002981	High	2.96828	High	32.8	0.00530056	0
	ETTDTDTADQVIASFK	2	1	1	O43707		1741.81	0	1.913e-06	High	4.41744	High	38.93	0.000735644	0
	VQQLVPK	2	1	1	O43707		811.504	0.001	0.004375	High	2.0845	High	24.36	0.00732875	0
P19338	Nucleolin OS=Homo sapiens GN=NCL PE=1 SV=3 - [NUCL_HUMAN]	5.35	76.5684	1	4	4	6	8.54685	5.35	4	4	55.9504	2.68	2	2
	NDLAVVDVR	2	1	1	P19338		1000.54	0	0.05943	High	2.30499	High	37.49	0.00222797	0
	EVFEDAAEIR	2	1	1	P19338		1178.57	0	0.0004643	High	2.34173	High	42.03	0.000648545	0
	SISLYYTGEK	1	1	1	P19338		1160.58	0	0.07309	High	2.11943				0
	TGISDVFAK	1	1	1	P19338		937.499	0.006	0.1771	High	1.7807				0
P55786	Puromycin-sensitive aminopeptidase OS=Homo sapiens GN=NPEPPS PE=1 SV=2 - [PSA_HUMAN]	5.33	103.211	3	5	5	8	8.48607	5.33	5	5	68.5545	3.48	3	3
	YAAVTQFEATDAR	2	3	1	P55786		1442.69	0	3.959e-08	High	2.55141	High	61.6	4.63527e-06	0
	ETALLIDPK	2	3	1	P55786		999.573	0	0.06809	High	2.03669	High	25.59	0.0213945	0
	IDFVGELNDK	2	3	1	P55786		1149.58	0	0.05452	High	2.22479	High	21.73	0.0741929	0
	QILSADLR	1	2	1	P55786		915.526	0.002	0.1432	High	1.67317				0
	DLSLPPVDR	1	2	1	P55786		1011.55	0.006	0.1738	High	1.55028				0
Q16531	DNA damage-binding protein 1 OS=Homo sapiens GN=DDB1 PE=1 SV=1 - [DDB1_HUMAN]	5.09	126.887	1	6	6	13	14.8224	5.09	6	7	73.4084	5.09	6	6
	LGDSQLVK	2	1	1	Q16531		859.489	0	8.426e-05	High	3.05271	High	42.57	0.000697221	0
	VTLGTQPTVLR	2	1	1	Q16531		1184.7	0	1.084e-05	High	2.65814	High	38.02	0.00111222	0
	EMLGGEIIPR	1	1	1	Q16531	M2(Oxidation)	1130.59	0	0.07826	High	1.62075				0
	EMLGGEIIPR	2	1	1	Q16531		1114.59	0	0.001625	High	2.06261	High	36.64	0.0020268	0
	EATADDLIK	2	1	1	Q16531		975.5	0.001	0.1087	High	1.77598	High	18.24	0.166465	0
	IVVFQYSDGK	2	1	1	Q16531		1155.6	0.001	0.009822	High	1.65918	High	17.04	0.174962	0
	YLAIAPPIIK	2	1	1	Q16531		1098.69	0.004	0.02929	High	1.99305	High	12.81	0.20944	0
O60341	Lysine-specific histone demethylase 1A OS=Homo sapiens GN=KDM1A PE=1 SV=2 - [KDM1A_HUMAN]	4.93	92.8447	3	3	3	5	6.49049	4.93	3	3	32.19	3.64	2	2
	QATPGVPAQQSPSM	2	3	1	O60341	M14(Oxidation)	1414.66	0	0.01515	High	1.93335	High	32.19	0.00326132	0
	LQELEANPPSDVYLSSR	2	3	1	O60341		1917.96	0	4.354e-05	High	2.91578	High	17.7	0.182561	0
	EYDELAETQGK	1	3	1	O60341		1282.58	0.002	0.1277	High	1.64136				0
P08195	4F2 cell-surface antigen heavy chain OS=Homo sapiens GN=SLC3A2 PE=1 SV=3 - [4F2_HUMAN]	4.92	67.9517	6	3	3	5	4.78222	3.65	2	2	50.14	4.92	3	3
	VAEDEAEAAAAAK	2	6	1	P08195		1245.6	0	1.562e-05	High	2.84107	High	50.14	7.02001e-05	0
	VILDLTPNYR	2	6	1	P08195		1203.67	0.001	0.005793	High	1.94116	High	19.6	0.111841	0
	LDYLSSLK	1	1	1	P08195		938.52	0.005	0.03336			High	19.05	0.0883605	0
P09211	Glutathione S-transferase P OS=Homo sapiens GN=GSTP1 PE=1 SV=2 - [GSTP1_HUMAN]	4.76	23.341	2	1	1	2	2.6388	4.76	1	1	31.62	4.76	1	1
	ASCLYGQLPK	2	2	1	P09211	C3(Carbamidomethyl)	1136.58	0	0.001625	High	2.6388	High	31.62	0.00640447	0
C9JXX7	Integrin alpha-6 heavy chain (Fragment) OS=Homo sapiens GN=ITGA6 PE=2 SV=1 - [C9JXX7_HUMAN]	4.76	25.5204	12	1	1	1	2.1025	4.76	1	1
	DEITFVSGAPR	1	12	1	C9JXX7		1191.6	0	0.05105	High	2.1025				0
H7C3X0	Bifunctional protein NCOAT (Fragment) OS=Homo sapiens GN=MGEA5 PE=2 SV=1 - [H7C3X0_HUMAN]	4.69	29.706	5	1	1	1	2.04107	4.69	1	1
	EIPVESIEEVSK	1	5	1	H7C3X0		1358.71	0	0.08031	High	2.04107				0
H3BSE5	Alpha-mannosidase 2C1 (Fragment) OS=Homo sapiens GN=MAN2C1 PE=4 SV=1 - [H3BSE5_HUMAN]	4.62	18.6242	10	1	1	1	1.97867	4.62	1	1
	TSYVLTDR	1	10	1	H3BSE5		954.489	0	0.04819	High	1.97867				0
B3KSY4	Coronin OS=Homo sapiens GN=CORO7 PE=2 SV=1 - [B3KSY4_HUMAN]	4.54	76.557	4	3	3	3	5.5497	4.54	3	3
	LAVAGEDAR	1	4	1	B3KSY4		901.474	0	0.06555	High	1.99357				0
	SGPEPLQEGPGPK	1	4	1	B3KSY4		1292.65	0.002	0.1333	High	1.66407				0
	QSSLEPVAFR	1	4	1	B3KSY4		1133.6	0.002	0.1377	High	1.89206				0
Q9Y5V3	Melanoma-associated antigen D1 OS=Homo sapiens GN=MAGED1 PE=1 SV=3 - [MAGD1_HUMAN]	4.5	86.1073	2	2	3	8	8.41532	4.5	3	4	18.47	4.5	3	4
	APTADTQTQNVNQAK	2	2	1	Q9Y5V3		1586.78	0	0.001625	High	1.90785	High	18.47	0.135832	0
	EYTDVYPEIIER	4	6	2	Q9Y5V3;Q9UNF1		1526.74	0	0.01812	High	2.41394	High	20.3	0.0755936	0
	DVALLQER	2	8	1	Q9Y5V3		943.521	0.001	0.001625	High	1.70617	High	14.92	0.235138	0
P49327	Fatty acid synthase OS=Homo sapiens GN=FASN PE=1 SV=3 - [FAS_HUMAN]	4.06	273.254	1	10	10	17	16.7278	2.95	7	7	184.164	3.23	8	10
	ADEASELACPTPK	2	1	1	P49327	C9(Carbamidomethyl)	1388.64	0	0.0207	High	2.8666	High	22.01	0.021718	0
	TGTVSLEVR	2	1	1	P49327		961.531	0	0.00735	High	2.45597	High	35.52	0.00326833	0
	VGDPQELNGITR	2	1	1	P49327		1298.67	0	3.672e-07	High	2.6237	High	37.97	0.00141235	0
	VYQWDDPDPR	1	1	1	P49327		1290.58	0	0.03598	High	1.97901				0
	LQVVDQPLPVR	2	1	1	P49327		1263.74	0	7.827e-10	High	3.31584	High	54.34	1.74861e-05	0
	MEEVVIAGMSGK	1	1	1	P49327	N-Term(Acetyl)	1292.62	0	0.0002322			High	35.5	0.00256473	0
	MEEVVIAGMSGK	1	1	1	P49327	N-Term(Acetyl); M1(Oxidation)	1308.62	0	2.625e-09			High	44.12	0.000249781	0
	MEEVVIAGMSGK	1	1	1	P49327	N-Term(Acetyl); M1(Oxidation); M9(Oxidation)	1324.62	0	8.822e-10			High	62.91	3.35152e-06	0
	AGLYGLPR	2	1	1	P49327		846.484	0.001	0.002753	High	1.78862	High	25.3	0.0333487	0
	LLEQGLR	1	1	1	P49327		828.495	0.001	0.005429			High	19.9	0.0747004	0
	LSPDAIPGK	1	1	1	P49327		897.504	0.001	0.01197			High	21.77	0.0222867	0
	SEGVVAVLLTK	1	1	1	P49327		1115.67	0.005	0.1592	High	1.69805				0
Q9UHB6	LIM domain and actin-binding protein 1 OS=Homo sapiens GN=LIMA1 PE=1 SV=1 - [LIMA1_HUMAN]	3.95	85.1734	5	3	3	4	5.18015	3.95	3	3	42.23	1.45	1	1
	SEISENTDASGK	1	5	1	Q9UHB6		1237.56	0	0.05084	High	1.59024				0
	ISANENSLAVR	2	5	1	Q9UHB6		1173.62	0	1.708e-06	High	3.35499	High	42.23	0.000703134	0
	YNVPLNR	1	5	1	Q9UHB6		875.474	0.001	0.09778	High	1.82516				0
P42704	Leucine-rich PPR motif-containing protein, mitochondrial OS=Homo sapiens GN=LRPPRC PE=1 SV=3 - [LPPRC_HUMAN]	3.87	157.805	1	5	5	10	13.2457	3.87	5	5	89.2953	3.87	5	5
	GDVENIEVVQK	2	1	1	P42704		1229.64	0	0.0302	High	3.01494	High	38.86	0.00139118	0
	IQEENVIPR	2	1	1	P42704		1097.6	0	1.336e-05	High	2.76064	High	45.72	0.000222371	0
	VIEEQLEPAVEK	2	1	1	P42704		1383.74	0	0.001625	High	3.25969	High	34.08	0.00373253	0
	LDSSAVLDTGK	2	1	1	P42704		1105.57	0.001	0.004001	High	2.11273	High	16.26	0.325314	0
	GFTLNDAANSR	2	1	1	P42704		1165.56	0.001	0.001625	High	2.0977	High	30.09	0.0094031	0
	ATFGPAIAAVQK	2	4	1	A8MPP1		1173.66	0	0.006878	High	2.50261	High	20.4	0.107161	0
	SLGSVQLINDR	2	4	1	A8MPP1		1201.65	0	0.005533	High	2.69094	High	22.18	0.0756676	0
	IGIFESPTGTGK	1	4	1	A8MPP1		1206.64	0	0.08538	High	2.35722				0
P51784	Ubiquitin carboxyl-terminal hydrolase 11 OS=Homo sapiens GN=USP11 PE=1 SV=3 - [UBP11_HUMAN]	3.84	109.747	2	4	4	5	6.37292	3.01	3	3	20.93	1.87	2	2
	FLVEPQEDTR	2	2	1	P51784		1233.61	0	0.0208	High	2.48527	High	20.93	0.0871814	0
	IEAIEGSR	1	1	1	P51784		874.464	0.001	0.009419			High	19.03	0.173161	0
	VIELPNIQK	1	2	1	P51784		1053.63	0.002	0.1411	High	1.82899				0
	EDIVVPVYLR	1	2	1	P51784		1202.68	0.002	0.1294	High	2.05866				0
	AVLASTPR	4	3	1	Q96T76		814.479	0	0.04355	High	2.35794	High	45.58	0.000215821	0
	EVFQTASER	2	3	1	Q96T76		1066.51	0	0.0004669	High	1.82602	High	28.03	0.0137724	0
	LLQAAAGASAR	2	3	1	Q96T76		1028.59	0	9.106e-05	High	2.69347	High	35.76	0.0023626	0
	GEWFLLGSPGS	2	3	1	Q96T76		1149.56	0	0.04541	High	1.96347	High	24.04	0.0380651	0
F8VVM2	Phosphate carrier protein, mitochondrial OS=Homo sapiens GN=SLC25A3 PE=2 SV=1 - [F8VVM2_HUMAN]	3.7	36.1376	3	1	1	1	1.98388	3.7	1	1
	IQTQPGYANTLR	1	3	1	F8VVM2		1361.72	0	0.07631	High	1.98388				0
Q8WUM4	Programmed cell death 6-interacting protein OS=Homo sapiens GN=PDCD6IP PE=1 SV=1 - [PDC6I_HUMAN]	3.69	95.9631	2	3	3	6	6.8908	3.69	3	3	56.1761	3.69	3	3
	LLDEEEATDNDLR	2	2	1	Q8WUM4		1532.71	0	3.489e-07	High	2.93824	High	55.44	1.72884e-05	0
	STPVNVPISQK	2	2	1	Q8WUM4		1169.65	0.001	0.005583	High	1.95094	High	20.15	0.0705217	0
	EILDESLR	2	2	1	Q8WUM4		974.516	0.006	0.0383	High	2.00162	High	14.84	0.374029	0
P23378	Glycine dehydrogenase [decarboxylating], mitochondrial OS=Homo sapiens GN=GLDC PE=1 SV=2 - [GCSP_HUMAN]	3.53	112.657	1	3	3	5	6.89076	3.53	3	3	55.1708	2.06	2	2
	SANIEAVDVAK	2	1	1	P23378		1116.59	0	0.001625	High	2.91227	High	30.21	0.0114812	0
	QEIADIEEGR	2	1	1	P23378		1159.56	0	0.001625	High	2.07821	High	44.37	0.000277852	0
	DVSGVLFQYPDTEGK	1	1	1	P23378		1654.8	0	0.05138	High	1.90027				0
Q7KZF4	Staphylococcal nuclease domain-containing protein 1 OS=Homo sapiens GN=SND1 PE=1 SV=1 - [SND1_HUMAN]	3.52	101.934	1	2	2	3	2.53749	1.32	1	1	34.5278	3.52	2	2
	DYVAPTANLDQK	2	1	1	Q7KZF4		1334.66	0	0.02884	High	2.53749	High	31.01	0.00867789	0
	ASSAQSGGSSGGPAVPTVQR	1	1	1	Q7KZF4	N-Term(Acetyl)	1842.9	0	0.001625			High	22.72	0.0473089	0
P10809	60 kDa heat shock protein, mitochondrial OS=Homo sapiens GN=HSPD1 PE=1 SV=2 - [CH60_HUMAN]	3.49	61.0164	1	2	2	4	4.69554	3.49	2	2	49.28	3.49	2	2
	VGGTSDVEVNEK	2	1	1	P10809		1233.6	0	0.0001107	High	2.61696	High	49.28	9.73765e-05	0
	VGEVIVTK	2	1	1	P10809		844.515	0.002	0.1307	High	2.07858	High	15.22	0.261529	0
P11940	Polyadenylate-binding protein 1 OS=Homo sapiens GN=PABPC1 PE=1 SV=2 - [PABP1_HUMAN]	3.46	70.6259	5	2	2	4	4.68155	3.46	2	2	24.49	1.73	1	2
	AVNSATGVPTV	1	4	1	P11940		1015.54	0	0.02692	High	2.57961				0
	ALDTMNFDVIK	3	5	1	P11940	M5(Oxidation)	1282.64	0.001	0.01563	High	2.10193	High	24.49	0.0282727	0
P43246	DNA mismatch repair protein Msh2 OS=Homo sapiens GN=MSH2 PE=1 SV=1 - [MSH2_HUMAN]	3.32	104.677	3	2	3	5	7.06048	3.32	3	3	0	2.36	2	2
	LTSLNEEYTK	2	3	1	P43246		1197.6	0	0.06803	High	2.37692	High	20.13	0.0786113	0
	QVGVGYVDSIQR	2	3	1	P43246		1320.69	0	0.01018	High	2.63405	High	17.96	0.208742	0
	VGAGDSQLK	1	3	1	P43246		874.464	0.002	0.1282	High	2.04951				0
O94906	Pre-mRNA-processing factor 6 OS=Homo sapiens GN=PRPF6 PE=1 SV=1 - [PRP6_HUMAN]	3.29	106.858	1	3	3	5	7.207	3.29	3	3	78.6677	2.23	2	2
	LESENDEYER	1	1	1	O94906		1283.54	0	0.04393	High	1.65451				0
	AAELETDIR	2	1	1	O94906		1017.52	0	4.895e-07	High	2.06611	High	62.46	5.59031e-06	0
	AAVELEEPEDAR	2	1	1	O94906		1328.63	0	0.0002853	High	3.48638	High	35.68	0.00179813	0
A0FGR8	Extended synaptotagmin-2 OS=Homo sapiens GN=ESYT2 PE=1 SV=1 - [ESYT2_HUMAN]	3.26	102.294	4	3	3	6	8.20785	3.26	3	3	66.0485	3.26	3	3
	VDVGQQPLR	2	4	1	A0FGR8		1011.56	0	9.225e-07	High	2.50147	High	36.59	0.00133761	0
	VGNQIFQSR	2	4	1	A0FGR8		1048.55	0	0.001625	High	2.07007	High	26.25	0.0375863	0
	VLVALASEELAK	2	4	1	A0FGR8		1242.73	0	1.286e-08	High	3.63631	High	44.87	0.000229715	0
Q14444	Caprin-1 OS=Homo sapiens GN=CAPRIN1 PE=1 SV=2 - [CAPR1_HUMAN]	3.24	78.318	5	2	2	4	5.04552	3.24	2	2	53.1119	3.24	2	2
	LNQDQLDAVSK	2	5	1	Q14444		1230.63	0	6.025e-06	High	2.41753	High	30.43	0.0104612	0
	YQEVTNNLEFAK	2	5	1	Q14444		1455.71	0	0.0001264	High	2.62799	High	44.5	0.000345943	0
P55072	Transitional endoplasmic reticulum ATPase OS=Homo sapiens GN=VCP PE=1 SV=4 - [TERA_HUMAN]	3.23	89.2657	1	2	2	4	4.69351	3.23	2	2	24.8341	3.23	2	2
	EVDIGIPDATGR	2	1	1	P55072		1242.63	0	0.08416	High	1.76443	High	23.55	0.0426115	0
	LGDVISIQPCPDVK	2	1	1	P55072	C10(Carbamidomethyl)	1540.8	0	0.02549	High	2.92908	High	24.26	0.0382472	0
Q13200	26S proteasome non-ATPase regulatory subunit 2 OS=Homo sapiens GN=PSMD2 PE=1 SV=3 - [PSMD2_HUMAN]	3.19	100.136	3	3	3	5	4.17961	2.42	2	2	29.84	3.19	3	3
	EWQELDDAEK	2	3	1	Q13200		1262.55	0	0.07912	High	1.91356	High	11.44	0.211749	0
	FGGSGSQVDSAR	2	3	1	Q13200		1167.54	0	0.0005621	High	2.26605	High	24.13	0.0197047	0
	YGEPTLR	1	1	1	Q13200		835.431	0.006	0.0368			High	20.71	0.096382	0
Q96A65	Exocyst complex component 4 OS=Homo sapiens GN=EXOC4 PE=1 SV=1 - [EXOC4_HUMAN]	3.18	110.429	3	3	3	4	2.32533	1.13	1	1	23.16	3.18	3	3
	GENVTVENQPR	2	3	1	Q96A65		1242.61	0	0.03001	High	2.32533	High	12.53	0.418853	0
	ESEVLIGNLGDK	1	1	1	Q96A65		1273.66	0.001	0.006858			High	23.16	0.0620731	0
	EINLQDIK	1	1	1	Q96A65		972.537	0.006	0.04244			High	16.1	0.227061	0
P16615	Sarcoplasmic/endoplasmic reticulum calcium ATPase 2 OS=Homo sapiens GN=ATP2A2 PE=1 SV=1 - [AT2A2_HUMAN]	3.07	114.683	6	3	3	6	6.82998	3.07	3	3	30.0967	3.07	3	3
	EFDELNPSAQR	2	6	1	P16615		1305.61	0	0.001625	High	2.2145	High	21.97	0.0301782	0
	IGIFGQDEDVTSK	2	6	1	P16615		1408.7	0	0.0004965	High	2.77048	High	19.79	0.113875	0
	GTAVAICR	2	6	1	P16615	C7(Carbamidomethyl)	847.446	0.001	0.1141	High	1.845	High	23.67	0.0609942	0
P05141	ADP/ATP translocase 2 OS=Homo sapiens GN=SLC25A5 PE=1 SV=7 - [ADT2_HUMAN]	3.02	32.8312	1	1	1	1		0			42.38	3.02	1	1
	TDAAVSFAK	1	1	1	P05141	N-Term(Acetyl)	951.479	0	5.776e-06			High	42.38	0.000517396	0
Q99959	Plakophilin-2 OS=Homo sapiens GN=PKP2 PE=1 SV=2 - [PKP2_HUMAN]	2.95	97.3548	2	2	2	3	2.5125	1.48	1	1	23.87	2.95	2	2
	EAGPSVAVDSSGR	2	2	1	Q99959		1231.59	0	0.0372	High	2.5125	High	21.78	0.0521038	0
	AAPGAPAEYGYIR	1	1	1	Q99959	N-Term(Acetyl)	1377.68	0.008	0.04432			High	23.87	0.044302	0
O43815	Striatin OS=Homo sapiens GN=STRN PE=1 SV=4 - [STRN_HUMAN]	2.95	86.0788	2	2	2	4	5.68999	2.95	2	2	29.5148	2.95	2	2
	SVIDTSTIVR	2	2	1	O43815		1090.61	0	0.0004073	High	2.84605	High	22.55	0.0572581	0
	STSLDVEPIYTFR	2	2	1	O43815		1527.77	0	0.0003087	High	2.84393	High	28.87	0.0123881	0
Q9Y5Q9-2	Isoform 2 of General transcription factor 3C polypeptide 3 OS=Homo sapiens GN=GTF3C3 - [TF3C3_HUMAN]	2.91	47.2281	2	1	1	1	2.10355	2.91	1	1
	LAEMSLEQDNIK	1	2	1	Q9Y5Q9-2	M4(Oxidation)	1406.68	0	0.01233	High	2.10355				0
Q5H9R7	Serine/threonine-protein phosphatase 6 regulatory subunit 3 OS=Homo sapiens GN=PPP6R3 PE=1 SV=2 - [PP6R3_HUMAN]	2.86	97.6076	10	2	2	4	4.73594	2.86	2	2	36.68	2.86	2	2
	LLTCIEPPQPR	2	10	1	Q5H9R7	C4(Carbamidomethyl)	1323.71	0	5.892e-06	High	2.52461	High	36.68	0.00192231	0
	FADQDDIGNVSFDR	2	10	1	Q5H9R7		1598.71	0	0.03181	High	2.21133	High	14.44	0.116919	0
Q8N1F7	Nuclear pore complex protein Nup93 OS=Homo sapiens GN=NUP93 PE=1 SV=2 - [NUP93_HUMAN]	2.81	93.4296	2	2	2	4	3.92106	2.81	2	2	51.51	2.81	2	2
	LVPLNQESVEER	2	2	1	Q8N1F7		1412.74	0	3.202e-09	High	1.72766	High	51.51	7.3457e-05	0
	NLQEIQQAGER	2	2	1	Q8N1F7		1285.65	0.001	0.09861	High	2.19339	High	12.69	0.435999	0
Q5T447	E3 ubiquitin-protein ligase HECTD3 OS=Homo sapiens GN=HECTD3 PE=1 SV=1 - [HECD3_HUMAN]	2.79	97.0515	1	2	2	3	2.21198	1.28	1	1	53	2.79	2	2
	LEGTDPEVLYR	2	1	1	Q5T447		1291.65	0	0.001625	High	2.21198	High	26.35	0.0269976	0
	AGPGPGAVLESPR	1	1	1	Q5T447	N-Term(Acetyl)	1249.65	0	3.295e-05			High	45.15	0.000387975	0
P07814	Bifunctional glutamate/proline--tRNA ligase OS=Homo sapiens GN=EPRS PE=1 SV=5 - [SYEP_HUMAN]	2.78	170.483	1	4	4	8	9.50079	2.78	4	4	59.7964	2.78	4	4
	VASQGEVVR	2	1	1	P07814		944.517	0	0.06686	High	2.36161	High	23.48	0.0486889	0
	LTVAENEAETK	2	1	1	P07814		1204.61	0	7.636e-10	High	2.25596	High	53.81	4.84536e-05	0
	VAVQGDVVR	2	1	1	P07814		942.537	0	0.08054	High	2.17126	High	25.41	0.0168328	0
	NSEPAGLETPEAK	2	1	1	P07814		1342.65	0	0.0119	High	2.71195	High	12.19	0.446922	0
Q09666	Neuroblast differentiation-associated protein AHNAK OS=Homo sapiens GN=AHNAK PE=1 SV=2 - [AHNK_HUMAN]	2.77	628.699	1	5	5	8	11.3379	2.77	5	5	56.1847	2.39	3	3
	AEGPEVDVNLPK	2	1	1	Q09666		1267.65	0	2.699e-05	High	3.21468	High	46.77	0.000229312	0
	GDISISGPK	2	1	1	Q09666		873.468	0.001	0.1037	High	1.92911	High	24.37	0.0456993	0
	GEGPDVDVNLPK	2	1	1	Q09666		1239.62	0.001	0.00382	High	2.18084	High	28.81	0.0139414	0
	AEGPDVAVDLPK	1	1	1	Q09666		1210.63	0.001	0.09762	High	2.16082				0
	DIDISSPEFK	1	1	1	Q09666		1150.56	0.009	0.1894	High	1.85243				0
Q6IN85	Serine/threonine-protein phosphatase 4 regulatory subunit 3A OS=Homo sapiens GN=SMEK1 PE=1 SV=1 - [P4R3A_HUMAN]	2.76	95.308	3	2	2	4	3.83293	2.76	2	2	27.67	2.76	2	2
	AESDGSLLLESK	2	3	1	Q6IN85		1248.63	0	0.05796	High	2.13616	High	17.6	0.225045	0
	NTSQTAAITTK	2	3	1	Q6IN85		1135.6	0.001	0.001625	High	1.69677	High	24.57	0.0443408	0
Q9GZU2	Paternally-expressed gene 3 protein OS=Homo sapiens GN=PEG3 PE=1 SV=1 - [PEG3_HUMAN]	2.71	180.715	3	3	3	5	6.71413	2.71	3	3	38.28	1.89	2	2
	SLAPTDPQTSYAQEQYAK	2	3	1	Q9GZU2		1997.94	0	1.515e-05	High	1.94508	High	36.9	0.00139859	0
	AFTISSNPYENQK	1	3	1	Q9GZU2		1498.72	0	0.03023	High	2.70328				0
	DGEFSVPSSNVR	2	3	1	Q9GZU2		1293.61	0.001	0.004306	High	2.06577	High	15.88	0.203999	0
Q96MN2	NACHT, LRR and PYD domains-containing protein 4 OS=Homo sapiens GN=NLRP4 PE=1 SV=3 - [NALP4_HUMAN]	2.62	113.341	3	2	2	3	5.1507	2.62	2	2	24.94	1.21	1	1
	TVIIQGPQGIGK	2	3	1	Q96MN2		1210.72	0	0.06124	High	2.78117	High	24.94	0.0112219	0
	SLCDALNYPAGNVK	1	3	1	Q96MN2	C3(Carbamidomethyl)	1521.74	0	0.07503	High	2.36953				0
P36578	60S ribosomal protein L4 OS=Homo sapiens GN=RPL4 PE=1 SV=5 - [RL4_HUMAN]	2.58	47.6674	3	1	1	2	2.66277	2.58	1	1	25.38	2.58	1	1
	AAAAAAALQAK	2	3	1	P36578		956.553	0	0.01405	High	2.66277	High	25.38	0.0199917	0
Q15029	116 kDa U5 small nuclear ribonucleoprotein component OS=Homo sapiens GN=EFTUD2 PE=1 SV=1 - [U5S1_HUMAN]	2.57	109.366	3	2	2	4	5.45006	2.57	2	2	51.0862	2.57	2	2
	STPVTVVLPDTK	2	3	1	Q15029		1256.71	0	0.001625	High	2.56439	High	36.92	0.00193074	0
	IAVEPVNPSELPK	2	3	1	Q15029		1392.77	0	1.182e-06	High	2.88567	High	34.06	0.0029841	0
Q92616	Translational activator GCN1 OS=Homo sapiens GN=GCN1L1 PE=1 SV=6 - [GCN1L_HUMAN]	2.51	292.572	1	6	6	11	13.6766	2.06	5	6	81.9334	1.54	4	5
	LSVADSQAEAK	2	1	1	Q92616		1118.57	0	0.001625	High	2.27291	High	30.74	0.0117645	0
	SDTQLVVR	2	1	1	Q92616		917.506	0	0.00159	High	2.44972	High	40.96	0.0012426	0
	ALADENEFVR	4	1	1	Q92616		1163.57	0	0.03649	High	2.56048	High	41.22	0.000690909	0
	LASQADSTEQVDDTILT	1	1	1	Q92616		1806.86	0	0.01824	High	2.26708				0
	VVLPYLVPK	1	1	1	Q92616		1027.66	0	0.08763	High	1.92468				0
	AADTQVSETLKR	1	1	1	Q92616	N-Term(Acetyl)	1360.71	0.001	0.001625			High	24.4	0.0562771	1
P78344	Eukaryotic translation initiation factor 4 gamma 2 OS=Homo sapiens GN=EIF4G2 PE=1 SV=1 - [IF4G2_HUMAN]	2.43	102.297	1	2	2	2		0			38.07	2.43	2	2
	MESAIAEGGASR	1	1	1	P78344	N-Term(Acetyl); M1(Oxidation)	1236.55	0	0.0006472			High	38.07	0.000639417	0
	EDITQEFPGK	1	1	1	P78344		1163.56	0.009	0.04802			High	14.9	0.325212	0
P50991	T-complex protein 1 subunit delta OS=Homo sapiens GN=CCT4 PE=1 SV=4 - [TCPD_HUMAN]	2.41	57.8878	4	1	1	2	2.15552	2.41	1	1	41.77	2.41	1	1
	VIDPATATSVDLR	2	4	1	P50991		1357.73	0	0.001625	High	2.15552	High	41.77	0.000831591	0
P52789	Hexokinase-2 OS=Homo sapiens GN=HK2 PE=1 SV=2 - [HXK2_HUMAN]	2.4	102.313	2	2	2	3	2.84604	1.2	1	1	27.27	2.4	2	2
	NVELVEGEEGR	2	2	1	P52789		1230.6	0	0.001467	High	2.84604	High	27.27	0.0133125	0
	GAAMVTAVAYR	1	1	1	P52789	M4(Oxidation)	1125.57	0.001	0.02309			High	16.46	0.203349	0
P36776	Lon protease homolog, mitochondrial OS=Homo sapiens GN=LONP1 PE=1 SV=2 - [LONM_HUMAN]	2.4	106.422	5	2	2	4	5.57698	2.4	2	2	29.7036	2.4	2	2
	QLEVEPEEPEAENK	2	5	1	P36776		1640.77	0	0.001036	High	3.62108	High	27.84	0.0107706	0
	EAEDELSAR	2	5	1	P36776		1019.46	0.001	0.1178	High	1.9559	High	19.95	0.0414748	0
Q8IVT5	Kinase suppressor of Ras 1 OS=Homo sapiens GN=KSR1 PE=1 SV=2 - [KSR1_HUMAN]	2.39	101.968	7	2	2	3	4.2711	2.39	2	2	50.85	1.52	1	1
	TESVPSDINNPVDR	2	7	1	Q8IVT5		1542.74	0	3.761e-08	High	2.34236	High	50.85	5.83792e-05	0
	IDDVSSMR	1	7	1	Q8IVT5	M7(Oxidation)	938.422	0.001	0.09447	High	1.92874				0
Q9H6U6	Breast carcinoma-amplified sequence 3 OS=Homo sapiens GN=BCAS3 PE=1 SV=3 - [BCAS3_HUMAN]	2.37	101.172	2	2	2	4	4.87617	2.37	2	2	33.59	2.37	2	2
	FENADLNDTSR	2	2	1	Q9H6U6		1281.57	0	8.971e-08	High	2.05946	High	33.59	0.00159696	0
	DVVGSGTELQR	2	2	1	Q9H6U6		1160.59	0	0.0004719	High	2.81671	High	22.19	0.0779094	0
P22314	Ubiquitin-like modifier-activating enzyme 1 OS=Homo sapiens GN=UBA1 PE=1 SV=3 - [UBA1_HUMAN]	2.27	117.774	1	2	2	4	5.41966	2.27	2	2	54.52	2.27	2	2
	AENYDIPSADR	2	1	1	P22314		1250.57	0	0.001625	High	2.24705	High	18.93	0.0665278	0
	DNPGVVTCLDEAR	2	1	1	P22314	C8(Carbamidomethyl)	1445.67	0	1.533e-10	High	3.17261	High	54.52	1.74826e-05	0
Q9BQE3	Tubulin alpha-1C chain OS=Homo sapiens GN=TUBA1C PE=1 SV=1 - [TBA1C_HUMAN]	2.23	49.8635	10	1	1	2	2.86478	2.23	1	1	34.23	2.23	1	1
	DVNAAIATIK	2	10	1	Q9BQE3		1015.58	0	0.01296	High	2.86478	High	34.23	0.00624882	0
E9PG46	AP2-associated protein kinase 1 OS=Homo sapiens GN=AAK1 PE=2 SV=1 - [E9PG46_HUMAN]	2.23	73.7236	3	1	1	1	2.44002	2.23	1	1
	LTDPIPTTETSIAPR	1	3	1	E9PG46		1611.86	0	0.03939	High	2.44002				0
Q10567-4	Isoform 4 of AP-1 complex subunit beta-1 OS=Homo sapiens GN=AP1B1 - [AP1B1_HUMAN]	2.18	101.283	4	2	2	2	4.19505	2.18	2	2
	DCPLNAEAASSK	1	4	1	Q10567-4	C2(Carbamidomethyl)	1262.57	0	0.07776	High	2.10215				0
	YNDPIYVK	1	4	1	Q10567-4		1011.51	0	0.05331	High	2.09289				0
Q9H9E3	Conserved oligomeric Golgi complex subunit 4 OS=Homo sapiens GN=COG4 PE=1 SV=3 - [COG4_HUMAN]	2.17	89.0264	3	2	2	4	4.47952	2.17	2	2	51.7624	2.17	2	2
	ADDILDLK	2	3	1	Q9H9E3		902.483	0	0.001625	High	2.48191	High	33.9	0.00387011	0
	AVALDTYEK	2	3	1	Q9H9E3		1009.52	0.001	0.001625	High	1.99761	High	38.8	0.00101506	0
Q01844	RNA-binding protein EWS OS=Homo sapiens GN=EWSR1 PE=1 SV=1 - [EWS_HUMAN]	2.13	68.4357	8	1	1	2	3.37758	2.13	1	1	26.95	2.13	1	1
	GDATVSYEDPPTAK	2	8	1	Q01844		1450.67	0	0.0009951	High	3.37758	High	26.95	0.00978908	0
B4DQH4	T-complex protein 1 subunit theta OS=Homo sapiens GN=CCT8 PE=2 SV=1 - [B4DQH4_HUMAN]	2.11	51.5533	3	1	1	1	2.13367	2.11	1	1
	FAEAFEAIPR	1	3	1	B4DQH4		1150.59	0.009	0.1868	High	2.13367				0
I3L2C7	Gem-associated protein 4 OS=Homo sapiens GN=GEMIN4 PE=2 SV=1 - [I3L2C7_HUMAN]	2.1	118.745	2	2	2	2	3.8287	2.1	2	2
	SSQGTSYDSYR	1	2	1	I3L2C7		1250.53	0.001	0.08933	High	1.88372				0
	QVVSELAECVR	1	2	1	I3L2C7	C9(Carbamidomethyl)	1289.65	0.006	0.1611	High	1.94498				0
Q92729-3	Isoform 3 of Receptor-type tyrosine-protein phosphatase U OS=Homo sapiens GN=PTPRU - [PTPRU_HUMAN]	2.09	160.692	6	1	1	1	0	2.09	1	1
	SEEMGLILGICAGGLAVLILLLGAIIVIIR	1	6	1	Q92729-3	C11(Carbamidomethyl)	3090.84	0.009	0.1882	High	0.521777				0
P22102-2	Isoform Short of Trifunctional purine biosynthetic protein adenosine-3 OS=Homo sapiens GN=GART - [PUR2_HUMAN]	2.08	46.0038	2	1	1	1	2.34342	2.08	1	1
	AIAFLQQPR	1	2	1	P22102-2		1043.6	0.006	0.1672	High	2.34342				0
P11166	Solute carrier family 2, facilitated glucose transporter member 1 OS=Homo sapiens GN=SLC2A1 PE=1 SV=2 - [GTR1_HUMAN]	2.03	54.0485	1	1	1	1	1.89025	2.03	1	1
	TFDEIASGFR	1	1	1	P11166		1142.55	0.006	0.1764	High	1.89025				0
Q96P70	Importin-9 OS=Homo sapiens GN=IPO9 PE=1 SV=3 - [IPO9_HUMAN]	2.02	115.889	1	1	1	2		0			52.8821	2.02	1	2
	AAAAAAGAASGLPGPVAQGLK	2	1	1	Q96P70	N-Term(Acetyl)	1790.98	0	2.822e-06			High	51.83	5.64285e-05	0
P49368	T-complex protein 1 subunit gamma OS=Homo sapiens GN=CCT3 PE=1 SV=4 - [TCPG_HUMAN]	2.02	60.4953	3	1	1	2	2.11839	2.02	1	1	20.25	2.02	1	1
	AVAQALEVIPR	2	3	1	P49368		1166.69	0	0.04651	High	2.11839	High	20.25	0.0354023	0
P17987	T-complex protein 1 subunit alpha OS=Homo sapiens GN=TCP1 PE=1 SV=1 - [TCPA_HUMAN]	1.98	60.3056	1	1	1	1		0			30.52	1.98	1	1
	MEGPLSVFGDR	1	1	1	P17987	N-Term(Acetyl); M1(Oxidation)	1265.58	0	0.001625			High	30.52	0.00456885	0
B4DR13	Thrombospondin type-1 domain-containing protein 4 OS=Homo sapiens GN=THSD4 PE=2 SV=1 - [B4DR13_HUMAN]	1.98	73.3603	2	1	1	1	2.18102	1.98	1	1
	DKYYNCNVVVQAR	1	2	1	B4DR13	C6(Carbamidomethyl)	1628.8	0.006	0.1768	High	2.18102				1
O95573	Long-chain-fatty-acid--CoA ligase 3 OS=Homo sapiens GN=ACSL3 PE=1 SV=3 - [ACSL3_HUMAN]	1.94	80.3683	1	1	1	4	5.38764	1.94	1	2	23.06	1.94	1	2
	EVLNEEDEVQPNGK	4	1	1	O95573		1599.75	0	2.76e-05	High	2.70859	High	23.06	0.0308944	0
Q9P2I0	Cleavage and polyadenylation specificity factor subunit 2 OS=Homo sapiens GN=CPSF2 PE=1 SV=2 - [CPSF2_HUMAN]	1.92	88.4307	1	1	1	1	3.59485	1.92	1	1
	VVLASQPDLECGFSR	1	1	1	Q9P2I0	C11(Carbamidomethyl)	1677.83	0	0.003228	High	3.59485				0
P61619	Protein transport protein Sec61 subunit alpha isoform 1 OS=Homo sapiens GN=SEC61A1 PE=1 SV=2 - [S61A1_HUMAN]	1.89	52.2305	14	1	1	2	2.62558	1.89	1	1	22.97	1.89	1	1
	IIEVGDTPK	2	14	1	P61619		971.541	0	0.005335	High	2.62558	High	22.97	0.0375973	0
P14735	Insulin-degrading enzyme OS=Homo sapiens GN=IDE PE=1 SV=4 - [IDE_HUMAN]	1.86	117.893	1	2	2	3	4.4675	1.86	2	2	0	1.08	1	1
	VLLISDPTTDK	2	1	1	P14735		1201.66	0	0.04184	High	2.26321	High	22.08	0.0774301	0
	DLNAVAFR	1	1	1	P14735		905.484	0.001	0.1035	High	2.20429				0
P02786	Transferrin receptor protein 1 OS=Homo sapiens GN=TFRC PE=1 SV=2 - [TFR1_HUMAN]	1.84	84.8179	2	1	1	2	2.0782	1.84	1	1	20.89	1.84	1	1
	LAVDEEENADNNTK	2	2	1	P02786		1561.7	0	0.008177	High	2.0782	High	20.89	0.0228117	0
Q14156-3	Isoform 3 of Protein EFR3 homolog A OS=Homo sapiens GN=EFR3A - [EFR3A_HUMAN]	1.8	87.5241	4	1	1	1	1.73818	1.8	1	1
	IAESLGGSGYSVER	1	4	1	Q14156-3		1424.7	0.006	0.1769	High	1.73818				0
Q08211	ATP-dependent RNA helicase A OS=Homo sapiens GN=DHX9 PE=1 SV=4 - [DHX9_HUMAN]	1.73	140.869	1	2	2	4	5.33605	1.73	2	2	42.94	1.73	2	2
	AAECNIVVTQPR	2	1	1	Q08211	C4(Carbamidomethyl)	1357.69	0	7.393e-07	High	2.5634	High	42.94	0.000523404	0
	DVVQAYPEVR	2	1	1	Q08211		1175.61	0	0.05603	High	2.77265	High	22.74	0.0614585	0
Q9NRJ5	Poly(A) polymerase beta OS=Homo sapiens GN=PAPOLB PE=2 SV=1 - [PAPOB_HUMAN]	1.73	71.6361	6	1	1	2	3.09056	1.73	1	1	27.85	1.73	1	1
	AVEEAFVPVIK	2	6	1	Q9NRJ5		1201.68	0	0.03339	High	3.09056	High	27.85	0.0190308	0
Q9UBK8-2	Isoform B of Methionine synthase reductase OS=Homo sapiens GN=MTRR - [MTRR_HUMAN]	1.72	77.625	2	1	1	1	2.48208	1.72	1	1
	DAPVGEEEAPAK	1	2	1	Q9UBK8-2		1212.58	0	0.01095	High	2.48208				0
P78527	DNA-dependent protein kinase catalytic subunit OS=Homo sapiens GN=PRKDC PE=1 SV=3 - [PRKDC_HUMAN]	1.72	468.788	3	7	7	13	14.99	1.72	7	7	92.2376	1.5	6	6
	LQETLSAADR	2	3	1	P78527		1103.57	0	0.001625	High	1.61239	High	13.99	0.420971	0
	LACDVDQVTR	2	3	1	P78527	C3(Carbamidomethyl)	1176.57	0	1.277e-05	High	2.68043	High	44.14	0.000348858	0
	VTELALTASDR	2	3	1	P78527		1175.63	0	4.683e-12	High	3.33987	High	67.21	2.39536e-06	0
	TETVTSFR	2	3	1	P78527		940.474	0.001	0.02358	High	1.58742	High	25.06	0.0182455	0
	YAVPSAGLR	1	3	1	P78527		933.517	0.001	0.1173	High	2.48232				0
	LNESTFDTQITK	2	3	1	P78527		1396.7	0.001	0.001625	High	2.32042	High	17.65	0.190688	0
	DQNILLGTTYR	2	3	1	P78527		1293.68	0.001	0.1236	High	2.55457	High	15.91	0.319278	0
P13647	SWISS-PROT:P13647 Tax_Id=9606 Gene_Symbol=KRT5 Keratin, type II cytoskeletal 5	1.69	62.34	5	1	1	2	2.91093	1.69	1	1	26.69	1.69	1	1
	YEELQQTAGR	2	5	1	P13647		1194.58	0	2.908e-06	High	2.91093	High	26.69	0.0188574	0
O00410	Importin-5 OS=Homo sapiens GN=IPO5 PE=1 SV=4 - [IPO5_HUMAN]	1.64	123.55	5	2	2	3	4.94094	1.64	2	2	43.36	1	1	1
	SLVEIADTVPK	2	5	1	O00410		1171.66	0	2.858e-05	High	3.16303	High	43.36	0.000562807	0
	LQELIQK	1	5	1	O00410		871.525	0.006	0.1693	High	1.77791				0
P23246-2	Isoform Short of Splicing factor, proline- and glutamine-rich OS=Homo sapiens GN=SFPQ - [SFPQ_HUMAN]	1.64	72.2178	2	1	1	1	2.19766	1.64	1	1
	YGEPGEVFINK	1	2	1	P23246-2		1252.62	0	0.08269	High	2.19766				0
A2RTX5	Probable threonine--tRNA ligase 2, cytoplasmic OS=Homo sapiens GN=TARSL2 PE=1 SV=1 - [SYTC2_HUMAN]	1.62	92.5865	1	1	1	1					44.46	1.62	1	1
	AAEALAAEAVASR	1	1	1	A2RTX5	N-Term(Acetyl)	1271.66	0	2.371e-07			High	44.46	0.000315125	0
Q9Y4L1	Hypoxia up-regulated protein 1 OS=Homo sapiens GN=HYOU1 PE=1 SV=1 - [HYOU1_HUMAN]	1.6	111.266	2	1	1	2	2.31268	1.6	1	1	41.07	1.6	1	1
	AEAGPEGVAPAPEGEK	2	2	1	Q9Y4L1		1508.72	0	2.514e-07	High	2.31268	High	41.07	0.000703465	0
[truncated: 4,655 more rows]

## Sheet: THP-1 untreated
Accession	Description	ΣCoverage	MW [kDa]	Σ# Proteins	Σ# Unique Peptides	Σ# Peptides	Σ# PSMs	Score A2	Coverage A2	# Peptides A2	# PSM A2	Score A4	Coverage A4	# Peptides A4	# PSM A4
P34932	Heat shock 70 kDa protein 4 OS=Homo sapiens GN=HSPA4 PE=1 SV=4 - [HSP74_HUMAN]	27.02	94.2712	1	20	21	101	107.948	27.02	21	51	929.869	27.02	21	50
	Sequence	# PSMs	# Proteins	# Protein Groups	Protein Group Accessions	Modifications	MH+ [Da]	q-Value	PEP	A2	XCorr A2	A4	IonScore A4	Exp Value A4	# Missed Cleavages
	LEDTENWLYEDGEDQPK	4	1	1	P34932		2080.9	0	1.487e-05	High	3.63849	High	58.41	1.13206e-05	0
	EDIYAVEIVGGATR	4	1	1	P34932		1492.76	0	0.0001308	High	3.48746	High	56.36	0.00010069	0
	VLATAFDTTLGGR	4	1	1	P34932		1321.71	0	1.585e-05	High	3.06695	High	77.27	6.57186e-07	0
	ELSTTLNADEAVTR	8	1	1	P34932		1519.76	0	0.001744	High	3.04364	High	43.92	0.00160987	0
	STNEAMEWMNNK	6	1	1	P34932	M6(Oxidation)	1470.6	0	6.248e-05	High	2.9846	High	70.28	3.4221e-07	0
	AGGIETIANEYSDR	6	1	1	P34932		1495.7	0	0.0002465	High	2.87197	High	44.14	0.000955986	0
	STNEAMEWMNNK	4	1	1	P34932		1454.6	0	9.377e-05	High	2.70429	High	65.44	1.1859e-06	0
	QDLPALEEKPR	4	1	1	P34932		1295.7	0	7.439e-05	High	2.63834	High	62.43	1.84873e-05	0
	AFSDPFVEAEK	4	1	1	P34932		1239.59	0	0.0008043	High	2.54368	High	55.45	6.50032e-05	0
	STNEAMEWMNNK	4	1	1	P34932	M6(Oxidation); M9(Oxidation)	1486.59	0	0.001318	High	2.51337	High	41.34	0.000216682	0
	FVSEDDRNSFTLK	4	1	1	P34932		1557.75	0	0.02286	High	2.49797	High	17.76	0.441347	1
	LKETAESVLK	4	1	1	P34932		1117.65	0	0.02318	High	2.4172	High	38.21	0.00362419	1
	SEENEEPMETDQNAK	2	1	1	P34932		1750.71	0	0.0007872	High	2.29451	High	20.59	0.0235702	0
	QIQQYMK	4	1	1	P34932		938.476	0	0.03389	High	2.02142	High	23.39	0.129883	0
	FLEMCNDLLAR	4	1	1	P34932	M4(Oxidation); C5(Carbamidomethyl)	1397.65	0	0.004418	High	2.01246	High	26.09	0.0483462	0
	VTYMEEER	3	1	1	P34932		1056.47	0	0.001433	High	1.97339	High	18.37	0.110615	0
	NAVEEYVYEMR	8	1	1	P34932	M10(Oxidation)	1418.63	0	0.001371	High	1.95714	High	53.11	4.76436e-05	0
	LFEELGK	4	1	1	P34932		835.456	0	0.02723	High	1.9036	High	24.06	0.10248	0
	NAVEEYVYEMR	4	1	1	P34932		1402.63	0	0.0009388	High	1.90129	High	47.98	0.000160017	0
	CTPACISFGPK	2	1	1	P34932	C1(Carbamidomethyl); C5(Carbamidomethyl)	1237.57	0	0.0373	High	1.55144	High	17.39	0.363867	0
	FQESEERPK	3	1	1	P34932		1149.55	0	0.0236	High	0.775629	High	22.33	0.214326	0
	QSLTMDPVVK	4	1	1	P34932		1117.59	0.001	0.05943	High	2.58693	High	33.93	0.0173361	0
	MIMQDKLEK	2	9	2	Q92598-2;P34932		1135.59	0.001	0.06491	High	2.34328				1
	MIMQDKLEK	3	9	2	Q92598-2;P34932	M1(Oxidation)	1151.58	0.003	0.02719	High	2.04373	High	34.84	0.0114341	1
	ETAESVLK	2	1	1	P34932		876.468	0.005	0.06987	High	1.4198	High	26.18	0.126641	0
Q92598-2	Isoform Beta of Heat shock protein 105 kDa OS=Homo sapiens GN=HSPH1 - [HS105_HUMAN]	24.82	92.0574	11	18	19	85	92.2468	24.69	18	43	885.84	22.97	18	42
	VEDVSAVEIVGGATR	8	5	1	Q92598-2		1501.79	0	2.95067e-06	High	3.90136	High	101.75	2.68674e-09	0
	DISTTLNADEAVAR	8	9	1	Q92598-2		1475.73	0	0.0002425	High	3.29948	High	73.39	1.45918e-06	0
	SLDQDPVVR	4	6	1	Q92598-2		1028.54	0	0.04155	High	2.72477	High	41.37	0.00200601	0
	FVVQNVSAQKDGEK	4	5	1	Q92598-2		1548.8	0	0.01556	High	2.64536	High	48.37	0.000564718	1
	AGGIETIANEFSDR	4	4	1	Q92598-2		1479.71	0	0.0009805	High	2.50589	High	46.85	0.000596895	0
	DLLNMYIETEGK	4	5	1	Q92598-2	M5(Oxidation)	1441.69	0	0.0004176	High	2.48442	High	53.29	0.000113687	0
	FVVQNVSAQK	4	5	1	Q92598-2		1119.62	0	0.005868	High	2.40438	High	33.53	0.0180992	0
	ENLSYDLVPLK	6	5	1	Q92598-2		1290.69	0	0.0004536	High	2.32733	High	60.05	4.31009e-05	0
	YNHIDESEMK	7	6	1	Q92598-2		1265.55	0	0.0002563	High	2.32674	High	51.02	7.51145e-05	0
	VLGTAFDPFLGGK	3	4	1	Q92598-2		1321.72	0	0.03782	High	2.32171	High	24.33	0.111616	0
	MFEELGQR	4	5	1	Q92598-2	M1(Oxidation)	1025.47	0	0.002149	High	2.31327	High	40.81	0.00136096	0
	QDLPSLDEKPR	4	4	1	Q92598-2		1297.68	0	0.0007392	High	2.24715	High	49.26	0.00035158	0
	LMNDMTAVALNYGIYK	2	4	1	Q92598-2	M2(Oxidation); M5(Oxidation)	1848.89	0	0.004941	High	2.15967	High	19.21	0.354452	0
	MFEELGQR	4	5	1	Q92598-2		1009.48	0	0.001801	High	2.12902	High	36.73	0.00546735	0
	NAVEEYVYEFR	4	5	1	Q92598-2		1418.66	0	1.482e-05	High	1.93147	High	76.28	4.5688e-07	0
	NQQITHANNTVSNFK	1	5	1	Q92598-2		1715.85	0	0.007578	High	1.65069				0
	MIMQDKLEK	2	9	2	Q92598-2;P34932		1135.59	0.001	0.06491	High	2.34328				1
	KSLDQDPVVR	2	6	1	Q92598-2		1156.63	0.001	0.01944			High	42.11	0.00206699	1
	MIMQDKLEK	3	9	2	Q92598-2;P34932	M1(Oxidation)	1151.58	0.003	0.02719	High	2.04373	High	34.84	0.0114341	1
	LKETAENSLK	2	4	1	Q92598-2		1132.62	0.004	0.03786	High	2.44227	High	30.97	0.0330332	1
	AFNDPFIQK	4	5	1	Q92598-2		1079.55	0.004	0.05152	High	1.92086	High	24.65	0.120654	0
	YNHIDESEMK	1	6	1	Q92598-2	M9(Oxidation)	1281.54	0.006	0.0986	High	0.989735				0
P78527	DNA-dependent protein kinase catalytic subunit OS=Homo sapiens GN=PRKDC PE=1 SV=3 - [PRKDC_HUMAN]	5.38	468.788	3	21	21	68	71.0748	5.38	21	36	526.427	4.99	19	32
	VTELALTASDR	4	3	1	P78527		1175.63	0	0.0003956	High	3.45643	High	63.09	2.02499e-05	0
	DQNILLGTTYR	4	3	1	P78527		1293.68	0	0.0005412	High	3.19739	High	54.12	0.000182398	0
	QITQSALLAEAR	4	3	1	P78527		1300.72	0	9.276e-06	High	3.11214	High	87.56	7.04183e-08	0
	LNESTFDTQITK	4	3	1	P78527		1396.7	0	0.0003353	High	2.80212	High	45.56	0.000902017	0
	NLLTVTSSDEMMK	4	3	1	P78527	M11(Oxidation)	1484.7	0	0.01121	High	2.57162	High	24.39	0.0776959	0
	VVQMLGSLGGQINK	4	3	1	P78527	M4(Oxidation)	1459.79	0	0.01014	High	2.56705	High	42.49	0.00227428	0
	SQGCSEQVLTVLK	2	3	1	P78527	C4(Carbamidomethyl)	1448.74	0	0.004247	High	2.43041	High	29.14	0.0491862	0
	NELEIPGQYDGR	2	3	1	P78527		1390.66	0	0.02603	High	2.39043	High	20.92	0.217242	0
	LACDVDQVTR	4	3	1	P78527	C3(Carbamidomethyl)	1176.57	0	0.003998	High	2.38153	High	32.13	0.0175745	0
	YPEETLSLMTK	4	3	1	P78527	M9(Oxidation)	1327.64	0	0.003011	High	2.38024	High	33.18	0.0125259	0
	ILDVMYSR	4	3	1	P78527		996.518	0	0.002072	High	2.32222	High	32.93	0.0138793	0
	SLGPPQGEEDSVPR	4	3	1	P78527		1467.71	0	0.0002803	High	2.24141	High	59.73	2.94768e-05	0
	LPSNTLDR	4	3	1	P78527		915.489	0	0.04341	High	1.85261	High	38.07	0.00480342	0
	SIGEYDVLR	4	3	1	P78527		1051.54	0	0.007591	High	1.58664	High	24.45	0.104267	0
	LGLPGDEVDNK	4	3	1	P78527		1156.59	0	0.02368	High	1.47608	High	23.72	0.12505	0
	TYSVVPMTSR	1	1	1	P78527		1140.57	0	0.02578	High	1.44177				0
	VTVMASLR	2	3	1	P78527		876.498	0.001	0.05829	High	1.73638	High	23.65	0.16333	0
	LLNTWTNR	2	3	1	P78527		1017.55	0.001	0.05848	High	1.7354				0
	MYAALGDPK	3	3	1	P78527		965.476	0.003	0.02724	High	2.35268	High	33.49	0.0146626	0
	LLEEALLR	1	3	1	P78527		956.577	0.004	0.07564	High	2.28988				0
	GIFTSEIGTK	2	3	1	P78527		1052.56	0.004	0.04603	High	2.1551	High	20.56	0.287001	0
	TYSVVPMTSR	1	1	1	P78527	M7(Oxidation)	1156.57	0.005	0.08087			High	16.62	0.602137	0
P04264	Keratin, type II cytoskeletal 1 OS=Homo sapiens GN=KRT1 PE=1 SV=6 - [K2C1_HUMAN]	19.72	65.999	7	10	13	58	67.4099	19.72	13	29	553.587	18.32	12	29
	SGGGFSSGSAGIINYQR	4	2	1	P04264		1657.79	0	4.611e-05	High	4.14019	High	69.62	3.29069e-06	0
	FLEQQNQVLQTK	4	10	2	P35908;P04264		1475.79	0	0.00013	High	3.40245	High	64.71	1.54327e-05	0
	LNDLEDALQQAK	4	2	1	P04264		1357.7	0	0.001483	High	3.24059	High	45.73	0.000963619	0
	IEISELNR	4	4	2	P04264;P35908		973.531	0	0.001197	High	3.0842	High	46.56	0.00078053	0
	TNAENEFVTIK	4	2	1	P04264		1265.64	0	0.0002877	High	2.9267	High	50.93	0.000306346	0
	YEELQITAGR	4	3	2	P04264;P04259		1179.6	0	0.001589	High	2.92344	High	49.51	0.000472403	0
	AEAESLYQSK	4	2	1	P04264		1125.54	0	0.002799	High	2.52085	High	41.2	0.00176369	0
	NMQDMVEDYR	4	2	1	P04264	M2(Oxidation); M5(Oxidation)	1332.52	0	0.001393	High	2.36991	High	48.61	1.92809e-05	0
	NMQDMVEDYR	4	2	1	P04264	M5(Oxidation)	1316.53	0	0.0001511	High	2.30727	High	51.84	2.32396e-05	0
	TNAENEFVTIKK	6	2	1	P04264		1393.73	0	0.002758	High	2.24318	High	39.16	0.00387678	1
	DYQELMNTK	2	4	1	P04264		1141.52	0	0.02582	High	2.19096	High	32.83	0.00912091	0
	TLLEGEESR	4	3	1	P04264		1033.52	0	0.004142	High	2.13334	High	36.61	0.00820706	0
	DVDGAYMTK	1	2	1	P04264		999.445	0	0.04496	High	1.25068				0
	DYQELMNTK	5	4	1	P04264	M6(Oxidation)	1157.51	0.001	0.01561	High	2.20134	High	30.47	0.0130127	0
	AQYEDIAQK	4	1	1	P04264		1065.52	0.001	0.01344	High	1.97207	High	29.8	0.0320945	0
P13645	Keratin, type I cytoskeletal 10 OS=Homo sapiens GN=KRT10 PE=1 SV=6 - [K1C10_HUMAN]	18.66	58.7917	35	10	13	48	49.7278	18.66	13	24	463.434	18.66	13	24
	ALEESNYELEGK	4	3	1	P13645		1381.65	0	0.000129	High	3.06777	High	69.73	2.61779e-06	0
	SQYEQLAEQNR	4	2	1	P13645		1365.64	0	0.000239	High	2.83644	High	57.17	5.0461e-05	0
	YENEVALR	4	2	1	P13645		993.5	0	0.003188	High	2.72152	High	36.93	0.00728952	0
	VLDELTLTK	4	2	1	P13645		1031.6	0	0.002053	High	2.68641	High	47.91	0.000490278	0
	QSVEADINGLR	4	12	3	P13645;K7ERE3;P08730-1		1201.62	0	0.002611	High	2.59633	High	30.99	0.0307716	0
	LENEIQTYR	4	3	1	P13645		1165.58	0	0.03952	High	2.35715	High	39	0.00521195	0
	VTMQNLNDR	4	16	1	P13645		1090.53	0	0.004002	High	2.03673	High	45.06	0.00110097	0
	LASYLDK	2	20	3	P13645;P35527;P08730-1		809.44	0	0.008147	High	2.02025	High	13	1.0976	0
	LKYENEVALR	4	2	1	P13645		1234.68	0	0.02429	High	1.94626	High	22.89	0.166036	1
	SLLEGEGSSGGGGR	4	2	1	P13645		1262.6	0	0.0009012	High	1.89392	High	41.49	0.00189457	0
	LAADDFR	4	52	3	P08730-1;P13645;K7ERE3		807.399	0	0.006548	High	1.81711	High	31.39	0.0292621	0
	SQYEQLAEQNRK	3	2	1	P13645		1493.73	0.001	0.008931	High	2.3839	High	29.69	0.039308	1
	DAEAWFNEK	3	8	1	P13645		1109.49	0.001	0.0654	High	1.65278	High	41.6	0.00103775	0
P00761 SWISS-PROT:P00761	Trypsin - Sus scrofa (Pig). - [TRYP_PIG]	19.91	24.3938	1	4	4	19	42.5795	19.91	4	19
	SCAAAGTECLISGWGNTK	4	1	1	P00761 SWISS-PROT:P00761	C2(Carbamidomethyl); C9(Carbamidomethyl)	1882.84	0	1.78e-05	High	4.10128				0
	LSSPATLNSR	7	1	1	P00761 SWISS-PROT:P00761		1045.56	0	0.01557	High	2.30313				0
	APVLSDSSCK	2	1	1	P00761 SWISS-PROT:P00761	C9(Carbamidomethyl)	1063.51	0	0.0163	High	2.1617				0
	VATVSLPR	6	1	1	P00761 SWISS-PROT:P00761		842.51	0	0.02344	High	2.05446				0
P35908	Keratin, type II cytoskeletal 2 epidermal OS=Homo sapiens GN=KRT2 PE=1 SV=2 - [K22E_HUMAN]	15.65	65.3932	18	6	9	36	41.8148	15.65	9	18	457.431	15.65	9	18
	FLEQQNQVLQTK	4	10	2	P35908;P04264		1475.79	0	0.00013	High	3.40245	High	64.71	1.54327e-05	0
	IEISELNR	4	4	2	P04264;P35908		973.531	0	0.001197	High	3.0842	High	46.56	0.00078053	0
	NVQDAIADAEQR	4	2	1	P35908		1329.64	0	1.501e-05	High	2.84014	High	71.34	1.82527e-06	0
	GFSSGSAVVSGGSR	4	3	1	P35908		1254.61	0	2.82e-05	High	2.74096	High	71.47	2.02807e-06	0
	TAAENDFVTLK	4	2	1	P35908		1208.62	0	0.0001943	High	2.40444	High	57.87	6.44239e-05	0
	YEELQVTVGR	4	2	1	P35908		1193.62	0	0.0004211	High	2.30618	High	49.54	0.000511397	0
	GGSISGGGYGSGGGK	4	2	1	P35908		1197.55	0	0.01691	High	2.25089	High	32.94	0.00945177	0
	AQYEEIAQR	4	11	2	P35908;P04259		1107.54	0	0.01537	High	2.09237	High	32.02	0.0220763	0
	DYQELMNVK	4	9	1	P35908	M6(Oxidation)	1155.54	0	0.01332	High	1.92814	High	25.81	0.0541901	0
F5H4X1	General vesicular transport factor p115 OS=Homo sapiens GN=USO1 PE=2 SV=1 - [F5H4X1_HUMAN]	8.45	106.053	5	7	7	30	40.6549	8.45	7	15	450.387	8.45	7	15
	SSQTSGTNEQSSAIVSAR	8	5	1	F5H4X1		1809.86	0	3.55354e-09	High	3.91789	High	129.11	3.08701e-12	0
	SQLNSQSVEITK	4	5	1	F5H4X1		1333.7	0	2.052e-05	High	3.20286	High	69.08	5.27132e-06	0
	NQELLQSQLTEK	2	5	1	F5H4X1		1430.75	0	0.005189	High	2.92728	High	27.67	0.0644676	0
	LMDLLADSR	4	4	1	F5H4X1	M2(Oxidation)	1049.53	0	0.001377	High	2.73882	High	51.14	0.000319574	0
	IVAFENAFER	4	4	1	F5H4X1		1195.61	0	0.0045	High	2.2765	High	33.97	0.0123267	0
	EQDLQLEELR	4	5	1	F5H4X1		1272.64	0	0.002824	High	2.24632	High	39.09	0.00419256	0
	LSALLQETK	4	5	1	F5H4X1		1002.58	0	0.02542	High	2.03142	High	23.73	0.142556	0
Q7KZF4	Staphylococcal nuclease domain-containing protein 1 OS=Homo sapiens GN=SND1 PE=1 SV=1 - [SND1_HUMAN]	14.29	101.934	2	11	11	33	31.6123	12.09	10	17	253.667	11.43	8	16
	SEAVVEYVFSGSR	2	2	1	Q7KZF4		1429.7	0	0.001387	High	3.09319	High	46.07	0.000667366	0
	VITEYLNAQESAK	4	1	1	Q7KZF4		1465.75	0	1.156e-05	High	2.91888	High	64.55	1.34338e-05	0
	LGTLSPAFSTR	4	1	1	Q7KZF4		1149.63	0	0.03209	High	2.38178	High	30.67	0.031839	0
	SLLSAEEAAK	4	1	1	Q7KZF4		1018.54	0	0.005573	High	2.35797	High	31.08	0.0335717	0
	VMQVLNADAIVVK	4	1	1	Q7KZF4	M2(Oxidation)	1415.79	0	0.0004675	High	2.17359	High	50.04	0.000262075	0
	DYVAPTANLDQK	4	1	1	Q7KZF4		1334.66	0	0.001386	High	2.12289	High	42.94	0.00188527	0
	DTPDEPWAFPAR	2	1	1	Q7KZF4		1401.64	0	0.01922	High	2.06246	High	16.55	0.261145	0
	TDAVDSVVR	1	1	1	Q7KZF4		961.494	0	0.04695	High	2.00836				0
	QINLSNIR	2	1	1	Q7KZF4		957.548	0	0.03627	High	1.73016				0
	EYGMIYLGK	2	1	1	Q7KZF4	M4(Oxidation)	1089.53	0	0.03195	High	1.41353				0
	ASSAQSGGSSGGPAVPTVQR	4	1	1	Q7KZF4	N-Term(Acetyl)	1842.89	0	0.0004023			High	46.19	0.0007718	0
P21266	Glutathione S-transferase Mu 3 OS=Homo sapiens GN=GSTM3 PE=1 SV=3 - [GSTM3_HUMAN]	40.89	26.5421	1	9	10	38	31.081	40.89	10	20	391.967	36	8	18
	VDIIENQVMDFR	4	1	1	P21266	M9(Oxidation)	1494.73	0	1.184e-05	High	3.40515	High	78.42	4.76242e-07	0
	LLLEFTDTSYEEK	4	1	1	P21266		1587.78	0	0.0001728	High	3.38779	High	54.41	0.000113744	0
	IAAYLQSDQFCK	4	1	1	P21266	C11(Carbamidomethyl)	1443.69	0	8.288e-05	High	2.86308	High	65.66	6.16632e-06	0
	ITQSNAILR	7	10	2	P21266;P46439		1015.59	0	0.009546	High	2.48143	High	68.71	4.67014e-06	0
	NKITQSNAILR	2	1	1	P21266		1257.73	0	0.01703	High	2.2023				1
	CLDEFPNLK	3	1	1	P21266	C1(Carbamidomethyl)	1135.55	0	0.03886	High	1.58049	High	18.16	0.505624	0
	QFSMFLGK	2	1	1	P21266		957.486	0	0.0313	High	1.39832	High	37.93	0.00296359	0
	YTCGEAPDYDR	4	1	1	P21266	C3(Carbamidomethyl)	1346.53	0	0.007951	High	1.33666	High	27.49	0.00222797	0
	SQWLDVK	4	1	1	P21266		875.462	0.001	0.01813	High	1.60444	High	23.27	0.261392	0
	LCYSSDHEK	2	1	1	P21266	C2(Carbamidomethyl)	1138.48	0.001	0.0672	High	1.55687				0
	QFSMFLGK	2	1	1	P21266	M4(Oxidation)	973.481	0.005	0.08072			High	26.13	0.0499751	0
P05023-3	Isoform 3 of Sodium/potassium-transporting ATPase subunit alpha-1 OS=Homo sapiens GN=ATP1A1 - [AT1A1_HUMAN]	9.38	109.48	15	8	8	24	23.518	8.27	7	11	205.433	9.38	8	13
	VDNSSLTGESEPQTR	4	11	1	P05023-3		1619.75	0	1.679e-05	High	2.98377	High	66.55	5.10118e-06	0
	SPDFTNENPLETR	4	4	1	P05023-3		1519.7	0	0.0005014	High	2.91718	High	42.23	0.000984387	0
	AVAGDASESALLK	4	4	1	P05023-3		1231.66	0	0.001741	High	2.62267	High	52.96	0.000248107	0
	GIVVYTGDR	4	4	1	P05023-3		979.521	0	0.0329	High	2.16035	High	25.31	0.0786161	0
	TSATWLALSR	2	4	1	P05023-3		1105.6	0	0.04536	High	1.65399	High	26.16	0.104831	0
	LNIPVSQVNPR	2	7	1	P05023-3		1236.71	0	0.03742	High	1.38934	High	17.02	0.461767	0
	NMVPQQALVIR	2	14	1	P05023-3	M2(Oxidation)	1284.71	0.001	0.05495	High	1.69155	High	17.36	0.573	0
	IVEIPFNSTNK	2	4	1	P05023-3		1261.68	0.004	0.03424			High	25.65	0.101148	0
P22314	Ubiquitin-like modifier-activating enzyme 1 OS=Homo sapiens GN=UBA1 PE=1 SV=3 - [UBA1_HUMAN]	4.63	117.774	7	4	4	19	22.4565	4.63	4	10	226.264	4.63	4	9
	LDQPMTEIVSR	4	2	1	P22314		1288.66	0	0.000734	High	2.94508	High	58.64	5.41621e-05	0
	YDGQVAVFGSDLQEK	4	1	1	P22314		1655.79	0	0.003191	High	2.93635	High	40.82	0.00219819	0
	LDQPMTEIVSR	4	2	1	P22314	M5(Oxidation)	1304.65	0	0.0003482	High	2.78653	High	59.64	4.55212e-05	0
	LQTSSVLVSGLR	4	6	1	P22314		1259.73	0	3.589e-05	High	2.41826	High	73.42	1.26714e-06	0
	AENYDIPSADR	3	2	1	P22314		1250.56	0	0.002981	High	1.67645	High	25.37	0.0538696	0
P49327	Fatty acid synthase OS=Homo sapiens GN=FASN PE=1 SV=3 - [FAS_HUMAN]	2.99	273.254	4	7	7	18	18.7432	2.51	6	9	212.228	2.99	7	9
	EDGLAQQQTQLNLR	2	1	1	P49327		1613.82	0	9.109e-06	High	2.77564	High	75.91	1.01554e-06	0
	LQVVDQPLPVR	4	1	1	P49327		1263.74	0	0.001763	High	2.65839	High	45.61	0.000475386	0
	TGTVSLEVR	4	1	1	P49327		961.531	0	0.003201	High	2.52278	High	44.31	0.00146975	0
	VGDPQELNGITR	2	1	1	P49327		1298.67	0	0.004694	High	2.45523	High	36.57	0.00588181	0
	LLEQGLR	3	4	1	P49327		828.494	0	0.01923	High	1.64418	High	14.79	0.852969	0
	MEEVVIAGMSGK	1	1	1	P49327	N-Term(Acetyl)	1292.62	0	0.001327			High	47.38	0.000595047	0
	QEPLLIGSTK	2	1	1	P49327		1085.62	0.001	0.05146	High	1.79075	High	26.73	0.0624234	0
Q99460-2	Isoform 2 of 26S proteasome non-ATPase regulatory subunit 1 OS=Homo sapiens GN=PSMD1 - [PSMD1_HUMAN]	4.12	102.193	3	4	4	17	18.0502	4.12	4	9	106.06	4.12	4	8
	VSTAVLSITAK	4	2	1	Q99460-2		1089.65	0	0.003296	High	2.8389	High	41.74	0.00122254	0
	DNLEWLAR	4	2	1	Q99460-2		1016.52	0	0.003094	High	2.46491	High	38.7	0.00500465	0
	QFAALVASK	4	3	1	Q99460-2		934.536	0	0.03087	High	2.1334	High	25.59	0.052589	0
	NNNTDLMILK	4	2	1	Q99460-2		1175.61	0	0.01232	High	2.12802	High	24.58	0.156578	0
	NNNTDLMILK	1	2	1	Q99460-2	M7(Oxidation)	1191.6	0.006	0.11	High	1.50033				0
Q14204	Cytoplasmic dynein 1 heavy chain 1 OS=Homo sapiens GN=DYNC1H1 PE=1 SV=5 - [DYHC1_HUMAN]	1.36	532.072	1	6	6	16	16.9562	1.36	6	9	176.695	1.16	5	7
	GNEIVLSAGSTPR	2	1	1	Q14204		1300.69	0	2.664e-05	High	2.95901	High	78.48	5.99552e-07	0
	VLLTTQGVDMISK	4	1	1	Q14204	M10(Oxidation)	1420.77	0	0.000132	High	2.75988	High	60.87	2.51269e-05	0
	TLMAQSIYGGR	3	1	1	Q14204		1196.61	0	0.01628	High	2.08258	High	25.92	0.0890388	0
	VDNEFDQR	4	1	1	Q14204		1022.45	0	0.02138	High	1.79746	High	44.49	0.000435648	0
	TFSSIPVSR	2	1	1	Q14204		993.538	0	0.01985	High	1.69037	High	26.64	0.0970048	0
	EYQTQLIQR	1	1	1	Q14204		1178.62	0.003	0.0722	High	1.613				0
B4DEM7	T-complex protein 1 subunit theta OS=Homo sapiens GN=CCT8 PE=2 SV=1 - [B4DEM7_HUMAN]	12.29	57.6084	4	6	6	20	16.7465	10.21	5	10	166.937	12.29	6	10
	FAEAFEAIPR	4	3	1	B4DEM7		1150.59	0	0.0002007	High	2.99214	High	64.08	1.26242e-05	0
	ELEVQHPAAK	4	3	1	B4DEM7		1121.59	0	0.009658	High	2.22344	High	26.43	0.0878188	0
	LVPGGGATEIELAK	4	3	1	B4DEM7		1354.76	0	0.001324	High	1.80739	High	44.25	0.000838117	0
	AVDDGVNTFK	4	3	1	B4DEM7		1065.52	0	0.002967	High	1.80149	High	30.51	0.0249421	0
	TAEELMNFSK	3	4	1	B4DEM7		1169.55	0.004	0.03445	High	1.53283	High	20.42	0.184288	0
	EDGAISTIVLR	1	3	1	B4DEM7		1173.65	0.004	0.04322			High	16.62	1.0551	0
K7ERE3	Keratin, type I cytoskeletal 13 OS=Homo sapiens GN=KRT13 PE=2 SV=1 - [K7ERE3_HUMAN]	9.4	45.2322	37	1	4	14	16.6234	9.4	4	7	132.726	9.4	4	7
	ALEEANADLEVK	4	13	1	K7ERE3		1301.66	0	6.429e-05	High	3.119	High	70.88	2.78863e-06	0
	QSVEADINGLR	4	12	3	P13645;K7ERE3;P08730-1		1201.62	0	0.002611	High	2.59633	High	30.99	0.0307716	0
	LEQEIATYR	2	28	2	K7ERE3;P08730-1		1122.58	0	0.002573	High	2.09093	High	21.95	0.262326	0
	LAADDFR	4	52	3	P08730-1;P13645;K7ERE3		807.399	0	0.006548	High	1.81711	High	31.39	0.0292621	0
P49588	Alanine--tRNA ligase, cytoplasmic OS=Homo sapiens GN=AARS PE=1 SV=2 - [SYAC_HUMAN]	5.99	106.743	2	5	5	15	14.5437	4.86	4	6	224.705	5.99	5	9
	VGAEDADGIDMAYR	2	1	1	P49588		1482.65	0	1.063e-05	High	2.86327	High	72.93	5.52624e-07	0
	IVAVTGAEAQK	4	2	1	P49588		1086.61	0	0.01956	High	2.71265	High	42.38	0.00199443	0
	AVFDETYPDPVR	4	2	1	P49588		1408.67	0	0.0003477	High	2.3838	High	48.52	0.000419705	0
	GLEVTDDSPK	3	1	1	P49588		1060.52	0	0.0221	High	1.74888	High	24.28	0.101337	0
	MDSTLTASEIR	2	1	1	P49588	N-Term(Acetyl); M1(Oxidation)	1281.6	0	0.0002166			High	60.24	1.93032e-05	0
P13647	Keratin, type II cytoskeletal 5 OS=Homo sapiens GN=KRT5 PE=1 SV=3 - [K2C5_HUMAN]	7.63	62.34	7	3	4	13	13.5681	5.93	3	6	103.404	7.63	4	7
	YEELQQTAGR	4	5	1	P13647		1194.58	0	0.0009188	High	2.47063	High	39.86	0.0033668	0
	SFSTASAITPSVSR	4	4	1	P13647		1410.72	0	0.001317	High	2.31011	High	32.82	0.0186234	0
	ISISTSGGSFR	4	2	1	P13647		1111.57	0	0.003486	High	2.1985	High	49.16	0.000410125	0
	WTLLQEQGTK	1	4	3	P13647;P04259;P35908		1203.64	0.003	0.03199			High	19.91	0.512001	0
F6SBX2	Isoleucine--tRNA ligase, mitochondrial OS=Homo sapiens GN=IARS2 PE=2 SV=1 - [F6SBX2_HUMAN]	5.64	105.972	2	5	5	17	13.4722	4.79	4	7	153.762	5.64	5	10
	QQPDTELEIQQK	4	2	1	F6SBX2		1456.73	0	0.001279	High	2.64974	High	39.61	0.00368116	0
	AVLEEGTDVVIK	2	2	1	F6SBX2		1272.7	0	0.0001739	High	2.38886	High	55.33	0.000109615	0
	EAQNLSAMEIR	4	2	1	F6SBX2		1261.62	0	0.0388	High	2.02252	High	23.97	0.135293	0
	EMTADVIELK	4	2	1	F6SBX2		1148.59	0	0.004095	High	1.984	High	40.86	0.00323629	0
	EMTADVIELK	2	2	1	F6SBX2	M2(Oxidation)	1164.58	0.001	0.01142			High	38.82	0.00454021	0
	ADLYLEGK	1	2	1	F6SBX2		908.472	0.004	0.06418			High	19.73	0.309666	0
Q15029-2	Isoform 2 of 116 kDa U5 small nuclear ribonucleoprotein component OS=Homo sapiens GN=EFTUD2 - [U5S1_HUMAN]	4.8	105.317	6	4	4	11	13.3499	4.8	4	6	129.89	3.74	3	5
	IAVEPVNPSELPK	4	3	1	Q15029-2		1392.77	0	0.001138	High	2.43168	High	41.81	0.00171715	0
	STPVTVVLPDTK	4	3	1	Q15029-2		1256.71	0	0.0002485	High	2.40142	High	55.55	9.22206e-05	0
	GGGQIIPTAR	1	6	1	Q15029-2		969.548	0.001	0.0486	High	2.01609				0
	ITMIAEPLEK	2	4	1	Q15029-2	M3(Oxidation)	1160.62	0.004	0.07323	High	2.1553	High	25.62	0.138998	0
Q03013-3	Isoform 3 of Glutathione S-transferase Mu 4 OS=Homo sapiens GN=GSTM4 - [GSTM4_HUMAN]	26.11	18.6154	5	3	4	15	13.058	15.29	2	6	156.828	26.11	4	9
	YTMGDAPDYDR	4	14	1	Q03013-3	M3(Oxidation)	1319.52	0	0.0008475	High	2.38196	High	37.76	0.000251241	0
	LLLEYTDSSYEEK	4	14	1	Q03013-3		1589.76	0	0.0008229	High	2.35763	High	35.92	0.00773972	0
	YTMGDAPDYDR	4	14	1	Q03013-3		1303.53	0	0.001615	High	2.11193	High	41.76	0.000216712	0
	SMTLGYWDIR	2	3	1	Q03013-3	N-Term(Acetyl); M2(Oxidation)	1299.6	0	0.002219			High	35.23	0.00439377	0
	SQWLNEK	1	17	2	Q03013-3;P46439		904.452	0.004	0.04428			High	12.37	1.89473	0
Q96A65	Exocyst complex component 4 OS=Homo sapiens GN=EXOC4 PE=1 SV=1 - [EXOC4_HUMAN]	6.67	110.429	5	6	6	19	13.0297	6.67	6	10	113.652	5.85	5	9
	SQTGVGELTTQNTR	2	4	1	Q96A65		1491.74	0	5.839e-05	High	2.71597	High	63	1.93709e-05	0
	GENVTVENQPR	4	3	1	Q96A65		1242.61	0	0.0007614	High	2.35807	High	44.13	0.000987168	0
	STTQVADSGYQR	4	3	1	Q96A65		1312.61	0	0.004189	High	2.09048	High	33.41	0.0099188	0
	ESEVLIGNLGDK	4	3	1	Q96A65		1273.66	0	0.03028	High	2.0664	High	23.38	0.192404	0
	EADLDFAR	4	4	1	Q96A65		936.443	0	0.02201	High	1.53553	High	34.21	0.00914149	0
	TYQSITER	1	2	1	Q96A65		997.495	0.004	0.09069	High	1.71327				0
P08730-1	SWISS-PROT:P08730-1 Tax_Id=10090 Gene_Symbol=Krt13 Isoform 1 of Keratin, type I cytoskeletal 13	7.78	47.7243	39	0	4	6	12.8236	7.78	4	6
	QSVEADINGLR	2	12	3	P13645;K7ERE3;P08730-1		1201.62	0	0.002611	High	2.59633				0
	LEQEIATYR	1	28	2	K7ERE3;P08730-1		1122.58	0	0.002573	High	2.09093				0
	LASYLDK	1	20	3	P13645;P35527;P08730-1		809.44	0	0.008147	High	2.02025				0
	LAADDFR	2	52	3	P08730-1;P13645;K7ERE3		807.399	0	0.006548	High	1.81711				0
P35527	Keratin, type I cytoskeletal 9 OS=Homo sapiens GN=KRT9 PE=1 SV=3 - [K1C9_HUMAN]	9.95	62.0268	4	5	6	18	12.4974	9.95	6	9	78.5057	9.95	6	9
	QVLDNLTMEK	2	3	1	P35527	M8(Oxidation)	1206.6	0	0.02573	High	2.46548	High	30.18	0.0466748	0
	FSSSSGYGGGSSR	4	2	1	P35527		1235.53	0	0.0002886	High	2.24653	High	49.07	7.74248e-05	0
	LASYLDK	2	20	3	P13645;P35527;P08730-1		809.44	0	0.008147	High	2.02025	High	13	1.0976	0
	SGGGGGGGLGSGGSIR	4	2	1	P35527		1232.6	0	0.01028	High	1.93154	High	28.78	0.0437695	0
	STMQELNSR	4	2	1	P35527		1065.5	0	0.004358	High	1.86752	High	35.52	0.00591946	0
	MTLDDFR	2	3	1	P35527	M1(Oxidation)	913.409	0	0.0005705	High	1.42131	High	25.34	0.026025	0
A8MX94	Glutathione S-transferase P OS=Homo sapiens GN=GSTP1 PE=2 SV=1 - [A8MX94_HUMAN]	18.39	19.468	2	3	3	11	11.3029	12.07	2	5	117.797	18.39	3	6
	MLLADQGQSWK	4	2	1	A8MX94		1276.64	0	0.003787	High	2.67237	High	35.85	0.0110767	0
	MLLADQGQSWK	1	2	1	A8MX94	M1(Oxidation)	1292.63	0	0.02846	High	1.93934				0
	PPYTVVYFPVR	2	2	1	A8MX94		1337.73	0	0.0002694			High	50.9	0.000220683	0
	ASCLYGQLPK	4	2	1	A8MX94	C3(Carbamidomethyl)	1136.58	0.002	0.02181	High	2.137	High	29.76	0.0391551	0
P08195-2	Isoform 2 of 4F2 cell-surface antigen heavy chain OS=Homo sapiens GN=SLC3A2 - [4F2_HUMAN]	6.43	57.9089	9	3	3	9	10.5797	6.43	3	5	103.74	4.35	2	4
	VAEDEAEAAAAAK	4	9	1	P08195-2		1245.6	0	0.0001484	High	2.61234	High	65.85	6.92943e-06	0
	VILDLTPNYR	4	6	1	P08195-2		1203.67	0	0.04617	High	1.97045	High	40.7	0.00286408	0
	EDFDSLLQSAK	1	6	1	P08195-2		1252.61	0.005	0.09643	High	2.04248				0
F5GZ27	Lon protease homolog, mitochondrial OS=Homo sapiens GN=LONP1 PE=2 SV=1 - [F5GZ27_HUMAN]	8.65	85.5877	7	6	6	15	10.4272	8.65	6	8	92.8197	7.73	5	7
	QNLAMTGEVSLTGK	2	6	1	F5GZ27	M5(Oxidation)	1464.74	0	0.0007735	High	2.37865	High	40.11	0.00370984	0
	QLEVEPEEPEAENK	2	5	1	F5GZ27		1640.77	0	0.001437	High	2.30912	High	19.49	0.271592	0
	YSNENLDLAR	4	6	1	F5GZ27		1194.58	0	0.0001885	High	2.23902	High	57.82	5.3854e-05	0
	YLVPQAR	1	5	1	F5GZ27		846.483	0	0.04648	High	1.77806				0
	EAEDELSAR	4	5	1	F5GZ27		1019.46	0	0.001385	High	1.72231	High	30.18	0.0139113	0
	ESVLQMMQAGQR	2	5	1	F5GZ27	M6(Oxidation); M7(Oxidation)	1409.65	0	0.01395	High	1.33563	High	20.79	0.186745	0
E7ENA9	Nicastrin OS=Homo sapiens GN=NCSTN PE=2 SV=2 - [E7ENA9_HUMAN]	4.43	50.2297	5	2	2	8	10.3249	4.43	2	4	83.0467	4.43	2	4
	ADVLFIAPR	4	4	1	E7ENA9		1001.58	0	0.002955	High	2.9895	High	40.87	0.00322884	0
	ALADVATVLGR	4	5	1	E7ENA9		1085.63	0	0.01316	High	2.54503	High	40.55	0.00286341	0
P46439	Glutathione S-transferase Mu 5 OS=Homo sapiens GN=GSTM5 PE=1 SV=3 - [GSTM5_HUMAN]	11.01	25.6582	4	1	3	12	10.0726	7.8	2	5	146.457	11.01	3	7
	ITQSNAILR	7	10	2	P21266;P46439		1015.59	0	0.009546	High	2.48143	High	68.71	4.67014e-06	0
	YLEELPEK	4	7	1	P46439		1020.53	0	0.004135	High	1.78823	High	37.55	0.00617031	0
	SQWLNEK	1	17	2	Q03013-3;P46439		904.452	0.004	0.04428			High	12.37	1.89473	0
Q99832	T-complex protein 1 subunit eta OS=Homo sapiens GN=CCT7 PE=1 SV=2 - [TCPH_HUMAN]	12.15	59.3289	7	6	6	19	10.0361	10.31	5	9	115.594	9.94	5	10
	LLDVVHPAAK	2	3	1	Q99832		1062.63	0	0.03005	High	2.55013	High	26.09	0.0434255	0
	QQLLIGAYAK	3	6	1	Q99832		1104.64	0	0.03461	High	1.95243	High	18.13	0.273792	0
	GGAEQFMEETER	4	6	1	Q99832		1383.59	0	0.000375	High	1.88546	High	50.94	5.15442e-05	0
	ATISNDGATILK	4	3	1	Q99832		1203.66	0	0.004168	High	1.88469	High	27.2	0.0859363	0
	TFSYAGFEMQPK	1	6	1	Q99832	M9(Oxidation)	1421.64	0	0.009748	High	1.43188				0
	GGAEQFMEETER	4	6	1	Q99832	M7(Oxidation)	1399.58	0.001	0.004607	High	1.44551	High	37.65	0.00074729	0
	MMPTPVILLK	1	1	1	Q99832	N-Term(Acetyl); M2(Oxidation)	1200.67	0.005	0.08458			High	11.44	3.08652	0
O94906	Pre-mRNA-processing factor 6 OS=Homo sapiens GN=PRPF6 PE=1 SV=1 - [PRP6_HUMAN]	5.21	106.858	2	5	5	12	9.58498	4.25	4	6	99.7324	3.29	3	6
	SEDVWLEAAR	4	2	1	O94906		1175.57	0	0.03003	High	2.5978	High	30.62	0.0209805	0
	AAVELEEPEDAR	4	2	1	O94906		1328.63	0	0.0003064	High	2.52178	High	49.83	0.000222543	0
	LESENDEYER	1	1	1	O94906		1283.54	0	0.02177	High	1.2072				0
	AAELETDIR	2	2	1	O94906		1017.52	0.004	0.04437			High	31.14	0.0279579	0
	LETYENAR	1	2	1	O94906		995.479	0.006	0.1103	High	1.41687				0
M0R1V7	Ubiquitin-60S ribosomal protein L40 (Fragment) OS=Homo sapiens GN=UBA52 PE=4 SV=1 - [M0R1V7_HUMAN]	39.68	7.12779	24	2	2	8	9.1201	39.68	2	4	31.6	39.68	2	4
	TITLEVEPSDTIENVK	4	22	1	M0R1V7		1787.93	0	0.0003425	High	2.67435	High	19.86	0.398646	0
	TLSDYNIQK	4	20	1	M0R1V7		1081.55	0	0.02437	High	2.18738	High	30.82	0.0243829	0
P04259	Keratin, type II cytoskeletal 6B OS=Homo sapiens GN=KRT6B PE=1 SV=5 - [K2C6B_HUMAN]	6.56	60.0303	7	1	4	11	9.01463	3.37	2	4	83.4338	6.56	4	7
	YEELQITAGR	4	3	2	P04264;P04259		1179.6	0	0.001589	High	2.92344	High	49.51	0.000472403	0
	AQYEEIAQR	4	11	2	P35908;P04259		1107.54	0	0.01537	High	2.09237	High	32.02	0.0220763	0
	WTLLQEQGTK	1	4	3	P13647;P04259;P35908		1203.64	0.003	0.03199			High	19.91	0.512001	0
	ASTSTTIR	2	3	1	P04259	N-Term(Acetyl)	878.458	0.006	0.08602			High	17.63	0.6446	0
P62805	Histone H4 OS=Homo sapiens GN=HIST1H4A PE=1 SV=2 - [H4_HUMAN]	17.48	11.3604	1	2	2	7	9.01022	17.48	2	4	68.23	17.48	2	3
	ISGLIYEETR	4	1	1	P62805		1180.62	0	0.0007667	High	2.58685	High	46.04	0.000888522	0
	VFLENVIR	3	1	1	P62805		989.578	0	0.03283	High	2.12691	High	16.46	0.459795	0
B4DUR8	T-complex protein 1 subunit gamma OS=Homo sapiens GN=CCT3 PE=2 SV=1 - [B4DUR8_HUMAN]	3.8	55.6387	3	2	2	8	8.83587	3.8	2	4	115.527	3.8	2	4
	AVAQALEVIPR	4	3	1	B4DUR8		1166.69	0	0.0006599	High	2.67793	High	50.72	0.000103785	0
	EILSEVER	4	3	1	B4DUR8		974.517	0	0.001381	High	1.95124	High	48.67	0.000785105	0
Q92616	Translational activator GCN1 OS=Homo sapiens GN=GCN1L1 PE=1 SV=6 - [GCN1L_HUMAN]	2.4	292.572	1	6	6	11	8.35653	1.65	4	4	127.154	2.02	5	7
	QAGAEALSQAVAR	2	1	1	Q92616		1271.67	0	0.04184	High	2.53053	High	34.07	0.0142202	0
	ALADENEFVR	2	1	1	Q92616		1163.57	0	0.01809	High	1.89254	High	20.65	0.316415	0
	LSVADSQAEAK	3	1	1	Q92616		1118.57	0	0.00431	High	1.85728	High	41.93	0.00298804	0
	AADTQVSETLKR	2	1	1	Q92616	N-Term(Acetyl)	1360.71	0	0.00115			High	50.4	0.000426821	1
	LMDEAVLALR	1	1	1	Q92616	M2(Oxidation)	1146.62	0.001	0.05953	High	2.07618				0
	LMEIYQEK	1	1	1	Q92616		1053.53	0.004	0.04361			High	19.32	0.35085	0
B3KSY4	Coronin OS=Homo sapiens GN=CORO7 PE=2 SV=1 - [B3KSY4_HUMAN]	4.68	76.557	7	3	3	9	8.26279	4.68	3	5	29.04	4.68	3	4
	SLQSLLGPSSK	3	7	1	B3KSY4		1116.63	0	0.02736	High	2.50291	High	19.77	0.399085	0
	SGPEPLQEGPGPK	4	5	1	B3KSY4		1292.65	0	0.02189	High	1.7834	High	22.32	0.218043	0
	LAVAGEDAR	2	5	1	B3KSY4		901.473	0	0.006	High	1.72582	High	25.22	0.0954429	0
B4DYD8	T-complex protein 1 subunit epsilon OS=Homo sapiens GN=CCT5 PE=2 SV=1 - [B4DYD8_HUMAN]	4.46	49.4948	5	2	2	8	7.96341	4.46	2	4	42.3824	4.46	2	4
	IADGYEQAAR	4	5	1	B4DYD8		1093.53	0	0.003796	High	2.0042	High	34.77	0.0113532	0
	LDVTSVEDYK	4	5	1	B4DYD8		1168.57	0.001	0.05852	High	2.25132	High	25.3	0.093996	0
I3L2C7	Gem-associated protein 4 OS=Homo sapiens GN=GEMIN4 PE=2 SV=1 - [I3L2C7_HUMAN]	3.25	118.745	6	3	3	9	7.94876	3.25	3	5	41.49	1.81	2	4
	GLTQIQSR	4	4	1	I3L2C7		902.505	0	0.0179	High	2.19707	High	21.68	0.268285	0
	VLQPHPVTPSDTETR	1	6	1	I3L2C7		1676.86	0	0.01566	High	1.93249				0
	SIAEGIGPEER	4	2	1	I3L2C7		1157.58	0	0.004983	High	1.91507	High	33.45	0.0121323	0
E9PNE6	Heat shock cognate 71 kDa protein OS=Homo sapiens GN=HSPA8 PE=2 SV=1 - [E9PNE6_HUMAN]	4.8	54.9421	20	2	2	8	7.93437	4.8	2	4	136.538	4.8	2	4
	TTPSYVAFTDTER	4	17	1	E9PNE6		1487.7	0	0.0006304	High	2.17961	High	51.45	0.000177245	0
	NSLESYAFNMK	4	6	1	E9PNE6	M10(Oxidation)	1319.59	0	0.0004833	High	2.08932	High	52.67	7.54352e-05	0
Q16531	DNA damage-binding protein 1 OS=Homo sapiens GN=DDB1 PE=1 SV=1 - [DDB1_HUMAN]	3.95	126.887	12	5	5	12	7.91357	3.95	5	6	63.03	3.16	4	6
	EMLGGEIIPR	4	5	1	Q16531		1114.59	0	0.00283	High	2.28296	High	39.61	0.00319435	0
	YLLGDMEGR	1	4	1	Q16531		1053.5	0	0.007318	High	1.50998				0
	TYEVSLR	3	3	1	Q16531		867.458	0	0.0159	High	1.41154	High	25.67	0.0524422	0
	EATADDLIK	2	4	1	Q16531		975.5	0.001	0.05019	High	2.20667	High	12.07	2.4307	0
	IVVFQYSDGK	2	4	1	Q16531		1155.6	0.002	0.02366	High	1.61672	High	23.3	0.13845	0
P08238	Heat shock protein HSP 90-beta OS=Homo sapiens GN=HSP90AB1 PE=1 SV=4 - [HS90B_HUMAN]	4.42	83.2121	7	2	3	12	7.5769	4.42	3	6	46.5567	4.42	3	6
	ELISNASDALDK	4	4	1	P08238		1275.64	0	0.005224	High	2.31556	High	28.25	0.0575303	0
	YIDQEELNK	4	6	2	P08238;Q86U12		1151.56	0	0.04507	High	1.71443	High	32.3	0.017047	0
	EQVANSAFVER	4	2	1	P08238		1249.62	0	0.001273	High	1.47909	High	23.38	0.177939	0
Q676U5-5	Isoform 5 of Autophagy-related protein 16-1 OS=Homo sapiens GN=ATG16L1 - [A16L1_HUMAN]	9.23	49.4553	6	5	5	12	7.18279	7.66	4	6	94.6306	7.66	4	6
	ITALDLNPER	4	5	1	Q676U5-5		1141.62	0	0.003324	High	2.72816	High	40.2	0.00249253	0
	LLATGGMDR	4	5	1	Q676U5-5		933.482	0	0.001437	High	1.81871	High	40.26	0.00452107	0
	TELLSCSR	2	5	1	Q676U5-5	C6(Carbamidomethyl)	965.472	0.002	0.02347	High	1.36104	High	28.76	0.0398471	0
	FLLDNAR	1	6	1	Q676U5-5		848.463	0.005	0.0721			High	24.6	0.16366	0
	EMELLGK	1	5	1	Q676U5-5		819.428	0.007	0.1155	High	1.09388				0
B7Z2F4	T-complex protein 1 subunit delta OS=Homo sapiens GN=CCT4 PE=2 SV=1 - [B7Z2F4_HUMAN]	3.34	42.2726	4	1	1	4	6.59449	3.34	1	2	97.6542	3.34	1	2
	VIDPATATSVDLR	4	4	1	B7Z2F4		1357.73	0	1.324e-05	High	3.34367	High	68.78	5.5225e-06	0
P26640	Valine--tRNA ligase OS=Homo sapiens GN=VARS PE=1 SV=4 - [SYVC_HUMAN]	2.22	140.387	3	3	3	7	6.24365	1.58	2	3	36.09	2.22	3	4
	LSAAVTEAFVR	4	2	1	P26640		1163.64	0	0.03636	High	2.12736	High	24.84	0.115818	0
	LQQTEAELR	2	1	1	P26640		1087.57	0	0.0083	High	2.03881	High	16.66	0.972064	0
	DINLDVNR	1	2	1	P26640		958.496	0.004	0.05372			High	25.18	0.0602227	0
Q9NZ08	Endoplasmic reticulum aminopeptidase 1 OS=Homo sapiens GN=ERAP1 PE=1 SV=3 - [ERAP1_HUMAN]	2.44	107.166	2	2	2	6	5.97956	2.44	2	3	59.82	2.44	2	3
	ILASTQFEPTAAR	4	2	1	Q9NZ08		1404.75	0	0.00218	High	3.36184	High	40.53	0.0030448	0
	ESALLFDAEK	2	2	1	Q9NZ08		1122.57	0.003	0.0714	High	1.2495	High	15.12	1.38271	0
H7C5W9	Sarcoplasmic/endoplasmic reticulum calcium ATPase 2 (Fragment) OS=Homo sapiens GN=ATP2A2 PE=3 SV=1 - [H7C5W9_HUMAN]	4.5	102.523	9	4	4	9	5.85165	4.5	4	6	59.05	2.47	2	3
	IGIFGQDEDVTSK	4	6	1	H7C5W9		1408.7	0	0.0001382	High	2.07464	High	59.05	4.61715e-05	0
	EWGSGSDTLR	3	6	1	H7C5W9		1107.51	0	0.01811	High	1.49971	High	12.98	0.954134	0
	VIMITGDNK	1	9	1	H7C5W9		990.529	0.001	0.05847	High	1.77048				0
	LDEFGEQLSK	1	9	1	H7C5W9		1165.57	0.004	0.08943	High	1.44587				0
B1AN99	Trypsin-3 (Fragment) OS=Homo sapiens GN=PRSS3 PE=2 SV=1 - [B1AN99_HUMAN]	7.3	19.3888	6	1	1	4	5.84553	7.3	1	2	76.22	7.3	1	2
	VLEGNEQFINAAK	4	6	1	B1AN99		1432.74	0	0.000229	High	2.98999	High	54.39	0.000167583	0
Q9NYU2-2	Isoform 2 of UDP-glucose:glycoprotein glucosyltransferase 1 OS=Homo sapiens GN=UGGT1 - [UGGG1_HUMAN]	1.37	174.867	2	2	2	6	5.77953	1.37	2	3	81.02	1.37	2	3
	EISYENTQISR	4	2	1	Q9NYU2-2		1339.65	0	0.0001562	High	2.23438	High	67.59	4.46773e-06	0
	ILETTTFFQR	2	2	1	Q9NYU2-2		1255.67	0.001	0.05166	High	1.7706	High	15.57	0.923516	0
Q08211	ATP-dependent RNA helicase A OS=Homo sapiens GN=DHX9 PE=1 SV=4 - [DHX9_HUMAN]	1.5	140.869	1	2	2	3	5.48926	1.5	2	3
	DVVQAYPEVR	1	1	1	Q08211		1175.61	0	0.01497	High	2.12367				0
	MGGEEAEIR	2	1	1	Q08211		991.451	0	0.03523	High	1.75348				0
P68104	Elongation factor 1-alpha 1 OS=Homo sapiens GN=EEF1A1 PE=1 SV=1 - [EF1A1_HUMAN]	2.38	50.1091	3	1	1	4	5.36176	2.38	1	2	48.4478	2.38	1	2
	IGGIGTVPVGR	4	3	1	P68104		1025.61	0	0.005221	High	2.84329	High	38.39	0.00152121	0
O75533	Splicing factor 3B subunit 1 OS=Homo sapiens GN=SF3B1 PE=1 SV=3 - [SF3B1_HUMAN]	0.69	145.738	1	1	1	4	5.24886	0.69	1	2	37.3437	0.69	1	2
	VGAAEIISR	4	1	1	O75533		915.526	0	0.002552	High	2.71828	High	33.74	0.0200556	0
H0Y394	Vigilin (Fragment) OS=Homo sapiens GN=HDLBP PE=4 SV=1 - [H0Y394_HUMAN]	1.23	108.776	3	1	1	4	4.8205	1.23	1	2	41.1337	1.23	1	2
	IEGDPQGVQQAK	4	3	1	H0Y394		1269.64	0	0.004806	High	2.90422	High	33.77	0.0128656	0
M0R042	Tubulin beta-4A chain (Fragment) OS=Homo sapiens GN=TUBB4A PE=3 SV=1 - [M0R042_HUMAN]	8.33	15.8148	11	1	1	4	4.81226	8.33	1	2	87.8029	8.33	1	2
	IMNTFSVVPSPK	4	11	1	M0R042		1319.7	0	0.0002238	High	2.62602	High	61.2	3.22395e-05	0
F8VVM2	Phosphate carrier protein, mitochondrial OS=Homo sapiens GN=SLC25A3 PE=2 SV=1 - [F8VVM2_HUMAN]	3.7	36.1376	3	1	1	3	4.63254	3.7	1	2	33.21	3.7	1	1
	IQTQPGYANTLR	3	3	1	F8VVM2		1361.72	0	0.005181	High	2.44199	High	33.21	0.0209874	0
Q6ZMZ3-3	Isoform 3 of Nesprin-3 OS=Homo sapiens GN=SYNE3 - [SYNE3_HUMAN]	1.85	68.539	4	1	1	4	4.52627	1.85	1	2	38.31	1.85	1	2
	LAQEGLQPAAK	4	4	1	Q6ZMZ3-3		1125.63	0	0.004873	High	2.50191	High	30.59	0.0179832	0
H3BU31	60S ribosomal protein L4 (Fragment) OS=Homo sapiens GN=RPL4 PE=2 SV=1 - [H3BU31_HUMAN]	6.43	18.9541	3	1	1	4	4.48436	6.43	1	2	40.7733	6.43	1	2
	AAAAAAALQAK	4	3	1	H3BU31		956.552	0	0.01377	High	2.31376	High	31.42	0.0204795	0
C9JY51	Serine/threonine-protein phosphatase 6 regulatory ankyrin repeat subunit B (Fragment) OS=Homo sapiens GN=ANKRD44 PE=2 SV=1 - [C9JY51_HUMAN]	13.16	8.40845	9	1	1	3	4.47104	13.16	1	2	21.36	13.16	1	1
	SEEAVQVLIK	3	9	1	C9JY51		1115.63	0.001	0.06224	High	2.31137	High	21.36	0.319142	0
Q15034	Probable E3 ubiquitin-protein ligase HERC3 OS=Homo sapiens GN=HERC3 PE=1 SV=1 - [HERC3_HUMAN]	0.95	117.113	1	1	1	4	4.42901	0.95	1	2	39.86	0.95	1	2
	IPGIDLNSTR	4	1	1	Q15034		1085.6	0	0.01086	High	2.33265	High	33	0.0124796	0
C9J0E4	Cystatin-A OS=Homo sapiens GN=CSTA PE=2 SV=1 - [C9J0E4_HUMAN]	19.05	7.08178	2	1	1	4	4.4262	19.05	1	2	55.1364	19.05	1	2
	TQVVAGTNYYIK	4	2	1	C9J0E4		1356.72	0	0.0007563	High	2.43353	High	47.69	0.000611926	0
B7ZLZ2	ER degradation-enhancing alpha-mannosidase-like protein 3 OS=Homo sapiens GN=EDEM3 PE=2 SV=1 - [B7ZLZ2_HUMAN]	1.33	101.941	2	1	1	4	4.39275	1.33	1	2	44.4403	1.33	1	2
	ATGDPYYLEVGK	4	2	1	B7ZLZ2		1312.64	0	0.001966	High	2.21959	High	41.21	0.0016499	0
P81605	Dermcidin OS=Homo sapiens GN=DCD PE=1 SV=2 - [DCD_HUMAN]	10	11.2768	2	1	1	4	4.37023	10	1	2	43.1825	10	1	2
	ENAGEDPGLAR	4	2	1	P81605		1128.53	0	0.002034	High	2.43626	High	41.15	0.00130835	0
Q5D862	Filaggrin-2 OS=Homo sapiens GN=FLG2 PE=1 SV=1 - [FILA2_HUMAN]	0.5	247.928	1	1	1	4	4.26766	0.5	1	2	86.0692	0.5	1	2
	FSNSSSSNEFSK	4	1	1	Q5D862		1320.57	0	0.0002441	High	2.40316	High	56.7	8.87254e-06	0
F8VZB1	Extended synaptotagmin-1 (Fragment) OS=Homo sapiens GN=ESYT1 PE=2 SV=1 - [F8VZB1_HUMAN]	12.5	10.0964	3	1	1	4	4.1835	12.5	1	2	18.01	12.5	1	2
	LLAETVAPAVR	4	3	1	F8VZB1		1139.68	0	0.01376	High	2.18311	High	21.5	0.0994664	0
Q9H2M9	Rab3 GTPase-activating protein non-catalytic subunit OS=Homo sapiens GN=RAB3GAP2 PE=1 SV=1 - [RBGPR_HUMAN]	0.79	155.886	1	1	1	4	4.00836	0.79	1	2	44.3686	0.79	1	2
	VSSLQAEPLPR	4	1	1	Q9H2M9		1196.66	0	0.001343	High	2.34108	High	43.41	0.00115605	0
C9JUK7	Leukosialin (Fragment) OS=Homo sapiens GN=SPN PE=2 SV=1 - [C9JUK7_HUMAN]	2.25	35.9403	2	1	1	4	4.00118	2.25	1	2	48.53	2.25	1	2
	TGALVLSR	4	2	1	C9JUK7		816.494	0	0.002472	High	2.07387	High	41.84	0.00244834	0
B4E1J0	Pre-B-cell leukemia transcription factor-interacting protein 1 OS=Homo sapiens GN=PBXIP1 PE=2 SV=1 - [B4E1J0_HUMAN]	1.97	62.6295	5	1	1	4	3.92136	1.97	1	2	39.05	1.97	1	2
	GALQQGEAFQR	4	5	1	B4E1J0		1204.61	0	0.006737	High	2.16234	High	32.42	0.0227114	0
F8W7S5	Ribosome-binding protein 1 OS=Homo sapiens GN=RRBP1 PE=2 SV=1 - [F8W7S5_HUMAN]	1.33	84.2752	4	1	1	2	3.89116	1.33	1	2
	EQEITAVQAR	2	4	1	F8W7S5		1144.6	0	0.005807	High	1.97254				0
O15294	UDP-N-acetylglucosamine--peptide N-acetylglucosaminyltransferase 110 kDa subunit OS=Homo sapiens GN=OGT PE=1 SV=3 - [OGT1_HUMAN]	3.73	116.85	4	3	3	6	3.88223	2.2	2	2	83.9714	2.77	2	4
	ASSVGNVADSTEPTKR	3	1	1	O15294	N-Term(Acetyl)	1660.81	0	0.0007879			High	58.09	5.28588e-05	1
	AFLDSLPDVK	1	4	1	O15294		1104.59	0.004	0.07614	High	1.91206				0
	DSGNIPEAIASYR	2	4	1	O15294		1392.68	0.006	0.08906	High	1.97017	High	22.02	0.211342	0
Q14CX7-2	Isoform 2 of N-alpha-acetyltransferase 25, NatB auxiliary subunit OS=Homo sapiens GN=NAA25 - [NAA25_HUMAN]	1.05	99.2056	2	1	1	2	3.72409	1.05	1	2
	YQEALDVIR	2	2	1	Q14CX7-2		1106.58	0	0.04113	High	1.89653				0
O15027-2	Isoform 2 of Protein transport protein Sec16A OS=Homo sapiens GN=SEC16A - [SC16A_HUMAN]	0.94	228.728	6	2	2	5	3.69218	0.56	1	2	31.8129	0.94	2	3
	TMATMGDTLASR	4	6	1	O15027-2		1254.58	0	0.002512	High	1.96991	High	27.37	0.0366463	0
	ANVVGEVR	1	6	1	O15027-2		843.469	0.004	0.06214			High	18.15	0.568799	0
Q15828	Cystatin-M OS=Homo sapiens GN=CST6 PE=1 SV=1 - [CYTM_HUMAN]	7.38	16.5004	1	1	1	4	3.65077	7.38	1	2	43.64	7.38	1	2
	DLSPDDPQVQK	4	1	1	Q15828		1241.6	0.001	0.006939	High	1.94279	High	37.87	0.00399281	0
P02769	SWISS-PROT:P02769 (Bos taurus) Bovine serum albumin precursor	1.65	69.2484	1	1	1	2	3.62841	1.65	1	2
	LVVSTQTALA	2	1	1	P02769		1002.58	0.001	0.06385	High	1.93174				0
C9J4M6	DNA-directed RNA polymerase OS=Homo sapiens GN=POLR2B PE=2 SV=2 - [C9J4M6_HUMAN]	0.82	125.109	3	1	1	3	3.59635	0.82	1	2	20.84	0.82	1	1
	AGVSQVLNR	3	3	1	C9J4M6		943.532	0.001	0.05149	High	1.95086	High	20.84	0.238176	0
O14980	Exportin-1 OS=Homo sapiens GN=XPO1 PE=1 SV=1 - [XPO1_HUMAN]	0.75	123.306	1	1	1	2	3.56454	0.75	1	2
	LISGWVSR	2	1	1	O14980		917.52	0.001	0.05661	High	1.93448				0
G3V3L6	C-1-tetrahydrofolate synthase, cytoplasmic OS=Homo sapiens GN=MTHFD1 PE=2 SV=1 - [G3V3L6_HUMAN]	3.15	69.4417	4	2	2	6	3.54721	3.15	2	3	34.53	3.15	2	3
	TPVPSDIDISR	4	4	1	G3V3L6		1199.63	0	0.02022	High	1.80592	High	34.53	0.0109059	0
	EQVPGFTPR	2	4	1	G3V3L6		1030.53	0.003	0.03083	High	1.33199	High	20.71	0.346041	0
B4DWL3	Lysosome-associated membrane glycoprotein 1 OS=Homo sapiens GN=LAMP1 PE=2 SV=1 - [B4DWL3_HUMAN]	3.02	38.9609	2	1	1	2	3.46287	3.02	1	2
	ALQATVGNSYK	2	2	1	B4DWL3		1151.61	0.004	0.0752	High	1.84942				0
E9PFG7	2-oxoglutarate dehydrogenase, mitochondrial OS=Homo sapiens GN=OGDH PE=2 SV=1 - [E9PFG7_HUMAN]	1.15	98.9525	6	1	1	4	3.43623	1.15	1	2	42.34	1.15	1	2
	DMVGQVAITR	4	6	1	E9PFG7		1089.57	0	0.02501	High	1.734	High	32.41	0.024199	0
Q86U12	Full-length cDNA clone CS0CAP007YF18 of Thymus of Homo sapiens (human) OS=Homo sapiens GN=HSP90AA1 PE=2 SV=1 - [Q86U12_HUMAN]	4.84	49.3273	5	1	2	8	3.38155	4.84	2	4	60.0683	4.84	2	4
	YIDQEELNK	4	6	2	P08238;Q86U12		1151.56	0	0.04507	High	1.71443	High	32.3	0.017047	0
	DQVANSAFVER	4	3	1	Q86U12		1235.6	0	0.0009642	High	1.59722	High	46.83	0.000676422	0
F8W6P5	LVV-hemorphin-7 (Fragment) OS=Homo sapiens GN=HBB PE=2 SV=1 - [F8W6P5_HUMAN]	14.44	9.66401	2	1	1	2	2.48766	14.44	1	2
	VNVDEVGGEALGR	2	2	1	F8W6P5		1314.67	0	0.01327	High	2.48766				0
Q09666	Neuroblast differentiation-associated protein AHNAK OS=Homo sapiens GN=AHNAK PE=1 SV=2 - [AHNK_HUMAN]	1.22	628.699	1	1	1	2	2.27714	1.22	1	1	30.18	1.22	1	1
	AEGPEVDVNLPK	2	1	1	Q09666		1267.65	0	0.01432	High	2.27714	High	30.18	0.0327156	0
P05109	Protein S100-A8 OS=Homo sapiens GN=S100A8 PE=1 SV=1 - [S10A8_HUMAN]	11.83	10.8276	1	1	1	2	2.11474	11.83	1	1	30.35	11.83	1	1
	LLETECPQYIR	2	1	1	P05109	C6(Carbamidomethyl)	1421.71	0	0.01615	High	2.11474	High	30.35	0.0354729	0
Q9UIA9	Exportin-7 OS=Homo sapiens GN=XPO7 PE=1 SV=3 - [XPO7_HUMAN]	1.01	123.828	3	1	1	2	2.09765	1.01	1	1	0	1.01	1	1
	NSIVNSQPPEK	2	3	1	Q9UIA9		1212.62	0.001	0.05961	High	2.09765	High	21.92	0.196984	0
P33176	Kinesin-1 heavy chain OS=Homo sapiens GN=KIF5B PE=1 SV=1 - [KINH_HUMAN]	1.14	109.617	1	1	1	1	2.07947	1.14	1	1
	LITDLQDQNQK	1	1	1	P33176		1315.69	0	0.04723	High	2.07947				0
F5H807	Phosphatidylinositol 4,5-bisphosphate 3-kinase catalytic subunit delta isoform OS=Homo sapiens GN=PIK3CD PE=2 SV=1 - [F5H807_HUMAN]	3.45	36.85	3	1	1	2	2.0649	3.45	1	1	29.59	3.45	1	1
	GELLNPTGTVR	2	3	1	F5H807		1156.63	0	0.005067	High	2.0649	High	29.59	0.0369266	0
H3BT29	Protein PML (Fragment) OS=Homo sapiens GN=PML PE=4 SV=1 - [H3BT29_HUMAN]	3.75	26.5324	15	1	1	1	2.02876	3.75	1	1
	ELLEAVDAR	1	15	1	H3BT29		1015.54	0	0.02115	High	2.02876				0
Q93084-4	Isoform SERCA3G of Sarcoplasmic/endoplasmic reticulum calcium ATPase 3 OS=Homo sapiens GN=ATP2A3 - [AT2A3_HUMAN]	1	109.057	7	1	1	1	1.9497	1	1	1
	SQMAAVEPER	1	7	1	Q93084-4		1117.53	0	0.0399	High	1.9497				0
P19338	Nucleolin OS=Homo sapiens GN=NCL PE=1 SV=3 - [NUCL_HUMAN]	1.27	76.5684	1	1	1	3	1.93392	1.27	1	1	31.47	1.27	1	2
	NDLAVVDVR	3	1	1	P19338		1000.54	0.001	0.06771	High	1.93392	High	25.77	0.070715	0
P07814	Bifunctional glutamate/proline--tRNA ligase OS=Homo sapiens GN=EPRS PE=1 SV=5 - [SYEP_HUMAN]	1.32	170.483	1	2	2	3	1.92933	1.32	2	2	0	0.6	1	1
	VAVQGDVVR	2	1	1	P07814		942.536	0	0.009682	High	1.92933	High	23.59	0.0853168	0
	LTVAENEAETK	1	1	1	P07814		1204.61	0.007	0.1248	High	1.50398				0
E5RJL5	Integrator complex subunit 8 (Fragment) OS=Homo sapiens GN=INTS8 PE=2 SV=1 - [E5RJL5_HUMAN]	10.64	10.4606	8	1	1	3	1.87047	10.64	1	1	41.78	10.64	1	2
	TIVQSSFPVK	3	8	1	E5RJL5		1105.63	0.004	0.04186	High	1.87047	High	31.15	0.0194526	0
Q61726	TREMBL:Q61726 Tax_Id=10090 Gene_Symbol=5430421N21Rik Keratin type II	1.67	52.7755	6	1	1	1	1.7933	1.67	1	1
	LLEGEEQR	1	6	1	Q61726		973.495	0.004	0.08882	High	1.7933				0
B4DZ67	Nuclear pore complex protein Nup107 OS=Homo sapiens GN=NUP107 PE=2 SV=1 - [B4DZ67_HUMAN]	1.23	103.109	2	1	1	2	1.74787	1.23	1	1	0	1.23	1	1
	EADLDVATITK	2	2	1	B4DZ67		1175.61	0.004	0.04403	High	1.74787	High	20.08	0.396135	0
E7EQR6	T-complex protein 1 subunit alpha OS=Homo sapiens GN=TCP1 PE=2 SV=1 - [E7EQR6_HUMAN]	4.99	43.858	4	2	2	5	1.67885	2.49	1	2	24.71	4.99	2	3
	EQLAIAEFAR	4	3	1	E7EQR6		1147.61	0	0.00454	High	1.67885	High	24.04	0.190917	0
	YPVNSVNILK	1	3	1	E7EQR6		1146.65	0.008	0.09192			High	20.67	0.225829	0
O95490-3	Isoform 3 of Latrophilin-2 OS=Homo sapiens GN=LPHN2 - [LPHN2_HUMAN]	1.16	126.081	10	1	1	2	0	1.16	1	1	35.11	1.16	1	1
	GPVFAGDVSSSVR	2	10	1	O95490-3		1277.65	0.001	0.007669	High	1.15885	High	35.11	0.0138743	0
P35579-2	Isoform 2 of Myosin-9 OS=Homo sapiens GN=MYH9 - [MYH9_HUMAN]	1.37	159.764	2	2	2	2	0	0.72	1	1	35.23	0.65	1	1
	ALEQQVEEMK	1	2	1	P35579-2		1204.59	0.001	0.05523	High	1.50402				0
	ASITALEAK	1	2	1	P35579-2		903.514	0.003	0.02717			High	35.23	0.0124315	0
Q9Y5F0	Protocadherin beta-13 OS=Homo sapiens GN=PCDHB13 PE=2 SV=1 - [PCDBD_HUMAN]	1.25	87.4978	1	1	1	1	0	1.25	1	1
	ENNSPALHIR	1	1	1	Q9Y5F0		1150.59	0.004	0.0888	High	1.2333				0
Q6UXU1	Putative uncharacterized protein UNQ6490/PRO21339 OS=Homo sapiens GN=UNQ6490/PRO21339 PE=5 SV=1 - [YC002_HUMAN]	5.95	18.1465	1	1	1	1	0	5.95	1	1
	LGPPSDPEPR	1	1	1	Q6UXU1		1064.54	0.007	0.1274	High	0.569306				0
B4DNN6	Nucleoredoxin OS=Homo sapiens GN=NXN PE=2 SV=1 - [B4DNN6_HUMAN]	13.49	14.2242	2	1	1	1	0	13.49	1	1
	LYGIQDSEDDGESEAAK	1	2	1	B4DNN6		1826.79	0	0.03989	High	1.46381				0
F5GWH4	E3 ubiquitin-protein ligase CHFR (Fragment) OS=Homo sapiens GN=CHFR PE=2 SV=1 - [F5GWH4_HUMAN]	3.59	23.7187	7	1	1	1	0	3.59	1	1
	MERPEEGK	1	7	1	F5GWH4	M1(Oxidation)	991.459	0.001	0.0567	High	1.54778				0
E7EN77	Condensin complex subunit 1 (Fragment) OS=Homo sapiens GN=NCAPD2 PE=2 SV=2 - [E7EN77_HUMAN]	0.87	102.584	3	1	1	1	0	0.87	1	1
	EAVLNAYR	1	3	1	E7EN77		935.494	0	0.03671	High	1.55015				0
F5H6X6	Neutral alpha-glucosidase AB OS=Homo sapiens GN=GANAB PE=2 SV=1 - [F5H6X6_HUMAN]	0.83	96.1558	3	1	1	4	0	0.83	1	2	54.7929	0.83	1	2
	IDELEPR	4	3	1	F5H6X6		871.452	0	0.02415	High	1.49681	High	39.94	0.00183518	0
M0R0K9	Transcription intermediary factor 1-beta (Fragment) OS=Homo sapiens GN=TRIM28 PE=4 SV=1 - [M0R0K9_HUMAN]	2.39	48.4039	3	1	1	5	0	2.39	1	2	27.06	2.39	1	3
	SGEGEVSGLMR	2	3	1	M0R0K9		1121.53	0	0.04503	High	1.47571	High	18.18	0.420431	0
	SGEGEVSGLMR	3	3	1	M0R0K9	M10(Oxidation)	1137.52	0.001	0.01472	High	1.3702	High	24.26	0.0761195	0
K7EMV3	Histone H3 OS=Homo sapiens GN=H3F3B PE=2 SV=1 - [K7EMV3_HUMAN]	15.22	10.3278	10	2	2	2	0	7.61	1	1	21.83	7.61	1	1
	STELLIR	1	10	1	K7EMV3		831.492	0.005	0.07267			High	21.83	0.22473	0
	EIAQDFK	1	8	1	K7EMV3		850.431	0.006	0.09909	High	1.53073				0
P42704	Leucine-rich PPR motif-containing protein, mitochondrial OS=Homo sapiens GN=LRPPRC PE=1 SV=3 - [LPPRC_HUMAN]	0.79	157.805	1	1	1	1		0			20.53	0.79	1	1
	TVLDQQQTPSR	1	1	1	P42704		1272.65	0.004	0.05227			High	20.53	0.356702	0
Q9NTJ4-3	Isoform 3 of Alpha-mannosidase 2C1 OS=Homo sapiens GN=MAN2C1 - [MA2C1_HUMAN]	0.96	104.623	4	1	1	2		0			59.38	0.96	1	2
	LSNTDGLPR	2	4	1	Q9NTJ4-3		972.511	0.003	0.03308			High	40.46	0.00283791	0
E7EUY0	DNA-dependent protein kinase catalytic subunit OS=Homo sapiens GN=PRKDC PE=2 SV=1 - [E7EUY0_HUMAN]	2.32	465.089	3	9	9	15	16.9663	1.83	7	7	162.318	2.12	8	8
	QITQSALLAEAR	2	3	1	E7EUY0		1300.72	0	1.547e-06	High	3.12239	High	91.8	2.64938e-08	0
	VTELALTASDR	2	3	1	E7EUY0		1175.63	0	0.03202	High	3.11718	High	42.69	0.00221767	0
	SLGPPQGEEDSVPR	2	3	1	E7EUY0		1467.71	0	4.277e-05	High	2.47033	High	42.26	0.00163727	0
	LNESTFDTQITK	2	3	1	E7EUY0		1396.69	0	0.008603	High	2.39222	High	20.89	0.296145	0
	LACDVDQVTR	2	3	1	E7EUY0	C3(Carbamidomethyl)	1176.57	0	0.0395	High	1.99226	High	33.45	0.0148661	0
	TETVTSFR	1	3	1	E7EUY0		940.472	0	0.06832	High	1.95723				0
	ILDVMYSR	2	3	1	E7EUY0		996.519	0	0.003531	High	1.91469	High	34.93	0.00840372	0
	DQNILLGTTYR	1	3	1	E7EUY0		1293.68	0	0.006819			High	25.71	0.12648	0
	LAAVVSACK	1	3	1	E7EUY0	C8(Carbamidomethyl)	918.508	0	0.01657			High	21.99	0.285534	0
P04264	Keratin, type II cytoskeletal 1 OS=Homo sapiens GN=KRT1 PE=1 SV=6 - [K2C1_HUMAN]	9.63	65.999	8	4	6	11	13.5489	8.39	5	5	115.49	9.63	6	6
	FLEQQNQVLQTK	2	10	2	P35908;P04264		1475.79	0	0.06924	High	3.14997	High	28.64	0.0624368	0
	LNDLEDALQQAK	2	2	1	P04264		1357.7	0	0.0001688	High	2.80519	High	51.17	0.000275363	0
	AEAESLYQSK	2	2	1	P04264		1125.54	0	0.001259	High	2.76559	High	35.74	0.00620045	0
	TNAENEFVTIK	2	2	1	P04264		1265.64	0	0.0002684	High	2.53146	High	43.34	0.0017611	0
	AQYEDIAQK	2	1	1	P04264		1065.52	0	0.03519	High	2.29665	High	25.64	0.0836432	0
	IEISELNR	1	2	2	P35908;P04264		973.533	0	0.08023			High	36.77	0.0110448	0
Q92598-2	Isoform Beta of Heat shock protein 105 kDa OS=Homo sapiens GN=HSPH1 - [HS105_HUMAN]	7.13	92.0574	11	5	5	9	13.1668	7.13	5	5	139.53	6.02	4	4
	VEDVSAVEIVGGATR	2	5	1	Q92598-2		1501.79	0	0.001215	High	3.49609	High	86.86	8.28373e-08	0
	DISTTLNADEAVAR	2	9	1	Q92598-2		1475.73	0	3.75e-05	High	3.18723	High	60.71	2.70464e-05	0
	SLDQDPVVR	2	6	1	Q92598-2		1028.54	0	0.06953	High	2.83345	High	37.22	0.00470383	0
	AFNDPFIQK	1	5	1	Q92598-2		1079.55	0	0.05427	High	1.94573				0
	ENLSYDLVPLK	2	5	1	Q92598-2		1290.69	0	0.08349	High	1.70425	High	23.74	0.184284	0
P34932	Heat shock 70 kDa protein 4 OS=Homo sapiens GN=HSPA4 PE=1 SV=4 - [HSP74_HUMAN]	11.07	94.2712	1	9	9	15	12.7114	8.45	7	7	120.082	10.24	8	8
	VLATAFDTTLGGR	2	1	1	P34932		1321.71	0	1.153e-05	High	2.71662	High	53.18	0.000168294	0
	ELSTTLNADEAVTR	2	1	1	P34932		1519.76	0	0.0002169	High	2.4801	High	39.32	0.0045669	0
	AFSDPFVEAEK	2	1	1	P34932		1239.59	0	0.02331	High	2.35067	High	34.79	0.00758379	0
	VTYMEEER	2	1	1	P34932		1056.47	0	0.02129	High	1.79494	High	33.5	0.0033948	0
	NAVEEYVYEMR	2	1	1	P34932	M10(Oxidation)	1418.63	0	0.001355	High	1.70068	High	33.7	0.00392453	0
	QIQQYMK	2	1	1	P34932		938.475	0	0.009056	High	1.66837	High	15.82	0.743564	0
	LFEELGK	1	1	1	P34932		835.456	0	0.02895	High	1.54217				0
	AGGIETIANEYSDR	1	1	1	P34932		1495.7	0	0.001358			High	34.55	0.00869865	0
	ETAESVLK	1	1	1	P34932		876.468	0	0.04912			High	21.59	0.364395	0
P22314	Ubiquitin-like modifier-activating enzyme 1 OS=Homo sapiens GN=UBA1 PE=1 SV=3 - [UBA1_HUMAN]	3.21	117.774	7	3	3	8	8.7428	3.21	3	4	69.1614	3.21	3	4
	LQTSSVLVSGLR	2	6	1	P22314		1259.73	0	6.065e-05	High	2.50743	High	57.73	4.68018e-05	0
	LDQPMTEIVSR	2	2	1	P22314	M5(Oxidation)	1304.65	0	0.02432	High	2.41851	High	33.34	0.0196965	0
	LDQPMTEIVSR	2	2	1	P22314		1288.66	0	0.05547	High	1.96614	High	27.72	0.0668569	0
	AENYDIPSADR	2	2	1	P22314		1250.56	0	0.01272	High	1.85072	High	24.8	0.0614248	0
F5H4X1	General vesicular transport factor p115 OS=Homo sapiens GN=USO1 PE=2 SV=1 - [F5H4X1_HUMAN]	4.96	106.053	5	4	4	7	7.92965	3.91	3	3	122.758	4.96	4	4
	SSQTSGTNEQSSAIVSAR	2	5	1	F5H4X1		1809.86	0	4.88021e-07	High	3.33148	High	70.17	2.41845e-06	0
	LMDLLADSR	2	4	1	F5H4X1	M2(Oxidation)	1049.53	0	0.000423	High	2.79756	High	40.31	0.00386875	0
	EQDLQLEELR	2	5	1	F5H4X1		1272.64	0	0.002688	High	1.80061	High	37.79	0.00568055	0
	IVAFENAFER	1	4	1	F5H4X1		1195.61	0	0.007746			High	40.5	0.00266484	0
P35908	Keratin, type II cytoskeletal 2 epidermal OS=Homo sapiens GN=KRT2 PE=1 SV=2 - [K22E_HUMAN]	8.45	65.3932	15	2	5	8	7.85556	5.79	3	3	98.0896	8.45	5	5
	FLEQQNQVLQTK	2	10	2	P35908;P04264		1475.79	0	0.06924	High	3.14997	High	28.64	0.0624368	0
	GFSSGSAVVSGGSR	2	3	1	P35908		1254.61	0	1.188e-06	High	2.81834	High	64.58	9.9102e-06	0
	TAAENDFVTLK	2	2	1	P35908		1208.62	0	0.001766	High	1.88725	High	36.92	0.00820056	0
	IEISELNR	1	2	2	P35908;P04264		973.533	0	0.08023			High	36.77	0.0110448	0
	AQYEEIAQR	1	7	2	P35908;P04264		1107.54	0	0.03834			High	21.39	0.255226	0
P00761 SWISS-PROT:P00761	Trypsin - Sus scrofa (Pig). - [TRYP_PIG]	12.12	24.3938	1	3	3	4	7.75924	12.12	3	4
	LSSPATLNSR	1	1	1	P00761 SWISS-PROT:P00761		1045.56	0	0.01189	High	2.0973				0
	VATVSLPR	2	1	1	P00761 SWISS-PROT:P00761		842.511	0	0.05021	High	2.0531				0
	APVLSDSSCK	1	1	1	P00761 SWISS-PROT:P00761	C9(Carbamidomethyl)	1063.51	0	0.04173	High	1.89646				0
P13645	Keratin, type I cytoskeletal 10 OS=Homo sapiens GN=KRT10 PE=1 SV=6 - [K1C10_HUMAN]	11.82	58.7917	51	3	7	12	7.51361	8.39	5	5	142.931	11.82	7	7
	ALEESNYELEGK	2	3	1	P13645		1381.65	0	3.583e-06	High	3.20579	High	63.08	1.18828e-05	0
	YENEVALR	2	2	1	P13645		993.5	0	0.000795	High	2.56203	High	41.03	0.00283595	0
	VTMQNLNDR	2	16	2	P13645;P02533		1090.53	0	0.01318	High	1.74579	High	37.94	0.0056725	0
	QSLEASLAETEGR	2	3	1	P13645		1390.68	0	0.001666	High	1.58942	High	31.3	0.0238331	0
	LAADDFR	2	52	2	P13645;P02533		807.4	0	0.08834	High	1.56773	High	29.96	0.0407234	0
	DAEAWFNEK	1	4	2	P13645;P02533		1109.49	0	0.02922			High	28.9	0.0193882	0
	QSVEADINGLR	1	7	2	P13645;P02533		1201.62	0	0.00853			High	28.15	0.0594827	0
E9PLF1	Glutathione S-transferase Mu 2 (Fragment) OS=Homo sapiens GN=GSTM2 PE=2 SV=2 - [E9PLF1_HUMAN]	22.45	17.3577	11	2	3	5	4.49237	16.33	2	2	57.7857	22.45	3	3
	LLLEYTDSSYEEK	2	14	1	E9PLF1		1589.76	0	0.001483	High	2.60215	High	27.97	0.0427696	0
	YTMGDAPDYDR	2	14	1	E9PLF1		1303.53	0	0.09538	High	1.89023	High	23.83	0.013455	0
	ITQSNAILR	1	10	3	E9PLF1;P21266;Q5T8Q9		1015.59	0	0.0002456			High	55.25	0.000105085	0
Q7KZF4	Staphylococcal nuclease domain-containing protein 1 OS=Homo sapiens GN=SND1 PE=1 SV=1 - [SND1_HUMAN]	3.52	101.934	1	3	3	5	4.35636	3.52	3	3	60.496	2.64	2	2
	VITEYLNAQESAK	2	1	1	Q7KZF4		1465.75	0	6.139e-06	High	2.18631	High	60.61	3.33246e-05	0
	LGTLSPAFSTR	2	1	1	Q7KZF4		1149.63	0	0.003465	High	2.17005	High	21.31	0.266998	0
	QINLSNIR	1	1	1	Q7KZF4		957.547	0	0.0438	High	1.53989				0
Q14204	Cytoplasmic dynein 1 heavy chain 1 OS=Homo sapiens GN=DYNC1H1 PE=1 SV=5 - [DYHC1_HUMAN]	0.65	532.072	1	3	3	5	4.35301	0.45	2	2	77.7856	0.65	3	3
	GNEIVLSAGSTPR	2	1	1	Q14204		1300.69	0	8.701e-05	High	2.33762	High	46.78	0.000941375	0
	VDNEFDQR	2	1	1	Q14204		1022.45	0	3.75e-05	High	2.01539	High	47.77	0.000204709	0
	TFSSIPVSR	1	1	1	Q14204		993.537	0	0.04758			High	25.83	0.0868544	0
Q676U5-4	Isoform 4 of Autophagy-related protein 16-1 OS=Homo sapiens GN=ATG16L1 - [A16L1_HUMAN]	4.44	47.6565	5	2	2	3	4.16341	4.44	2	2	31.97	2.34	1	1
	ITALDLNPER	2	5	1	Q676U5-4		1141.62	0	0.0007705	High	2.48682	High	31.97	0.0165821	0
	QTFSAPGFK	1	5	1	Q676U5-4		982.499	0	0.08434	High	1.67659				0
P02533	Keratin, type I cytoskeletal 14 OS=Homo sapiens GN=KRT14 PE=1 SV=4 - [K1C14_HUMAN]	6.14	51.5294	45	1	3	6	3.96513	6.14	3	3	59.4367	6.14	3	3
	EVATNSELVQSGK	2	6	1	P02533		1361.69	0	9.641e-05	High	2.21935	High	38.87	0.00525358	0
	VTMQNLNDR	2	16	2	P13645;P02533		1090.53	0	0.01318	High	1.74579	High	37.94	0.0056725	0
	LAADDFR	2	52	2	P13645;P02533		807.4	0	0.08834	High	1.56773	High	29.96	0.0407234	0
Q96A65-2	Isoform 2 of Exocyst complex component 4 OS=Homo sapiens GN=EXOC4 - [EXOC4_HUMAN]	4.86	53.8233	3	2	2	4	3.60642	4.86	2	2	28.74	4.86	2	2
	GENVTVENQPR	2	3	1	Q96A65-2		1242.61	0	0.04382	High	1.9838	High	28.74	0.0329471	0
	STTQVADSGYQR	2	3	1	Q96A65-2		1312.61	0	0.003262	High	1.62262	High	15.99	0.547595	0
P02769	SWISS-PROT:P02769 (Bos taurus) Bovine serum albumin precursor	3.46	69.2484	1	1	1	2	2.68512	3.46	1	2
	GLVLIAFSQYLQQCPFDEHVK	2	1	1	P02769	C14(Carbamidomethyl)	2492.27	0	0.01293	High	2.68512				0
Q15029-2	Isoform 2 of 116 kDa U5 small nuclear ribonucleoprotein component OS=Homo sapiens GN=EFTUD2 - [U5S1_HUMAN]	2.35	105.317	4	2	2	2	2.67671	1.07	1	1	26.43	1.28	1	1
	ITMIAEPLEK	1	4	1	Q15029-2		1144.63	0	0.06391	High	2.67671				0
	STPVTVVLPDTK	1	3	1	Q15029-2		1256.71	0	0.05112			High	26.43	0.0753057	0
B7Z2F4	T-complex protein 1 subunit delta OS=Homo sapiens GN=CCT4 PE=2 SV=1 - [B7Z2F4_HUMAN]	3.34	42.2726	4	1	1	2	2.57509	3.34	1	1	47.46	3.34	1	1
	VIDPATATSVDLR	2	4	1	B7Z2F4		1357.73	0	9.856e-05	High	2.57509	High	47.46	0.00074302	0
M0R1V7	Ubiquitin-60S ribosomal protein L40 (Fragment) OS=Homo sapiens GN=UBA52 PE=4 SV=1 - [M0R1V7_HUMAN]	14.29	7.12779	20	1	1	1	2.43842	14.29	1	1
	TLSDYNIQK	1	20	1	M0R1V7		1081.55	0	0.02975	High	2.43842				0
P21266	Glutathione S-transferase Mu 3 OS=Homo sapiens GN=GSTM3 PE=1 SV=3 - [GSTM3_HUMAN]	21.33	26.5421	1	4	5	7	2.36861	10.22	2	2	98.4159	21.33	5	5
	IAAYLQSDQFCK	2	1	1	P21266	C11(Carbamidomethyl)	1443.69	0	0.0001292	High	2.36861	High	39.08	0.0028983	0
	YTCGEAPDYDR	2	1	1	P21266	C3(Carbamidomethyl)	1346.53	0	0.01516	High	1.48693	High	33.44	0.000566122	0
	ITQSNAILR	1	10	3	E9PLF1;P21266;Q5T8Q9		1015.59	0	0.0002456			High	55.25	0.000105085	0
	SQWLDVK	1	1	1	P21266		875.462	0	0.005202			High	30.09	0.0543617	0
	CLDEFPNLK	1	1	1	P21266	C1(Carbamidomethyl)	1135.55	0	0.07118			High	22.52	0.18528	0
P49327	Fatty acid synthase OS=Homo sapiens GN=FASN PE=1 SV=3 - [FAS_HUMAN]	0.8	273.254	1	2	2	3	2.32944	0.36	1	1	36.22	0.8	2	2
	TGTVSLEVR	2	1	1	P49327		961.531	0	0.01233	High	2.32944	High	21.24	0.298018	0
	LQVVDQPLPVR	1	1	1	P49327		1263.74	0	0.03655			High	36.22	0.00413091	0
A8MX94	Glutathione S-transferase P OS=Homo sapiens GN=GSTP1 PE=2 SV=1 - [A8MX94_HUMAN]	5.75	19.468	2	1	1	2	2.27739	5.75	1	1	0	5.75	1	1
	ASCLYGQLPK	2	2	1	A8MX94	C3(Carbamidomethyl)	1136.58	0	0.002086	High	2.27739	High	27.71	0.0622669	0
I3L4A4	Gem-associated protein 4 (Fragment) OS=Homo sapiens GN=GEMIN4 PE=2 SV=1 - [I3L4A4_HUMAN]	2.95	30.4276	4	1	1	1	2.15088	2.95	1	1
	GLTQIQSR	1	4	1	I3L4A4		902.505	0	0.02708	High	2.15088				0
B4DYD8	T-complex protein 1 subunit epsilon OS=Homo sapiens GN=CCT5 PE=2 SV=1 - [B4DYD8_HUMAN]	4.46	49.4948	5	2	2	3	2.10343	2.23	1	1	41.56	4.46	2	2
	IADGYEQAAR	2	5	1	B4DYD8		1093.53	0	0.0004711	High	2.10343	High	41.56	0.00232162	0
	LDVTSVEDYK	1	5	1	B4DYD8		1168.57	0	0.08244			High	16.88	0.579453	0
F5GZ27	Lon protease homolog, mitochondrial OS=Homo sapiens GN=LONP1 PE=2 SV=1 - [F5GZ27_HUMAN]	2.49	85.5877	6	2	2	4	2.09969	2.49	2	2	34.0688	2.49	2	2
	YSNENLDLAR	2	6	1	F5GZ27		1194.58	0	0.002878	High	2.09969	High	30.83	0.0269288	0
	EAEDELSAR	2	5	1	F5GZ27		1019.46	0	0.04829	High	1.41912	High	28.81	0.019005	0
O15294	UDP-N-acetylglucosamine--peptide N-acetylglucosaminyltransferase 110 kDa subunit OS=Homo sapiens GN=OGT PE=1 SV=3 - [OGT1_HUMAN]	2.49	116.85	3	2	2	3	2.04138	0.96	1	1	37.92	2.49	2	2
	EQGNIEEAVR	2	3	1	O15294		1144.56	0	0.007736	High	2.04138	High	24.41	0.0900174	0
	ASSVGNVADSTEPTKR	1	1	1	O15294	N-Term(Acetyl)	1660.81	0	0.002129			High	28.51	0.0479158	1
Q5T8Q9	Glutathione S-transferase M5, isoform CRA_a OS=Homo sapiens GN=GSTM5 PE=2 SV=1 - [Q5T8Q9_HUMAN]	8.42	23.4269	4	1	2	3	2.00439	3.96	1	1	60.3921	8.42	2	2
	YLEELPEK	2	7	1	Q5T8Q9		1020.53	0	0.02439	High	2.00439	High	26.88	0.0718932	0
	ITQSNAILR	1	10	3	E9PLF1;P21266;Q5T8Q9		1015.59	0	0.0002456			High	55.25	0.000105085	0
C9JUK7	Leukosialin (Fragment) OS=Homo sapiens GN=SPN PE=2 SV=1 - [C9JUK7_HUMAN]	2.25	35.9403	2	1	1	2	1.90499	2.25	1	1	33.37	2.25	1	1
	TGALVLSR	2	2	1	C9JUK7		816.494	0	0.05419	High	1.90499	High	33.37	0.0172136	0
P62805	Histone H4 OS=Homo sapiens GN=HIST1H4A PE=1 SV=2 - [H4_HUMAN]	9.71	11.3604	1	1	1	1	1.81133	9.71	1	1
	ISGLIYEETR	1	1	1	P62805		1180.62	0	0.03108	High	1.81133				0
B4DUR8	T-complex protein 1 subunit gamma OS=Homo sapiens GN=CCT3 PE=2 SV=1 - [B4DUR8_HUMAN]	2	55.6387	3	1	1	2	1.80799	2	1	1	0	2	1	1
	NLQDAMQVCR	2	3	1	B4DUR8	C9(Carbamidomethyl)	1234.57	0	0.02874	High	1.80799	High	19.96	0.202355	0
P05023-2	Isoform 2 of Sodium/potassium-transporting ATPase subunit alpha-1 OS=Homo sapiens GN=ATP1A1 - [AT1A1_HUMAN]	1.91	74.0926	4	1	1	2	1.77423	1.91	1	1	0	1.91	1	1
	AVAGDASESALLK	2	4	1	P05023-2		1231.65	0	0.008581	High	1.77423	High	14.26	1.95736	0
B4DJ93	Phosphoribosylformylglycinamidine cyclo-ligase OS=Homo sapiens GN=GART PE=2 SV=1 - [B4DJ93_HUMAN]	1.42	60.2074	2	1	1	1	1.77153	1.42	1	1
	EQTEQILR	1	2	1	B4DJ93		1016.54	0	0.08434	High	1.77153				0
Q99460-2	Isoform 2 of 26S proteasome non-ATPase regulatory subunit 1 OS=Homo sapiens GN=PSMD1 - [PSMD1_HUMAN]	3.9	102.193	3	4	4	4	1.76513	0.98	1	1	37.4085	2.93	3	3
	QFAALVASK	1	3	1	Q99460-2		934.535	0	0.06985	High	1.76513				0
	VSTAVLSITAK	1	2	1	Q99460-2		1089.65	0	0.03401			High	38.65	0.00249036	0
	DNLEWLAR	1	2	1	Q99460-2		1016.52	0	0.005384			High	19.57	0.409613	0
	QDVYDLLK	1	2	1	Q99460-2		993.525	0	0.06186			High	18.87	0.399531	0
F6SBX2	Isoleucine--tRNA ligase, mitochondrial OS=Homo sapiens GN=IARS2 PE=2 SV=1 - [F6SBX2_HUMAN]	2.23	105.972	2	2	2	3	1.75463	1.06	1	1	27.97	2.23	2	2
	EMTADVIELK	1	2	1	F6SBX2		1148.59	0	0.07404	High	1.75463				0
	EMTADVIELK	1	2	1	F6SBX2	M2(Oxidation)	1164.58	0	0.02852			High	23.89	0.141279	0
	EAQNLSAMEIR	1	2	1	F6SBX2	M8(Oxidation)	1277.62	0	0.01629			High	21.58	0.213025	0
F5H282	T-complex protein 1 subunit alpha OS=Homo sapiens GN=TCP1 PE=2 SV=1 - [F5H282_HUMAN]	3.01	36.4332	3	1	1	1	1.60266	3.01	1	1
	EQLAIAEFAR	1	3	1	F5H282		1147.61	0	0.06331	High	1.60266				0
P35527	Keratin, type I cytoskeletal 9 OS=Homo sapiens GN=KRT9 PE=1 SV=3 - [K1C9_HUMAN]	3.53	62.0268	2	2	2	3	0	2.09	1	1	36.6	3.53	2	2
	FSSSSGYGGGSSR	2	2	1	P35527		1235.53	0	0.01263	High	1.40605	High	36.6	0.00136735	0
	TLLDIDNTR	1	1	1	P35527		1060.56	0	0.07017			High	18.64	0.713954	0
P19338	Nucleolin OS=Homo sapiens GN=NCL PE=1 SV=3 - [NUCL_HUMAN]	1.27	76.5684	1	1	1	1	0	1.27	1	1
	NDLAVVDVR	1	1	1	P19338		1000.54	0	0.08011	High	1.57113				0
G3V3L6	C-1-tetrahydrofolate synthase, cytoplasmic OS=Homo sapiens GN=MTHFD1 PE=2 SV=1 - [G3V3L6_HUMAN]	1.74	69.4417	4	1	1	1	0	1.74	1	1
	TPVPSDIDISR	1	4	1	G3V3L6		1199.63	0	0.06783	High	1.38491				0
Q92616	Translational activator GCN1 OS=Homo sapiens GN=GCN1L1 PE=1 SV=6 - [GCN1L_HUMAN]	0.86	292.572	1	2	2	2		0			34.62	0.86	2	2
	AADTQVSETLKR	1	1	1	Q92616	N-Term(Acetyl)	1360.71	0	0.06204			High	34.34	0.0172468	1
	LSVADSQAEAK	1	1	1	Q92616		1118.57	0.004	0.09688			High	15.28	1.38161	0
O94906-2	Isoform 2 of Pre-mRNA-processing factor 6 OS=Homo sapiens GN=PRPF6 - [PRP6_HUMAN]	1.33	102.364	2	1	1	1		0			30.86	1.33	1	1
	AAVELEEPEDAR	1	2	1	O94906-2		1328.63	0	0.007998			High	30.86	0.0178016	0
P49588	Alanine--tRNA ligase, cytoplasmic OS=Homo sapiens GN=AARS PE=1 SV=2 - [SYAC_HUMAN]	2.17	106.743	1	2	2	3		0			80.52	2.17	2	3
	GLEVTDDSPK	1	1	1	P49588		1060.52	0	0.001097			High	46.05	0.000674171	0
	MDSTLTASEIR	1	1	1	P49588	N-Term(Acetyl); M1(Oxidation)	1281.6	0	0.0001764			High	41.74	0.00136656	0
	MDSTLTASEIR	1	1	1	P49588	N-Term(Acetyl)	1265.6	0	0.004281			High	30.73	0.0230761	0
Q6ZMZ3-3	Isoform 3 of Nesprin-3 OS=Homo sapiens GN=SYNE3 - [SYNE3_HUMAN]	3.36	68.539	4	2	2	2		0			33.96	3.36	2	2
	AALASEEPR	1	4	1	Q6ZMZ3-3		943.483	0	0.002994			High	33.96	0.00871886	0
	LAQEGLQPAAK	1	4	1	Q6ZMZ3-3		1125.63	0	0.00633			High	21.78	0.136731	0
F8WAM2	T-complex protein 1 subunit eta (Fragment) OS=Homo sapiens GN=CCT7 PE=2 SV=1 - [F8WAM2_HUMAN]	21.43	10.4878	5	2	2	2		0			23.53	21.43	2	2
	TATQLAVNK	1	5	1	F8WAM2		945.535	0	0.0009203			High	23.53	0.210049	0
	ATISNDGATILK	1	3	1	F8WAM2		1203.66	0	0.01467			High	11.74	3.02118	0
E9PN25	Heat shock cognate 71 kDa protein (Fragment) OS=Homo sapiens GN=HSPA8 PE=2 SV=1 - [E9PN25_HUMAN]	9.85	14.6113	17	1	1	1		0			31.3	9.85	1	1
	TTPSYVAFTDTER	1	17	1	E9PN25		1487.7	0	0.07435			High	31.3	0.0188663	0
H3BU31	60S ribosomal protein L4 (Fragment) OS=Homo sapiens GN=RPL4 PE=2 SV=1 - [H3BU31_HUMAN]	6.43	18.9541	3	1	1	1		0			21.31	6.43	1	1
	AAAAAAALQAK	1	3	1	H3BU31		956.552	0	0.05646			High	21.31	0.210048	0
H7C1V0	Cathepsin D light chain (Fragment) OS=Homo sapiens GN=CTSD PE=2 SV=1 - [H7C1V0_HUMAN]	4.23	20.3585	2	1	1	1		0			35.8	4.23	1	1
	VGFAEAAR	1	2	1	H7C1V0		820.431	0	0.04294			High	35.8	0.0125464	0
F8VV57	Keratin, type II cytoskeletal 5 (Fragment) OS=Homo sapiens GN=KRT5 PE=2 SV=1 - [F8VV57_HUMAN]	8.33	12.1498	2	1	1	1		0			40.88	8.33	1	1
	ISISTSGGSFR	1	2	1	F8VV57		1111.57	0	0.002162			High	40.88	0.00282946	0
H0Y6T7	Nicastrin (Fragment) OS=Homo sapiens GN=NCSTN PE=4 SV=1 - [H0Y6T7_HUMAN]	4	30.1373	4	1	1	1		0			0	4	1	1
P08238	Heat shock protein HSP 90-beta OS=Homo sapiens GN=HSP90AB1 PE=1 SV=4 - [HS90B_HUMAN]	24.45	83.2121	12	7	18	94	108.897	23.48	16	48	801.825	24.45	18	46
	YESLTDPSKLDSGK	6	7	2	P08238;P07900		1539.75	0	0.002268	High	3.57931	High	73.52	1.60512e-06	1
	GVVDSEDLPLNISR	4	8	2	P07900;P08238		1513.79	0	0.004021	High	3.38757	High	56.97	7.0921e-05	0
	TLTLVDTGIGMTK	8	5	2	P07900;P08238	M11(Oxidation)	1365.73	0	0.02132	High	3.37994	High	61.78	2.50563e-05	0
	ADLINNLGTIAK	4	5	2	P08238;P07900		1242.71	0	0.006947	High	3.26734	High	54.56	0.000114257	0
	DNSTMGYMMAK	4	2	1	P08238	M8(Oxidation); M9(Oxidation)	1280.49	0	0.04295	High	3.08387	High	22.64	0.00543213	0
	SIYYITGESK	6	2	1	P08238		1160.58	0	5.864e-06	High	2.88371	High	43.05	0.00217503	0
	DNSTMGYMMAK	4	2	1	P08238	M5(Oxidation)	1264.5	0	0.01606	High	2.82727	High	39.51	0.000134333	0
	NPDDITQEEYGEFYK	8	1	1	P08238		1847.8	0	0.002354	High	2.81122	High	56.21	1.89072e-05	0
	TLTLVDTGIGMTK	2	5	2	P08238;P07900		1349.73	0	0.02473	High	2.772	High	32.83	0.0173037	0
	ELISNASDALDK	6	4	2	P14625;P08238		1275.64	0	0.005351	High	2.63534	High	49.36	0.000442074	0
	YESLTDPSK	4	8	2	P08238;P07900		1039.49	0	0.03629	High	2.43861	High	34.8	0.0100333	0
	EDQTEYLEER	4	8	2	P08238;P07900		1311.57	0	0.001532	High	2.40594	High	73.77	4.36549e-07	0
	YIDQEELNK	4	6	2	P08238;P07900		1151.56	0	0.03671	High	2.39311	High	33.99	0.0115518	0
	DNSTMGYMMAK	4	2	1	P08238		1248.51	0	0.02763	High	2.24529	High	35.77	0.00058267	0
	ALLFIPR	4	1	1	P08238		829.529	0	0.0003677	High	2.01605	High	36.26	0.0057137	0
	EQVANSAFVER	7	2	1	P08238		1249.62	0	2.589e-08	High	1.93329	High	44.5	0.0013749	0
	IDIIPNPQER	4	2	1	P08238		1194.65	0	0.0003128	High	1.85991	High	27.66	0.057589	0
	DNSTMGYMMAK	3	2	1	P08238	M5(Oxidation); M8(Oxidation); M9(Oxidation)	1296.49	0	0.02094	High	1.83505	High	21.95	0.00636752	0
	EGLELPEDEEEK	4	7	2	P08238;P07900		1416.64	0	2.176e-05	High	1.80299	High	16.08	0.268798	0
	LGIHEDSTNR	2	1	1	P08238		1141.56	0	0.01396	High	1.27631	High	16.29	0.610905	0
	FENLCK	1	6	2	P08238;P07900	C5(Carbamidomethyl)	810.381	0.004	0.1489			High	18.58	0.290525	0
	EGLELPEDEEEKK	1	6	2	P08238;P07900		1544.73	0.007	0.1652			High	15.63	0.608597	1
P07900	Heat shock protein HSP 90-alpha OS=Homo sapiens GN=HSP90AA1 PE=1 SV=5 - [HS90A_HUMAN]	25.55	84.6067	17	9	19	72	86.9433	24.59	17	38	762.714	24.18	18	34
	YESLTDPSKLDSGK	6	7	2	P08238;P07900		1539.75	0	0.002268	High	3.57931	High	73.52	1.60512e-06	1
	NPDDITNEEYGEFYK	4	3	1	P07900		1833.78	0	0.000383241	High	3.41404	High	80.79	4.29346e-08	0
	GVVDSEDLPLNISR	4	8	2	P07900;P08238		1513.79	0	0.004021	High	3.38757	High	56.97	7.0921e-05	0
	TLTIVDTGIGMTK	8	5	2	P07900;P08238	M11(Oxidation)	1365.73	0	0.02132	High	3.37994	High	61.78	2.50563e-05	0
	ADLINNLGTIAK	4	5	2	P08238;P07900		1242.71	0	0.006947	High	3.26734	High	54.56	0.000114257	0
	TLTIVDTGIGMTK	2	5	2	P08238;P07900		1349.73	0	0.02473	High	2.772	High	32.83	0.0173037	0
	DNSTMGYMAAK	3	2	1	P07900		1188.5	0	4.593e-05	High	2.7091	High	36.82	0.000946262	0
	YYTSASGDEMVSLK	4	3	1	P07900	M10(Oxidation)	1566.7	0	0.002612	High	2.65853	High	57.51	2.40403e-05	0
	DNSTMGYMAAK	3	2	1	P07900	M8(Oxidation)	1204.5	0	4.862e-05	High	2.54377	High	37.34	0.000608855	0
	YESLTDPSK	4	8	2	P08238;P07900		1039.49	0	0.03629	High	2.43861	High	34.8	0.0100333	0
	EDQTEYLEER	4	8	2	P08238;P07900		1311.57	0	0.001532	High	2.40594	High	73.77	4.36549e-07	0
	YIDQEELNK	4	6	2	P08238;P07900		1151.56	0	0.03671	High	2.39311	High	33.99	0.0115518	0
	DQVANSAFVER	4	3	1	P07900		1235.6	0	0.00363	High	2.10728	High	53.83	0.000134964	0
	ALLFVPR	4	8	1	P07900		815.514	0	0.004566	High	2.05805	High	40.55	0.00196033	0
	EGLELPEDEEEK	4	7	2	P08238;P07900		1416.64	0	2.176e-05	High	1.80299	High	16.08	0.268798	0
	LGIHEDSQNR	1	3	1	P07900		1168.57	0	0.004875	High	1.60403				0
	FYEQFSK	3	3	1	P07900		948.446	0	0.0001108	High	1.59522	High	23.12	0.0906803	0
	ELISNSSDALDK	2	4	1	P07900		1291.64	0	0.007618	High	1.55078	High	11.92	2.42936	0
	APFDLFENR	2	3	1	P07900		1108.54	0	0.0132	High	1.53329	High	50.07	0.000289299	0
	FENLCK	1	6	2	P08238;P07900	C5(Carbamidomethyl)	810.381	0.004	0.1489			High	18.58	0.290525	0
	EGLELPEDEEEKK	1	6	2	P08238;P07900		1544.73	0.007	0.1652			High	15.63	0.608597	1
P04264	Keratin, type II cytoskeletal 1 OS=Homo sapiens GN=KRT1 PE=1 SV=6 - [K2C1_HUMAN]	13.66	65.999	7	6	9	39	48.4207	13.66	9	20	319.964	13.66	9	19
	FLEQQNQVLQTK	4	10	2	P35908;P04264		1475.79	0	0.01065	High	3.31525	High	60.74	3.71489e-05	0
	YEELQITAGR	4	3	2	P04264;P04259		1179.6	0	0.009585	High	3.08346	High	55.25	0.000125983	0
	IEISELNR	4	4	2	P35908;P04264		973.529	0	0.03511	High	2.86881	High	38.73	0.00635007	0
	TNAENEFVTIK	4	2	1	P04264		1265.64	0	0.004478	High	2.74452	High	53.19	0.00018062	0
	TLLEGEESR	4	3	1	P04264		1033.52	0	0.01998	High	2.43521	High	49.69	0.000380192	0
	NMQDMVEDYR	4	2	1	P04264	M2(Oxidation); M5(Oxidation)	1332.52	0	0.01577	High	2.31999	High	34.73	0.000454291	0
	AEAESLYQSK	3	2	1	P04264		1125.54	0	0.03634	High	2.23924	High	24.37	0.0850008	0
	DYQELMNTK	4	4	1	P04264		1141.52	0	0.05167	High	2.23712	High	35.14	0.00535844	0
	DYQELMNTK	4	4	1	P04264	M6(Oxidation)	1157.51	0	0.001763	High	2.17247	High	31.12	0.0112039	0
	AQYEDIAQK	4	1	1	P04264		1065.52	0	0.00592	High	1.80993	High	26.95	0.0618629	0
P02533	Keratin, type I cytoskeletal 14 OS=Homo sapiens GN=KRT14 PE=1 SV=4 - [K1C14_HUMAN]	18.01	51.5294	55	1	8	34	39.1021	18.01	8	18	375.464	18.01	8	16
	ALEEANADLEVK	4	13	2	P08779;P02533		1301.66	0	0.001333	High	3.34949	High	73.42	1.53331e-06	0
	EVATNSELVQSGK	4	6	2	Q04695;P02533		1361.69	0	0.009261	High	3.0218	High	47.85	0.000664439	0
	VLDELTLAR	4	19	3	P08779;Q04695;P02533		1029.59	0	0.005096	High	2.93717	High	49.4	0.00034215	0
	ISSVLAGGSCR	4	4	2	P08779;P02533	C10(Carbamidomethyl)	1106.56	0	0.01889	High	2.80886	High	53.08	0.000199522	0
	LEQEIATYR	4	28	3	P08779;Q04695;P02533		1122.58	0	0.003938	High	2.29452	High	51.27	0.000312016	0
	APSTYGGGLSVSSSR	4	2	1	P02533		1425.7	0	0.0003863	High	2.17345	High	73.41	1.46616e-06	0
	LAADDFR	6	52	4	P08779;Q04695;P13645;P02533		807.399	0	0.002735	High	2.1304	High	33.9	0.0134232	0
	VTMQNLNDR	2	16	3	P08779;P13645;P02533	M3(Oxidation)	1106.52	0	0.01735	High	1.19248	High	11.57	2.20831	0
	VTMQNLNDR	2	16	3	P08779;P13645;P02533		1090.53	0.001	0.08843	High	1.84078	High	28.82	0.0463207	0
P08779	Keratin, type I cytoskeletal 16 OS=Homo sapiens GN=KRT16 PE=1 SV=4 - [K1C16_HUMAN]	27.06	51.2362	56	5	11	38	37.7674	27.06	11	21	331.091	24.52	10	17
	ALEEANADLEVK	4	13	2	P08779;P02533		1301.66	0	0.001333	High	3.34949	High	73.42	1.53331e-06	0
	VLDELTLAR	4	19	3	P08779;Q04695;P02533		1029.59	0	0.005096	High	2.93717	High	49.4	0.00034215	0
	ISSVLAGGSCR	4	4	2	P08779;P02533	C10(Carbamidomethyl)	1106.56	0	0.01889	High	2.80886	High	53.08	0.000199522	0
	APSTYGGGLSVSSR	4	1	1	P08779		1338.66	0	0.006273	High	2.47526	High	58.14	4.72662e-05	0
	GQTGGDVNVEMDAAPGVDLSR	2	4	1	P08779	M11(Oxidation)	2103.96	0	6.166e-09	High	2.44177	High	20.12	0.160503	0
	LEQEIATYR	4	28	3	P08779;Q04695;P02533		1122.58	0	0.003938	High	2.29452	High	51.27	0.000312016	0
	LAADDFR	6	52	4	P08779;Q04695;P13645;P02533		807.399	0	0.002735	High	2.1304	High	33.9	0.0134232	0
	EVASNSELVQSSR	2	2	1	P08779		1405.69	0	0.03916	High	2.02865	High	30.67	0.0296535	0
	EVFTSSSSSSSR	2	1	1	P08779		1260.57	0	5.539e-06	High	1.48907				0
	VTMQNLNDR	2	16	3	P08779;P13645;P02533	M3(Oxidation)	1106.52	0	0.01735	High	1.19248	High	11.57	2.20831	0
	VTMQNLNDR	2	16	3	P08779;P13645;P02533		1090.53	0.001	0.08843	High	1.84078	High	28.82	0.0463207	0
	QTVEADVNGLR	2	1	1	P08779		1201.62	0.004	0.03968	High	1.42095	High	14.41	1.24974	0
Q04695	Keratin, type I cytoskeletal 17 OS=Homo sapiens GN=KRT17 PE=1 SV=2 - [K1C17_HUMAN]	20.14	48.076	44	5	9	33	36.7485	18.52	8	17	279.244	20.14	9	16
	ALEEANTELEVK	4	3	1	Q04695		1345.69	0	0.004996	High	3.50689	High	64.44	1.54153e-05	0
	EVATNSELVQSGK	4	6	2	Q04695;P02533		1361.69	0	0.009261	High	3.0218	High	47.85	0.000664439	0
	VLDELTLAR	4	19	3	P08779;Q04695;P02533		1029.59	0	0.005096	High	2.93717	High	49.4	0.00034215	0
	ASLEGNLAETENR	4	2	1	Q04695		1403.68	0	0.01039	High	2.42159	High	51.97	0.000145491	0
	LEQEIATYR	4	28	3	P08779;Q04695;P02533		1122.58	0	0.003938	High	2.29452	High	51.27	0.000312016	0
	LAADDFR	6	52	4	P08779;Q04695;P13645;P02533		807.399	0	0.002735	High	2.1304	High	33.9	0.0134232	0
	TIEELQNK	4	2	1	Q04695		974.515	0	2.585e-06	High	2.0531	High	14.41	1.59025	0
	ATMQNLNDR	2	6	1	Q04695		1062.5	0.001	0.0887	High	1.5334	High	33.64	0.00983969	0
	DYSQYYR	1	2	1	Q04695		994.427	0.001	0.1144			High	13.1	0.404068	0
P35908	Keratin, type II cytoskeletal 2 epidermal OS=Homo sapiens GN=KRT2 PE=1 SV=2 - [K22E_HUMAN]	12.36	65.3932	10	4	7	27	31.3794	12.36	7	13	217.283	12.36	7	14
	FLEQQNQVLQTK	4	10	2	P35908;P04264		1475.79	0	0.01065	High	3.31525	High	60.74	3.71489e-05	0
	GFSSGSAVVSGGSR	4	3	1	P35908		1254.61	0	0.003828	High	3.03733	High	61.69	1.92789e-05	0
	IEISELNR	4	4	2	P35908;P04264		973.529	0	0.03511	High	2.86881	High	38.73	0.00635007	0
	TAAENDFVTLK	4	2	1	P35908		1208.62	0	0.03705	High	2.72626	High	30.72	0.0341856	0
	AQYEEIAQR	4	11	3	P02538;P35908;P04259		1107.54	0	0.008243	High	2.38987	High	35.67	0.00952632	0
	YEELQVTVGR	4	2	1	P35908		1193.62	0	0.01445	High	2.29149	High	45.64	0.00125806	0
	GGSISGGGYGSGGGK	3	2	1	P35908		1197.55	0.001	0.0869	High	1.53446	High	21.91	0.119815	0
P04259	Keratin, type II cytoskeletal 6B OS=Homo sapiens GN=KRT6B PE=1 SV=5 - [K2C6B_HUMAN]	17.55	60.0303	40	2	11	31	28.5487	14.89	9	15	187.99	15.96	10	16
	YEELQITAGR	4	3	2	P04264;P04259		1179.6	0	0.009585	High	3.08346	High	55.25	0.000125983	0
	SGFSSISVSR	4	3	1	P04259		1026.52	0	0.007728	High	2.47291	High	45.82	0.000552437	0
	AQYEEIAQR	4	11	3	P02538;P35908;P04259		1107.54	0	0.008243	High	2.38987	High	35.67	0.00952632	0
	AEAESWYQTK	4	9	2	P02538;P04259		1212.55	0	0.01806	High	2.28668	High	32.71	0.0097515	0
	QEIAEINR	4	5	2	P02538;P04259		972.511	0	0.03341	High	2.12786	High	35.46	0.0095005	0
	WTLLQEQGTK	4	6	3	P13647;P02538;P04259		1203.64	0	1.234e-09	High	1.78169	High	26.38	0.114267	0
	QLDNIVGER	2	1	1	P04259		1043.55	0	0.008937	High	1.65863	High	27.59	0.0489448	0
	DVDAAYMNK	2	17	3	P13647;P02538;P04259		1026.46	0	0.001446	High	1.62137	High	10.05	0.869927	0
	FLEQQNK	1	32	3	P13647;P02538;P04259		906.468	0.001	0.05924			High	27.43	0.0822264	0
	ASTSTTIR	1	3	2	P02538;P04259	N-Term(Acetyl)	878.459	0.004	0.1406			High	12.58	2.06201	0
	SLYGLGGSK	1	4	2	P02538;P04259		881.473	0.005	0.06045	High	1.50741				0
E7EUY0	DNA-dependent protein kinase catalytic subunit OS=Homo sapiens GN=PRKDC PE=2 SV=1 - [E7EUY0_HUMAN]	2.51	465.089	3	10	10	28	28.0932	2.51	10	16	186.77	2.08	8	12
	VTELALTASDR	4	3	1	E7EUY0		1175.63	0	0.002889	High	3.17764	High	57.62	8.19068e-05	0
	DQNILLGTTYR	2	3	1	E7EUY0		1293.68	0	0.012	High	2.45128	High	36.2	0.0112985	0
	LACDVDQVTR	4	3	1	E7EUY0	C3(Carbamidomethyl)	1176.57	0	0.01369	High	2.39763	High	38.01	0.00398475	0
	MYAALGDPK	2	3	1	E7EUY0		965.476	0	0.002803	High	2.27754				0
	SLGPPQGEEDSVPR	4	3	1	E7EUY0		1467.71	0	0.02128	High	2.18014	High	37.92	0.00458478	0
	LAAVVSACK	3	3	1	E7EUY0	C8(Carbamidomethyl)	918.508	0	0.03283	High	1.91616	High	26.68	0.0966524	0
	GIFTSEIGTK	2	3	1	E7EUY0		1052.56	0	0.00658	High	1.63797	High	21.26	0.242781	0
	LNESTFDTQITK	3	3	1	E7EUY0		1396.7	0	0.01466	High	1.63379	High	16.07	0.766234	0
	LPSNTLDR	3	3	1	E7EUY0		915.49	0	0.01806	High	1.49944	High	21.85	0.199858	0
	SIGEYDVLR	1	3	1	E7EUY0		1051.54	0	0.001854	High	1.40022				0
P02538	Keratin, type II cytoskeletal 6A OS=Homo sapiens GN=KRT6A PE=1 SV=3 - [K2C6A_HUMAN]	18.79	60.0083	41	2	11	29	27.2471	16.13	9	14	149.787	17.2	10	15
	AIGGGLSSVGGGSSTIK	2	2	1	P02538		1447.78	0	0.02909	High	3.51495	High	35.74	0.0113875	0
	SGFSSVSVSR	4	1	1	P02538		1012.51	0	0.005482	High	2.75322	High	54.99	5.84785e-05	0
	AQYEEIAQR	4	11	3	P02538;P35908;P04259		1107.54	0	0.008243	High	2.38987	High	35.67	0.00952632	0
	AEAESWYQTK	4	9	2	P02538;P04259		1212.55	0	0.01806	High	2.28668	High	32.71	0.0097515	0
	QEIAEINR	4	5	2	P02538;P04259		972.511	0	0.03341	High	2.12786	High	35.46	0.0095005	0
	WTLLQEQGTK	4	6	3	P13647;P02538;P04259		1203.64	0	1.234e-09	High	1.78169	High	26.38	0.114267	0
	DVDAAYMNK	2	17	3	P13647;P02538;P04259		1026.46	0	0.001446	High	1.62137	High	10.05	0.869927	0
	QLDSIVGER	2	5	2	P13647;P02538		1016.54	0.001	0.1366	High	1.98293	High	17.99	0.608413	0
	FLEQQNK	1	32	3	P13647;P02538;P04259		906.468	0.001	0.05924			High	27.43	0.0822264	0
	ASTSTTIR	1	3	2	P02538;P04259	N-Term(Acetyl)	878.459	0.004	0.1406			High	12.58	2.06201	0
	SLYGLGGSK	1	4	2	P02538;P04259		881.473	0.005	0.06045	High	1.50741				0
P00761 SWISS-PROT:P00761	Trypsin - Sus scrofa (Pig). - [TRYP_PIG]	12.12	24.3938	1	3	3	15	26.8182	12.12	3	15
	LSSPATLNSR	5	1	1	P00761 SWISS-PROT:P00761		1045.56	0	0.006153	High	2.24861				0
	VATVSLPR	8	1	1	P00761 SWISS-PROT:P00761		842.51	0	0.000165	High	2.02886				0
	APVLSDSSCK	2	1	1	P00761 SWISS-PROT:P00761	C9(Carbamidomethyl)	1063.51	0	8.393e-07	High	1.8723				0
P35527	Keratin, type I cytoskeletal 9 OS=Homo sapiens GN=KRT9 PE=1 SV=3 - [K1C9_HUMAN]	12.36	62.0268	3	7	7	25	25.6099	12.36	7	13	189.923	12.36	7	12
	FSSSSGYGGGSSR	4	2	1	P35527		1235.53	0	0.008676	High	2.55586	High	59.33	7.29256e-06	0
	QGVDADINGLR	4	3	1	P35527		1157.59	0	8.411e-10	High	2.39309	High	47.77	0.000480439	0
	STMQELNSR	4	2	1	P35527		1065.5	0	0.01981	High	2.34363	High	36.01	0.00528789	0
	QVLDNLTMEK	2	3	1	P35527	M8(Oxidation)	1206.6	0	0.009818	High	2.22212	High	22.03	0.304848	0
	TLLDIDNTR	4	2	1	P35527		1060.56	0	0.0343	High	2.13434	High	36.24	0.0124071	0
	SGGGGGGGLGSGGSIR	3	2	1	P35527		1232.6	0	0.05141	High	2.03623	High	22.72	0.157429	0
	QEYEQLIAK	4	3	1	P35527		1121.59	0	0.02269	High	1.74165	High	36.32	0.00961385	0
P13645	Keratin, type I cytoskeletal 10 OS=Homo sapiens GN=KRT10 PE=1 SV=6 - [K1C10_HUMAN]	10.79	58.7917	32	4	7	27	25.1169	9.25	6	14	213.376	10.79	7	13
	ALEESNYELEGK	4	3	1	P13645		1381.65	0	0.003559	High	2.83465	High	66.26	5.7137e-06	0
	YENEVALR	4	2	1	P13645		993.5	0	0.03964	High	2.52255	High	42.25	0.00214141	0
	LENEIQTYR	4	3	1	P13645		1165.58	0	0.009035	High	2.17109	High	45.62	0.00113501	0
	LAADDFR	6	52	4	P08779;Q04695;P13645;P02533		807.399	0	0.002735	High	2.1304	High	33.9	0.0134232	0
	VLDELTLTK	4	2	1	P13645		1031.6	0	0.02072	High	2.1158	High	29.6	0.0332233	0
	VTMQNLNDR	2	16	3	P08779;P13645;P02533	M3(Oxidation)	1106.52	0	0.01735	High	1.19248	High	11.57	2.20831	0
	VTMQNLNDR	2	16	3	P08779;P13645;P02533		1090.53	0.001	0.08843	High	1.84078	High	28.82	0.0463207	0
	DAEAWFNEK	1	4	3	P13645;P08779;P02533		1109.49	0.001	0.06729			High	35.28	0.00446207	0
Q8N1F7	Nuclear pore complex protein Nup93 OS=Homo sapiens GN=NUP93 PE=1 SV=2 - [NUP93_HUMAN]	8.3	93.4296	10	7	7	21	21.1213	6.35	5	10	201.852	8.3	7	11
	SSLDNIEMAYAR	2	5	1	Q8N1F7	M8(Oxidation)	1385.64	0	0.002686	High	2.56192	High	46.89	0.000292642	0
	LVQMEVLMN	4	3	1	Q8N1F7	M8(Oxidation)	1092.54	0	0.04878	High	2.34614	High	38.13	0.0057527	0
	LVQMEVLMN	2	3	1	Q8N1F7	M4(Oxidation); M8(Oxidation)	1108.54	0	2.696e-05	High	2.24898	High	16.71	0.586587	0
	NLQEIQQAGER	4	5	1	Q8N1F7		1285.65	0	0.009933	High	2.15975	High	45.57	0.000762663	0
	LTLSQFQK	3	3	1	Q8N1F7		964.546	0	0.01165	High	2.01108	High	19.43	0.22634	0
	LVPLNQESVEER	4	5	1	Q8N1F7		1412.74	0	0.001902	High	2.01061	High	74.55	1.10838e-06	0
	NMALSIAER	1	4	1	Q8N1F7	M2(Oxidation)	1020.51	0.007	0.1684			High	18.88	0.554563	0
	NFSDEIR	1	3	1	Q8N1F7		880.417	0.007	0.1724			High	11.37	2.13002	0
P14625	Endoplasmin OS=Homo sapiens GN=HSP90B1 PE=1 SV=1 - [ENPL_HUMAN]	6.35	92.4113	4	4	5	20	20.5414	6.35	5	10	120.391	6.35	5	10
	ELISNASDALDK	6	4	2	P14625;P08238		1275.64	0	0.005351	High	2.63534	High	49.36	0.000442074	0
	DISTNYYASQK	4	2	1	P14625		1289.6	0	0.007499	High	2.61271	High	41.99	0.00121107	0
	SGYLLPDTK	4	2	1	P14625		993.525	0	0.001816	High	2.267	High	31.36	0.0209837	0
	EAESSPFVER	4	1	1	P14625		1150.54	0	6.593e-06	High	1.91758	High	16.3	0.416101	0
	GLFDEYGSK	2	2	1	P14625		1015.47	0	0.001314	High	1.52586	High	15.26	0.449756	0
P13647	Keratin, type II cytoskeletal 5 OS=Homo sapiens GN=KRT5 PE=1 SV=3 - [K2C5_HUMAN]	14.24	62.34	37	5	9	24	20.0711	11.53	7	11	79.0412	14.24	9	13
	YEELQQTAGR	4	5	1	P13647		1194.58	0	0.02804	High	2.89033	High	40.6	0.0028437	0
	EYQELMNTK	4	4	1	P13647	M6(Oxidation)	1171.53	0	0.0006862	High	2.04552	High	23.32	0.0591294	0
	ISISTSGGSFR	4	2	1	P13647		1111.57	0	9.469e-06	High	1.82427	High	42.94	0.00171758	0
	WTLLQEQGTK	4	6	3	P13647;P02538;P04259		1203.64	0	1.234e-09	High	1.78169	High	26.38	0.114267	0
	DVDAAYMNK	2	17	3	P13647;P02538;P04259		1026.46	0	0.001446	High	1.62137	High	10.05	0.869927	0
	QLDSIVGER	2	5	2	P13647;P02538		1016.54	0.001	0.1366	High	1.98293	High	17.99	0.608413	0
	TEAESWYQTK	2	5	1	P13647		1242.56	0.001	0.07015	High	1.83264	High	18.79	0.179036	0
	FLEQQNK	1	32	3	P13647;P02538;P04259		906.468	0.001	0.05924			High	27.43	0.0822264	0
	AQYEEIANR	1	3	1	P13647		1093.53	0.001	0.09609			High	23	0.166645	0
P21266	Glutathione S-transferase Mu 3 OS=Homo sapiens GN=GSTM3 PE=1 SV=3 - [GSTM3_HUMAN]	32.44	26.5421	1	7	8	25	19.4039	28.89	7	14	206.903	28.89	7	11
	IAAYLQSDQFCK	4	1	1	P21266	C11(Carbamidomethyl)	1443.69	0	0.005304	High	2.86985	High	43.76	0.000986604	0
	ITQSNAILR	4	10	3	E9PHN7;P21266;P46439		1015.59	0	0.0271	High	2.4696	High	71.54	2.46912e-06	0
	CLDEFPNLK	4	1	1	P21266	C1(Carbamidomethyl)	1135.55	0	3.939e-09	High	2.06315	High	34.35	0.0114959	0
	FSWFAGEK	2	1	1	P21266		971.461	0	0.007004	High	1.84856				0
	YTCGEAPDYDR	4	1	1	P21266	C3(Carbamidomethyl)	1346.53	0	0.04511	High	1.64846	High	26.7	0.00267245	0
	SQWLDVK	3	1	1	P21266		875.462	0	0.04358	High	1.62122	High	29.67	0.0598815	0
	LCYSSDHEK	3	1	1	P21266	C2(Carbamidomethyl)	1138.48	0	0.04564	High	1.41541	High	14.51	0.272578	0
	QFSMFLGK	1	1	1	P21266	M4(Oxidation)	973.482	0.001	0.1284			High	24.17	0.0784791	0
B9A067	Mitochondrial inner membrane protein OS=Homo sapiens GN=IMMT PE=2 SV=2 - [B9A067_HUMAN]	7.31	78.925	8	5	5	17	17.8652	7.31	5	9	111.851	7.31	5	8
	YSTSGSSGLTTGK	4	6	1	B9A067		1245.6	0	0.01167	High	2.45946	High	50.23	0.000259392	0
	AVDEAADALLK	4	7	1	B9A067		1115.59	0	0.02968	High	2.37598	High	37.5	0.0056816	0
	LSEQELQFR	4	7	1	B9A067		1149.59	0	0.001605	High	2.36985	High	25.96	0.0954476	0
	SEFEQNLSEK	3	7	1	B9A067		1210.56	0	0.01328	High	2.22274	High	22.83	0.0925121	0
	ISSVSEVMK	2	8	1	B9A067	M8(Oxidation)	995.508	0.001	0.08146	High	1.47731	High	21.5	0.196809	0
B4DQH4	T-complex protein 1 subunit theta OS=Homo sapiens GN=CCT8 PE=2 SV=1 - [B4DQH4_HUMAN]	9.68	51.5533	4	4	4	18	15.3649	9.68	4	9	114.942	9.68	4	9
	GEENLMDAQVK	2	4	1	B4DQH4		1233.58	0	0.02587	High	3.00214	High	42.86	0.00128625	0
	GEENLMDAQVK	4	4	1	B4DQH4	M6(Oxidation)	1249.57	0	0.01491	High	2.46557	High	33.84	0.009149	0
	AVDDGVNTFK	4	3	1	B4DQH4		1065.52	0	0.01366	High	2.31543	High	41.91	0.00180689	0
	LVPGGGATEIELAK	4	3	1	B4DQH4		1354.76	0	0.04231	High	1.84132	High	35.71	0.00597489	0
	EDGAISTIVLR	4	3	1	B4DQH4		1173.65	0	0.001197	High	1.40709	High	26.08	0.123179	0
E9PHN7	Glutathione S-transferase Mu 2 OS=Homo sapiens GN=GSTM2 PE=2 SV=1 - [E9PHN7_HUMAN]	26.26	21.1207	11	3	5	18	14.0718	22.35	4	9	182.538	22.35	4	9
	ITQSNAILR	4	10	3	E9PHN7;P21266;P46439		1015.59	0	0.0271	High	2.4696	High	71.54	2.46912e-06	0
	YTMGDAPDYDR	4	14	1	E9PHN7	M3(Oxidation)	1319.52	0	0.02354	High	2.06685	High	37.84	0.000230212	0
	YTMGDAPDYDR	4	14	1	E9PHN7		1303.53	0	0.02273	High	1.96028	High	38.59	0.000449659	0
	LLLEYTDSSYEEK	4	14	1	E9PHN7		1589.76	0	0.01685	High	1.64252	High	30.39	0.0283375	0
	SQWLNEK	1	17	2	E9PHN7;P46439		904.452	0	0.01706	High	1.49983				0
	MAVWGNK	1	6	1	E9PHN7	M1(Oxidation)	821.398	0.001	0.137			High	23.66	0.11818	0
B7ZAR1	T-complex protein 1 subunit epsilon OS=Homo sapiens GN=CCT5 PE=2 SV=1 - [B7ZAR1_HUMAN]	7.36	55.3136	5	4	4	14	13.546	7.36	4	7	106.935	7.36	4	7
	LDVTSVEDYK	4	5	1	B7ZAR1		1168.57	0	0.01105	High	2.19238	High	40.43	0.00252699	0
	IADGYEQAAR	4	5	1	B7ZAR1		1093.53	0	0.007317	High	1.93327	High	45.79	0.000897671	0
	LMVELSK	3	3	1	B7ZAR1	M2(Oxidation)	835.46	0	0.0001387	High	1.91428	High	29.04	0.044095	0
	DTEPLIQTAK	3	5	1	B7ZAR1		1115.59	0	0.0014	High	1.89868	High	23.41	0.210689	0
Q676U5-4	Isoform 4 of Autophagy-related protein 16-1 OS=Homo sapiens GN=ATG16L1 - [A16L1_HUMAN]	5.84	47.6565	5	3	3	10	12.1101	5.84	3	6	91.1393	4.21	2	4
	ITALDLNPER	4	5	1	Q676U5-4		1141.62	0	0.018	High	2.57963	High	41.41	0.00188643	0
	TELLSCSR	4	5	1	Q676U5-4	C6(Carbamidomethyl)	965.472	0	0.00785	High	1.96378	High	42.88	0.00154311	0
	EMELLGK	2	5	1	Q676U5-4	M2(Oxidation)	835.423	0.002	0.02671	High	1.71559				0
P02786	Transferrin receptor protein 1 OS=Homo sapiens GN=TFRC PE=1 SV=2 - [TFR1_HUMAN]	4.61	84.8179	5	3	3	12	10.7663	4.61	3	6	48.1835	4.61	3	6
	LAVDEEENADNNTK	4	2	1	P02786		1561.7	0	7.42e-05	High	2.08189	High	40.38	0.000879572	0
	LTTDFGNAEK	4	4	1	P02786		1095.53	0	0.04743	High	1.83366	High	29.22	0.0266873	0
	LDSTDFTGTIK	4	2	1	P02786		1197.6	0	0.01714	High	1.79623	High	21.73	0.176586	0
P06737-2	Isoform 2 of Glycogen phosphorylase, liver form OS=Homo sapiens GN=PYGL - [PYGL_HUMAN]	4.55	93.0751	6	4	4	6	9.90482	4.55	4	6
	EYYEALPELK	2	3	1	P06737-2		1254.63	0	5.417e-07	High	2.20982				0
	IDDVAALDK	2	3	1	P06737-2		959.504	0	3.631e-05	High	2.08693				0
	NLAENISR	1	6	1	P06737-2		916.485	0	0.0001858	High	1.70692				0
	VFADYEAYVK	1	3	1	P06737-2		1204.59	0.005	0.06889	High	1.30371				0
B4DWJ2	Bifunctional glutamate/proline--tRNA ligase OS=Homo sapiens GN=QARS PE=2 SV=1 - [B4DWJ2_HUMAN]	2.36	86.5242	7	2	2	8	9.75646	2.36	2	4	79.1191	2.36	2	4
	DVLNDTAPR	4	3	1	B4DWJ2		1000.51	0	0.01169	High	2.50595	High	36.39	0.00451193	0
	NSALSAQLR	4	6	1	B4DWJ2		959.527	0	0.03179	High	2.39822	High	45.07	0.00129447	0
P46439	Glutathione S-transferase Mu 5 OS=Homo sapiens GN=GSTM5 PE=1 SV=3 - [GSTM5_HUMAN]	11.01	25.6582	4	1	3	9	8.85958	11.01	3	5	114.786	7.8	2	4
	ITQSNAILR	4	10	3	E9PHN7;P21266;P46439		1015.59	0	0.0271	High	2.4696	High	71.54	2.46912e-06	0
	YLEELPEK	4	7	1	P46439		1020.52	0	0.01622	High	2.12256	High	23.06	0.182895	0
	SQWLNEK	1	17	2	E9PHN7;P46439		904.452	0	0.01706	High	1.49983				0
C9JKR2	Albumin, isoform CRA_k OS=Homo sapiens GN=ALB PE=2 SV=1 - [C9JKR2_HUMAN]	6.95	47.2567	6	3	3	7	7.5249	5.04	2	4	39.9968	4.8	2	3
	YICENQDSISSK	4	6	1	C9JKR2	C3(Carbamidomethyl)	1443.64	0	0.01098	High	2.42488	High	37.96	0.00207943	0
	CCTESLVNR	2	7	1	C9JKR2	C1(Carbamidomethyl); C2(Carbamidomethyl)	1138.5	0	0.01679	High	1.71779				0
	AEFAEVSK	1	6	1	C9JKR2		880.442	0.007	0.1649			High	18.2	0.498718	0
P17987	T-complex protein 1 subunit alpha OS=Homo sapiens GN=TCP1 PE=1 SV=1 - [TCPA_HUMAN]	5.58	60.3056	10	3	3	8	7.52261	3.6	2	4	69.4363	3.78	2	4
	SSLGPVGLDK	2	7	1	P17987		972.537	0	0.0006177	High	2.04013				0
	EQLAIAEFAR	4	3	1	P17987		1147.61	0	6.536e-05	High	1.91801	High	27.49	0.0858215	0
	MEGPLSVFGDR	2	5	1	P17987	N-Term(Acetyl); M1(Oxidation)	1265.58	0	0.01544			High	42	0.00119566	0
F8WAM2	T-complex protein 1 subunit eta (Fragment) OS=Homo sapiens GN=CCT7 PE=2 SV=1 - [F8WAM2_HUMAN]	21.43	10.4878	5	2	2	4	7.0894	21.43	2	4
	TATQLAVNK	2	5	1	F8WAM2		945.536	0	9.024e-08	High	1.95192				0
	ATISNDGATILK	2	3	1	F8WAM2		1203.66	0	5.267e-06	High	1.80519				0
O95479	GDH/6PGL endoplasmic bifunctional protein OS=Homo sapiens GN=H6PD PE=1 SV=2 - [G6PE_HUMAN]	1.39	88.8364	2	1	1	4	6.24051	1.39	1	2	29.81	1.39	1	2
	LANDIEATAVR	4	2	1	O95479		1172.63	0	0.04594	High	3.22883	High	29.81	0.0383412	0
Q8IXB1-2	Isoform 2 of DnaJ homolog subfamily C member 10 OS=Homo sapiens GN=DNAJC10 - [DJC10_HUMAN]	2.68	86.0809	4	2	2	6	6.23084	2.68	2	3	16.02	2.68	2	3
	ASNLLYGQLK	4	2	1	Q8IXB1-2		1106.62	0	0.04496	High	2.3982	High	21.68	0.166405	0
	GGDCLTSQTR	2	4	1	Q8IXB1-2	C4(Carbamidomethyl)	1094.49	0.001	0.1027	High	1.73263	High	16.02	0.3588	0
Q5T0H9	Gelsolin OS=Homo sapiens GN=GSN PE=2 SV=1 - [Q5T0H9_HUMAN]	4.33	52.3402	8	2	2	7	5.92537	4.33	2	3	51.67	4.33	2	4
	AGALNSNDAFVLK	4	8	1	Q5T0H9		1319.7	0	0.03926	High	2.16141	High	33.29	0.0213779	0
	TASDFITK	3	5	1	Q5T0H9		882.458	0	0.002012	High	1.65794	High	32.37	0.0129213	0
B4DUR8	T-complex protein 1 subunit gamma OS=Homo sapiens GN=CCT3 PE=2 SV=1 - [B4DUR8_HUMAN]	3.6	55.6387	3	2	2	6	5.77575	3.6	2	3	36.07	3.6	2	3
	EILSEVER	4	3	1	B4DUR8		974.515	0	0.03408	High	2.14345	High	36.07	0.00929368	0
	NLQDAMQVCR	2	3	1	B4DUR8	M6(Oxidation); C9(Carbamidomethyl)	1250.56	0	0.04974	High	1.66148	High	21.43	0.110435	0
E9PNE6	Heat shock cognate 71 kDa protein OS=Homo sapiens GN=HSPA8 PE=2 SV=1 - [E9PNE6_HUMAN]	4.8	54.9421	20	2	2	8	5.52175	4.8	2	4	79.4693	4.8	2	4
	NSLESYAFNMK	4	6	1	E9PNE6	M10(Oxidation)	1319.6	0	0.01869	High	1.91227	High	40.26	0.00131394	0
	TTPSYVAFTDTER	4	17	1	E9PNE6		1487.7	0	0.0304	High	1.88297	High	38.3	0.0034907	0
B4E2T8	Calnexin OS=Homo sapiens GN=CANX PE=2 SV=1 - [B4E2T8_HUMAN]	1.86	55.5631	3	1	1	4	5.12817	1.86	1	2	71.29	1.86	1	2
	AEEDEILNR	4	3	1	B4E2T8		1088.52	0	0.00671	High	2.56603	High	48.93	0.000239884	0
O75533	Splicing factor 3B subunit 1 OS=Homo sapiens GN=SF3B1 PE=1 SV=3 - [SF3B1_HUMAN]	0.69	145.738	1	1	1	4	4.93053	0.69	1	2	51.1337	0.69	1	2
	VGAAEIISR	4	1	1	O75533		915.526	0	0.02685	High	2.69618	High	46.9	0.000968805	0
Q71U36-2	Isoform 2 of Tubulin alpha-1A chain OS=Homo sapiens GN=TUBA1A - [TBA1A_HUMAN]	2.4	46.2678	9	1	1	4	4.6511	2.4	1	2	43.6791	2.4	1	2
	DVNAAIATIK	4	9	1	Q71U36-2		1015.58	0	0.04216	High	2.51616	High	35.91	0.0134379	0
R4GNH8	Cullin-2 OS=Homo sapiens GN=CUL2 PE=3 SV=1 - [R4GNH8_HUMAN]	6.25	80.2654	4	4	4	11	4.60021	6.25	4	6	103.137	6.25	4	5
	ELQDSTQMNEK	3	4	1	R4GNH8		1322.59	0	0.02978	High	2.53306	High	34.22	0.00484407	0
	SQASADEYSYVA	2	4	1	R4GNH8		1290.55	0	0.04061	High	2.06715	High	30.55	0.00317178	0
	GMTENEVEDR	4	4	1	R4GNH8		1179.49	0	0.009372	High	1.38909	High	52.73	3.09334e-05	0
	DTPQEMEQTR	2	3	1	R4GNH8		1234.54	0	0.002002	High	0.921301	High	16.4	0.199305	0
A8MX94	Glutathione S-transferase P OS=Homo sapiens GN=GSTP1 PE=2 SV=1 - [A8MX94_HUMAN]	12.07	19.468	2	2	2	6	4.55337	5.75	1	2	82.4067	12.07	2	4
	ASCLYGQLPK	4	2	1	A8MX94	C3(Carbamidomethyl)	1136.58	0	0.0005547	High	2.53225	High	27.86	0.0593346	0
	PPYTVVYFPVR	2	2	1	A8MX94		1337.73	0	0.0095			High	52.29	0.00016024	0
P49589-2	Isoform 2 of Cysteine--tRNA ligase, cytoplasmic OS=Homo sapiens GN=CARS - [SYCC_HUMAN]	2.62	82.7939	5	2	2	5	4.55157	1.24	1	2	46.6007	2.62	2	3
	ALCDNVDTR	4	5	1	P49589-2	C3(Carbamidomethyl)	1063.48	0	0.02263	High	2.33199	High	36.58	0.00262644	0
	LVPEAVGDQK	1	5	1	P49589-2		1055.57	0.001	0.1314			High	19.82	0.25641	0
M0R1V7	Ubiquitin-60S ribosomal protein L40 (Fragment) OS=Homo sapiens GN=UBA52 PE=4 SV=1 - [M0R1V7_HUMAN]	14.29	7.12779	20	1	1	4	4.48327	14.29	1	2	29.43	14.29	1	2
	TLSDYNIQK	4	20	1	M0R1V7		1081.55	0	0.002875	High	2.29193	High	29.43	0.0345496	0
O94874-3	Isoform 3 of E3 UFM1-protein ligase 1 OS=Homo sapiens GN=UFL1 - [UFL1_HUMAN]	1.77	57.548	2	1	1	4	4.26808	1.77	1	2	41.66	1.77	1	2
	AQFAEATQR	4	2	1	O94874-3		1021.51	0	0.01033	High	2.39974	High	37.21	0.00600741	0
P62805	Histone H4 OS=Homo sapiens GN=HIST1H4A PE=1 SV=2 - [H4_HUMAN]	9.71	11.3604	1	1	1	4	4.11034	9.71	1	2	26.47	9.71	1	2
	ISGLIYEETR	4	1	1	P62805		1180.62	0	1.548e-09	High	2.44622	High	26.47	0.0807018	0
Q6ZMZ3-3	Isoform 3 of Nesprin-3 OS=Homo sapiens GN=SYNE3 - [SYNE3_HUMAN]	1.85	68.539	4	1	1	4	3.87849	1.85	1	2	44.1	1.85	1	2
	LAQEGLQPAAK	4	4	1	Q6ZMZ3-3		1125.63	0	0.008839	High	2.18177	High	38.7	0.00343311	0
Q92526-2	Isoform 2 of T-complex protein 1 subunit zeta-2 OS=Homo sapiens GN=CCT6B - [TCPW_HUMAN]	2.06	53.0661	6	1	1	4	3.67703	2.06	1	2	25.84	2.06	1	2
	MLVSGAGDIK	4	6	1	Q92526-2		990.529	0	0.04632	High	1.87791	High	27.28	0.0913828	0
B4DY72	Heat shock protein 105 kDa OS=Homo sapiens GN=HSPH1 PE=2 SV=1 - [B4DY72_HUMAN]	1.48	77.1136	5	1	1	4	3.64947	1.48	1	2	38.09	1.48	1	2
	FVVQNVSAQK	4	5	1	B4DY72		1119.62	0	2.968e-06	High	1.84902	High	37.13	0.00729063	0
E7EMH5	Pyridoxal-dependent decarboxylase domain-containing protein 1 OS=Homo sapiens GN=PDXDC1 PE=2 SV=1 - [E7EMH5_HUMAN]	1.58	76.4992	6	1	1	2	3.63431	1.58	1	2
	GIQEAQVELQK	2	6	1	E7EMH5		1242.67	0	0.001161	High	1.91916				0
B7Z845	Desmoglein-1 OS=Homo sapiens GN=DSG1 PE=2 SV=1 - [B7Z845_HUMAN]	2.45	42.5917	2	1	1	3	3.6087	2.45	1	2	26.25	2.45	1	1
	ESSNVVVTER	3	2	1	B7Z845		1119.56	0	0.03888	High	1.95372	High	26.25	0.101732	0
O60313	Dynamin-like 120 kDa protein, mitochondrial OS=Homo sapiens GN=OPA1 PE=1 SV=3 - [OPA1_HUMAN]	2.08	111.561	7	2	2	5	3.52818	2.08	2	3	32.71	2.08	2	2
	QQLTNTEVR	3	7	1	O60313		1088.57	0	0.02521	High	1.84074	High	26.58	0.0873649	0
	VVVVGDQSAGK	2	6	1	O60313		1058.58	0.001	0.06188	High	1.29377	High	23.13	0.177539	0
H0Y8E6	DNA replication licensing factor MCM2 (Fragment) OS=Homo sapiens GN=MCM2 PE=3 SV=1 - [H0Y8E6_HUMAN]	1.44	94.0497	2	1	1	4	2.29249	1.44	1	2	0	1.44	1	2
	VAVGELTDEDVK	4	2	1	H0Y8E6		1274.65	0	0.02682	High	2.29249	High	24.06	0.157058	0
B4DZ67	Nuclear pore complex protein Nup107 OS=Homo sapiens GN=NUP107 PE=2 SV=1 - [B4DZ67_HUMAN]	1.23	103.109	2	1	1	2	2.15751	1.23	1	1	39.89	1.23	1	1
	EADLDVATITK	2	2	1	B4DZ67		1175.62	0	0.03291	High	2.15751	High	39.89	0.00498467	0
	VCGDFQDIER	1	1	1	Q8TDB6	C2(Carbamidomethyl)	1238.55	0	0.003573	High	2.14282				0
E7EN77	Condensin complex subunit 1 (Fragment) OS=Homo sapiens GN=NCAPD2 PE=2 SV=2 - [E7EN77_HUMAN]	0.87	102.584	3	1	1	3	2.04928	0.87	1	1	32.35	0.87	1	2
	EAVLNAYR	3	3	1	E7EN77		935.494	0.001	0.07879	High	2.04928	High	32.35	0.0237207	0
H3BU31	60S ribosomal protein L4 (Fragment) OS=Homo sapiens GN=RPL4 PE=2 SV=1 - [H3BU31_HUMAN]	6.43	18.9541	3	1	1	2	2.02376	6.43	1	1	23.51	6.43	1	1
	AAAAAAALQAK	2	3	1	H3BU31		956.552	0	2.461e-05	High	2.02376	High	23.51	0.126566	0
Q86Y56-3	Isoform 3 of HEAT repeat-containing protein 2 OS=Homo sapiens GN=HEATR2 - [HEAT2_HUMAN]	3.83	26.3448	5	1	1	4	1.98981	3.83	1	2	22.07	3.83	1	2
	LDDVSNDVR	4	5	1	Q86Y56-3		1032.5	0	9.543e-06	High	1.98981	High	22.52	0.13742	0
Q8N163	DBIRD complex subunit KIAA1967 OS=Homo sapiens GN=KIAA1967 PE=1 SV=2 - [K1967_HUMAN]	2.17	102.838	8	2	2	3	1.87167	2.17	2	3
	FSATEVTNK	2	4	1	Q8N163		996.5	0	0.00379	High	1.87167				0
	VQTLSNQPLLK	1	6	1	Q8N163		1240.73	0.005	0.05571	High	1.55376				0
G8JLH9	Signal transducer and activator of transcription 3 OS=Homo sapiens GN=STAT3 PE=2 SV=1 - [G8JLH9_HUMAN]	1.64	76.0894	4	1	1	4	1.86935	1.64	1	2	23.6	1.64	1	2
	TQIQSVEPYTK	4	4	1	G8JLH9		1293.67	0	0.0005126	High	1.86935	High	23.6	0.208436	0
Q92616	Translational activator GCN1 OS=Homo sapiens GN=GCN1L1 PE=1 SV=6 - [GCN1L_HUMAN]	0.41	292.572	1	1	1	2	1.83554	0.41	1	1	42.72	0.41	1	1
	LSVADSQAEAK	2	1	1	Q92616		1118.57	0	0.04949	High	1.83554	High	42.72	0.00249107	0
P42224-2	Isoform Beta of Signal transducer and activator of transcription 1-alpha/beta OS=Homo sapiens GN=STAT1 - [STAT1_HUMAN]	1.26	82.9905	3	1	1	1	1.81105	1.26	1	1
	LQELNYNLK	1	3	1	P42224-2		1134.62	0	0.01239	High	1.81105				0
P11387	DNA topoisomerase 1 OS=Homo sapiens GN=TOP1 PE=1 SV=2 - [TOP1_HUMAN]	1.57	90.6689	1	1	1	1	1.73919	1.57	1	1
	ELTAPDENIPAK	1	1	1	P11387		1297.66	0	0.01081	High	1.73919				0
H0Y917	WD repeat-containing protein 26 (Fragment) OS=Homo sapiens GN=WDR26 PE=2 SV=1 - [H0Y917_HUMAN]	4.81	20.6151	5	1	1	1	1.72832	4.81	1	1
	LSQSDEDVIR	1	5	1	H0Y917		1161.57	0	7.809e-08	High	1.72832				0
Q6P3X3	Tetratricopeptide repeat protein 27 OS=Homo sapiens GN=TTC27 PE=1 SV=1 - [TTC27_HUMAN]	1.07	96.5712	1	1	1	1	1.69039	1.07	1	1
	VTNDGEIWR	1	1	1	Q6P3X3		1089.53	0	2.431e-06	High	1.69039				0
P81605	Dermcidin OS=Homo sapiens GN=DCD PE=1 SV=2 - [DCD_HUMAN]	10	11.2768	2	1	1	4	1.67727	10	1	2	43.27	10	1	2
	ENAGEDPGLAR	4	2	1	P81605		1128.53	0	0.01448	High	1.67727	High	43.27	0.000803016	0
Q13619-2	Isoform 2 of Cullin-4A OS=Homo sapiens GN=CUL4A - [CUL4A_HUMAN]	1.37	76.7717	2	1	1	2	1.65679	1.37	1	2
	EATDEELER	2	2	1	Q13619-2		1091.48	0	0.0001356	High	1.65679				0
P10809	60 kDa heat shock protein, mitochondrial OS=Homo sapiens GN=HSPD1 PE=1 SV=2 - [CH60_HUMAN]	2.09	61.0164	1	1	1	1	0	2.09	1	1
	VGGTSDVEVNEK	1	1	1	P10809		1233.59	0	0.005508	High	1.19354				0
Q96JB2	Conserved oligomeric Golgi complex subunit 3 OS=Homo sapiens GN=COG3 PE=1 SV=3 - [COG3_HUMAN]	1.09	94.0363	1	1	1	1	0	1.09	1	1
	QMLEDVQER	1	1	1	Q96JB2	M2(Oxidation)	1163.54	0	4.408e-05	High	1.52612				0
P39880-9	Isoform 11 of Homeobox protein cut-like 1 OS=Homo sapiens GN=CUX1 - [CUX1_HUMAN]	1.58	71.9802	13	1	1	1	0	1.58	1	1
	SLQSENAALR	1	13	1	P39880-9		1088.57	0.009	0.09347	High	1.22949				0
Q2M3D2	Exocyst complex component 3-like protein 2 OS=Homo sapiens GN=EXOC3L2 PE=2 SV=1 - [EX3L2_HUMAN]	2.44	45.8301	1	1	1	1	0	2.44	1	1
	EMLPDTYISK	1	1	1	Q2M3D2	M2(Oxidation)	1212.58	0.009	0.1122	High	1.40817				0
O60814	Histone H2B type 1-K OS=Homo sapiens GN=HIST1H2BK PE=1 SV=3 - [H2B1K_HUMAN]	7.14	13.8816	11	1	1	1	0	7.14	1	1
	ESYSVYVYK	1	11	1	O60814		1137.55	0	0.000844	High	1.49194				0
Q5T749	Keratinocyte proline-rich protein OS=Homo sapiens GN=KPRP PE=1 SV=1 - [KPRP_HUMAN]	1.38	64.0932	1	1	1	1	0	1.38	1	1
	SEPIYNSR	1	1	1	Q5T749		965.469	0.009	0.08298	High	1.20783				0
Q96QD5-2	Isoform 2 of DEP domain-containing protein 7 OS=Homo sapiens GN=DEPDC7 - [DEPD7_HUMAN]	1.39	57.6699	2	1	1	1	0	1.39	1	1
	LLDFQNR	1	2	1	Q96QD5-2		905.484	0.002	0.03031	High	1.58975				0
K7EKX1	Glucosidase 2 subunit beta (Fragment) OS=Homo sapiens GN=PRKCSH PE=2 SV=1 - [K7EKX1_HUMAN]	7.86	15.5992	6	1	1	1	0	7.86	1	1
	ESLQQMAEVTR	1	6	1	K7EKX1	M6(Oxidation)	1307.63	0.005	0.05754	High	0.833422				0
K7EIF9	Signal transducer and activator of transcription 5A (Fragment) OS=Homo sapiens GN=STAT5A PE=2 SV=1 - [K7EIF9_HUMAN]	6.34	16.8449	6	1	1	1	0	6.34	1	1
	EAQTLQQYR	1	6	1	K7EIF9		1136.57	0.009	0.08517	High	1.04858				0
H7C0D1	Prolyl 3-hydroxylase 1 (Fragment) OS=Homo sapiens GN=LEPRE1 PE=4 SV=1 - [H7C0D1_HUMAN]	8.55	16.7926	4	1	1	1	0	8.55	1	1
	LTNVAATSGDGYR	1	4	1	H7C0D1		1324.65	0.007	0.07259	High	1.26338				0
E9PD78	Ribonucleoside-diphosphate reductase OS=Homo sapiens GN=RRM1 PE=2 SV=2 - [E9PD78_HUMAN]	1.29	79.1688	2	1	1	1	0	1.29	1	1
	LNSAIIYDR	1	2	1	E9PD78		1064.57	0	0.01193	High	1.59631				0
P35579-2	Isoform 2 of Myosin-9 OS=Homo sapiens GN=MYH9 - [MYH9_HUMAN]	0.65	159.764	2	1	1	1		0			27.48	0.65	1	1
	ASITALEAK	1	2	1	P35579-2		903.514	0.007	0.1677			High	27.48	0.0740499	0
Q01469	Fatty acid-binding protein, epidermal OS=Homo sapiens GN=FABP5 PE=1 SV=3 - [FABP5_HUMAN]	6.67	15.1546	1	1	1	1					41.74	6.67	1	1
P11021	78 kDa glucose-regulated protein OS=Homo sapiens GN=HSPA5 PE=1 SV=2 - [GRP78_HUMAN]	27.37	72.2884	4	13	14	80	99.0569	25.99	13	39	726.198	27.37	14	41
	SQIFSTASDNQPTVTIK	8	1	1	P11021		1836.93	0	2.865e-16	High	4.47689	High	84.14	1.50915e-07	0
	LYGSAGPPPTGEEDTAEKDEL	9	1	1	P11021		2175.99	0	2.865e-16	High	3.92495	High	66.46	4.20255e-06	1
	VEIIANDQGNR	6	18	3	P11021;P08107-2;E9PKE3		1228.63	0	3.625e-14	High	3.39338	High	26.91	0.0711946	0
	NQLTSNPENTVFDAK	8	1	1	P11021		1677.81	0	2.8646e-16	High	3.35488	High	88.04	5.46486e-08	0
	SDIDEIVLVGGSTR	8	1	1	P11021		1460.76	0	2.865e-16	High	3.282	High	60.31	3.7803e-05	0
	DAGTIAGLNVMR	8	1	1	P11021	M11(Oxidation)	1233.63	0	3.449e-16	High	3.257	High	54.96	0.000154151	0
	TWNDPSVQQDIK	4	1	1	P11021		1430.69	0	2.865e-16	High	3.20398	High	47.75	0.000512875	0
	TFAPEEISAMVLTK	4	1	1	P11021	M10(Oxidation)	1552.79	0	2.865e-16	High	2.9109	High	43.53	0.00168793	0
	ELEEIVQPIISK	4	1	1	P11021		1397.79	0	3.97e-07	High	2.82038	High	30.98	0.0164786	0
	ITPSYVAFTPEGER	8	1	1	P11021		1566.78	0	2.523e-10	High	2.81278	High	41.14	0.00290731	0
	VYEGERPLTK	4	1	1	P11021		1191.64	0	2.452e-10	High	2.13958	High	29.89	0.0386671	0
	LTPEEIER	4	4	1	P11021		986.516	0	0.000198	High	1.6687	High	37.46	0.00408302	0
	ETAEAYLGKK	3	1	1	P11021		1109.58	0.001	0.0008849	High	1.67416	High	25.9	0.0765978	1
	ITITNDQNR	2	1	1	P11021		1074.55	0.001	0.0008849			High	34.04	0.0201765	0
P04264	Keratin, type II cytoskeletal 1 OS=Homo sapiens GN=KRT1 PE=1 SV=6 - [K2C1_HUMAN]	21.58	65.999	6	13	15	68	80.5229	21.58	15	36	622.166	18.94	13	32
	FLEQQNQVLQTK	5	10	2	P04264;P35908		1475.79	0	1.023e-14	High	3.57459	High	64.93	1.35777e-05	0
	SGGGFSSGSAGIINYQR	4	2	1	P04264		1657.79	0	2.865e-16	High	3.41404	High	45.16	0.00091894	0
	IEISELNR	4	4	2	P35908;P04264		973.53	0	1.34e-05	High	2.96572	High	33.17	0.0228443	0
	TNAENEFVTIK	4	2	1	P04264		1265.64	0	2.865e-16	High	2.91304	High	56.72	8.01244e-05	0
	YEELQITAGR	4	3	1	P04264		1179.6	0	2.865e-16	High	2.82386	High	52.1	0.000260203	0
	TNAENEFVTIKK	6	2	1	P04264		1393.73	0	3.639e-09	High	2.64335	High	41.56	0.00224133	1
	AEAESLYQSK	4	2	1	P04264		1125.54	0	2.865e-16	High	2.55813	High	36.93	0.0047245	0
	SKAEAESLYQSK	4	2	1	P04264		1340.67	0	1.026e-12	High	2.47728	High	36.77	0.0064586	1
	DYQELMNTK	4	4	1	P04264		1141.52	0	8.824e-09	High	2.42562	High	30.82	0.0144476	0
	NMQDMVEDYR	4	2	1	P04264	M2(Oxidation); M5(Oxidation)	1332.52	0	2.865e-16	High	2.35086	High	53.04	6.704e-06	0
	SLVNLGGSK	4	2	1	P04264		874.499	0	6.115e-05	High	2.33069	High	48.42	0.00065825	0
	TLLEGEESR	4	3	1	P04264		1033.52	0	2.865e-16	High	2.27468	High	46.89	0.000724441	0
	GSGGGSSGGSIGGR	7	2	1	P04264		1092.5	0	1.432e-09	High	2.09069	High	32.79	0.0110464	0
	DYQELMNTK	4	4	1	P04264	M6(Oxidation)	1157.51	0	1.504e-13	High	2.08946	High	32.55	0.00806061	0
	NMQDMVEDYR	4	2	1	P04264	M2(Oxidation)	1316.53	0	2.865e-16	High	2.08723	High	60.29	3.32069e-06	0
	AQYEDIAQK	1	1	1	P04264		1065.52	0.002	0.001365	High	2.10839				0
	SISISVAR	1	2	1	P04264		832.491	0.002	0.001365	High	2.10062				0
P35908	Keratin, type II cytoskeletal 2 epidermal OS=Homo sapiens GN=KRT2 PE=1 SV=2 - [K22E_HUMAN]	24.1	65.3932	16	9	13	47	56.0651	23	12	24	499.418	22.69	12	23
	FLEQQNQVLQTK	5	10	2	P04264;P35908		1475.79	0	1.023e-14	High	3.57459	High	64.93	1.35777e-05	0
	GFSSGSAVVSGGSR	4	3	1	P35908		1254.61	0	2.865e-16	High	3.54275	High	63.1	1.39342e-05	0
	GSSSGGGYSSGSSSYGSGGR	6	2	1	P35908		1740.71	0	2.865e-16	High	3.19632	High	62.09	8.96124e-07	0
	GGSSSGGGYGSGGGGSSSVK	4	2	1	P35908		1588.68	0	2.865e-16	High	3.06484	High	62.47	3.62393e-06	0
	IEISELNR	4	4	2	P35908;P04264		973.53	0	1.34e-05	High	2.96572	High	33.17	0.0228443	0
	YEELQVTVGR	4	2	1	P35908		1193.62	0	2.865e-16	High	2.56746	High	58.09	7.1565e-05	0
	TAAENDFVTLK	4	2	1	P35908		1208.62	0	2.865e-16	High	2.47403	High	75.79	1.04003e-06	0
	AQYEEIAQR	4	11	2	P48668;P35908		1107.54	0	2.865e-16	High	2.27766	High	51.75	0.000234923	0
	DYQELMNVK	4	9	1	P35908		1139.54	0	3.942e-05	High	1.97333	High	18.85	0.280181	0
	STSSFSCLSR	4	2	1	P35908	C7(Carbamidomethyl)	1131.51	0	0.0002255	High	1.61086	High	29.44	0.0104662	0
	GGSISGGGYGSGGGK	2	2	1	P35908		1197.55	0.001	0.001608	High	1.55167	High	23.19	0.0892304	0
	SLVGLGGTK	1	2	1	P35908		831.496	0.002	0.004625	High	1.88819				0
	FASFIDK	1	11	5	P13647;P48668;P35908;H0YIG3;P04264		827.43	0.006	0.04858			High	14.98	0.827576	0
P13645	Keratin, type I cytoskeletal 10 OS=Homo sapiens GN=KRT10 PE=1 SV=6 - [K1C10_HUMAN]	20.55	58.7917	32	10	13	51	51.4083	20.55	13	26	410.835	19.35	12	25
	ALEESNYELEGK	4	3	1	P13645		1381.65	0	2.865e-16	High	2.86167	High	63.8	1.00674e-05	0
	SQYEQLAEQNR	4	2	1	P13645		1365.64	0	2.865e-16	High	2.78414	High	56.07	6.50063e-05	0
	YENEVALR	4	2	1	P13645		993.5	0	9.488e-14	High	2.75686	High	39.49	0.00404295	0
	VLDELTLTK	4	2	1	P13645		1031.6	0	2.865e-16	High	2.65859	High	36.12	0.00740359	0
	LENEIQTYR	6	3	1	P13645		1165.58	0	2.865e-16	High	2.51986	High	46.48	0.000931109	0
	QSVEADINGLR	4	12	2	P13645;P13646		1201.62	0	2.865e-16	High	2.44308	High	39.09	0.00469813	0
	QSLEASLAETEGR	4	3	1	P13645		1390.68	0	2.865e-16	High	2.2809	High	67.53	5.58951e-06	0
	DAEAWFNEK	3	8	1	P13645		1109.49	0	2.518e-07	High	2.11962	High	29.7	0.0161264	0
	SLLEGEGSSGGGGR	3	2	1	P13645		1262.6	0	2.865e-16	High	2.06474	High	37.71	0.00455777	0
	VTMQNLNDR	4	16	3	P08779;P13645;P02533		1090.53	0	0.0008849	High	2.01827	High	29.91	0.0360392	0
	SEITELR	3	3	1	P13645		847.452	0.001	0.002668	High	1.2722	High	24.77	0.150875	0
	LAADDFR	2	52	5	P08779;P13645;P13646;P02533;F5GWP8		807.399	0.002	0.002175	High	2.26595				0
	SQYEQLAEQNRK	4	2	1	P13645		1493.73	0.002	0.00349	High	1.76672	High	10.76	3.06823	1
	VTMQNLNDR	2	16	3	P08779;P13645;P02533	M3(Oxidation)	1106.53	0.002	0.001365	High	1.15003				0
P35527	Keratin, type I cytoskeletal 9 OS=Homo sapiens GN=KRT9 PE=1 SV=3 - [K1C9_HUMAN]	18.14	62.0268	3	11	11	54	51.3559	17.01	10	26	375.678	16.85	10	28
	VQALEEANNDLENK	4	2	1	P35527		1586.77	0	2.865e-16	High	3.5904	High	80.56	2.49203e-07	0
	SGGGGGGGLGSGGSIR	14	2	1	P35527		1232.6	0	2.865e-16	High	3.0266	High	60.75	3.04164e-05	0
	QGVDADINGLR	4	3	1	P35527		1157.59	0	1.083e-11	High	2.23766	High	31.38	0.0199412	0
	FSSSSGYGGGSSR	4	2	1	P35527		1235.53	0	2.865e-16	High	2.20769	High	49.54	6.78156e-05	0
	STMQELNSR	6	2	1	P35527		1065.5	0	4.543e-05	High	2.19898	High	38.29	0.0037656	0
	QVLDNLTMEK	4	3	1	P35527		1190.61	0	8.176e-14	High	2.138	High	20.07	0.476753	0
	TLLDIDNTR	4	2	1	P35527		1060.56	0	5.655e-07	High	2.1216	High	22.82	0.269818	0
	QVLDNLTMEK	4	3	1	P35527	M8(Oxidation)	1206.6	0.001	0.00127	High	2.29707	High	16.75	1.02821	0
	QEYEQLIAK	3	3	1	P35527		1121.59	0.001	0.0008849	High	1.63693	High	28.11	0.0604194	0
	IQDWYDK	2	2	1	P35527		967.453	0.001	0.0008849	High	1.27043	High	17.89	0.295037	0
	FEMEQNLR	2	3	1	P35527	M3(Oxidation)	1082.49	0.002	0.01164	High	1.24618				0
	MTLDDFR	2	2	1	P35527		897.413	0.002	0.01013			High	23.74	0.0819977	0
	MTLDDFR	1	2	1	P35527	M1(Oxidation)	913.41	0.003	0.01838			High	21.64	0.0610085	0
E9PKE3	Heat shock cognate 71 kDa protein OS=Homo sapiens GN=HSPA8 PE=2 SV=1 - [E9PKE3_HUMAN]	16.91	68.7632	19	7	9	42	46.5832	16.91	9	21	358.703	16.91	9	21
	VEIIANDQGNR	6	18	3	P11021;P08107-2;E9PKE3		1228.63	0	3.625e-14	High	3.39338	High	26.91	0.0711946	0
	NQVAMNPTNTVFDAK	4	10	1	E9PKE3	M5(Oxidation)	1665.79	0	2.865e-16	High	3.24929	High	60.69	2.45266e-05	0
	TTPSYVAFTDTER	8	17	2	P08107-2;E9PKE3		1487.7	0	1.269e-08	High	2.98588	High	54.23	9.34491e-05	0
	FDDAVVQSDMK	4	11	1	E9PKE3	M10(Oxidation)	1270.56	0	2.865e-16	High	2.36248	High	52.89	4.96052e-05	0
	FDDAVVQSDMK	4	11	1	E9PKE3		1254.57	0	2.865e-16	High	2.25048	High	53.94	6.33723e-05	0
	NSLESYAFNMK	4	6	1	E9PKE3	M10(Oxidation)	1319.59	0	2.865e-16	High	2.08244	High	60.41	1.17379e-05	0
	DAGTIAGLNVLR	4	9	1	E9PKE3		1199.67	0	1.211e-09	High	1.95692	High	30.2	0.035287	0
	LSKEDIER	4	6	1	E9PKE3		989.526	0	0.0003591	High	1.90182	High	33.65	0.0201088	1
	STAGDTHLGGEDFDNR	2	5	1	E9PKE3		1691.73	0	1.204e-05	High	1.74085	High	14.04	0.218924	0
	EIAEAYLGK	2	10	1	E9PKE3		993.527	0.002	0.001365	High	2.24765	High	24.08	0.171579	0
P02533	Keratin, type I cytoskeletal 14 OS=Homo sapiens GN=KRT14 PE=1 SV=4 - [K1C14_HUMAN]	21.19	51.5294	48	1	9	35	40.7826	21.19	9	19	354.935	19.7	8	16
	EVATNSELVQSGK	4	6	2	P02533;F5GWP8		1361.69	0	2.865e-16	High	3.2863	High	51.92	0.000260289	0
	VLDELTLAR	4	19	3	P08779;P02533;F5GWP8		1029.59	0	2.865e-16	High	3.06713	High	37.52	0.00527492	0
	ALEEANADLEVK	4	13	3	P08779;P13646;P02533		1301.66	0	2.865e-16	High	3.05652	High	73.51	1.50186e-06	0
	LEQEIATYR	4	28	4	P08779;P02533;F5GWP8;P13646		1122.58	0	2.865e-16	High	2.56775	High	33.57	0.0180652	0
	ISSVLAGGSCR	4	4	2	P08779;P02533	C10(Carbamidomethyl)	1106.56	0	2.865e-16	High	2.46558	High	58.08	6.22386e-05	0
	APSTYGGGLSVSSSR	4	2	1	P02533		1425.7	0	2.865e-16	High	2.13308	High	81.62	2.19336e-07	0
	VTMQNLNDR	4	16	3	P08779;P13645;P02533		1090.53	0	0.0008849	High	2.01827	High	29.91	0.0360392	0
	GSCGIGGGIGGGSSR	3	4	2	P08779;P02533	C3(Carbamidomethyl)	1278.59	0.001	0.0008849	High	1.81424	High	18.73	0.216358	0
	LAADDFR	2	52	5	P08779;P13645;P13646;P02533;F5GWP8		807.399	0.002	0.002175	High	2.26595				0
	VTMQNLNDR	2	16	3	P08779;P13645;P02533	M3(Oxidation)	1106.53	0.002	0.001365	High	1.15003				0
P08779	Keratin, type I cytoskeletal 16 OS=Homo sapiens GN=KRT16 PE=1 SV=4 - [K1C16_HUMAN]	20.72	51.2362	44	2	9	35	38.4341	20.72	9	19	286.333	19.24	8	16
	VLDELTLAR	4	19	3	P08779;P02533;F5GWP8		1029.59	0	2.865e-16	High	3.06713	High	37.52	0.00527492	0
	ALEEANADLEVK	4	13	3	P08779;P13646;P02533		1301.66	0	2.865e-16	High	3.05652	High	73.51	1.50186e-06	0
	LEQEIATYR	4	28	4	P08779;P02533;F5GWP8;P13646		1122.58	0	2.865e-16	High	2.56775	High	33.57	0.0180652	0
	ISSVLAGGSCR	4	4	2	P08779;P02533	C10(Carbamidomethyl)	1106.56	0	2.865e-16	High	2.46558	High	58.08	6.22386e-05	0
	APSTYGGGLSVSSR	4	1	1	P08779		1338.67	0	2.865e-16	High	2.30861	High	70.93	2.53068e-06	0
	VTMQNLNDR	4	16	3	P08779;P13645;P02533		1090.53	0	0.0008849	High	2.01827	High	29.91	0.0360392	0
	EVFTSSSSSSSR	4	1	1	P08779		1260.57	0	1.435e-07	High	1.93244	High	27.84	0.0222812	0
	GSCGIGGGIGGGSSR	3	4	2	P08779;P02533	C3(Carbamidomethyl)	1278.59	0.001	0.0008849	High	1.81424	High	18.73	0.216358	0
	LAADDFR	2	52	5	P08779;P13645;P13646;P02533;F5GWP8		807.399	0.002	0.002175	High	2.26595				0
	VTMQNLNDR	2	16	3	P08779;P13645;P02533	M3(Oxidation)	1106.53	0.002	0.001365	High	1.15003				0
P08238	Heat shock protein HSP 90-beta OS=Homo sapiens GN=HSP90AB1 PE=1 SV=4 - [HS90B_HUMAN]	16.3	83.2121	10	6	11	42	31.604	15.47	10	21	165.76	14.64	10	21
	NPDDITQEEYGEFYK	4	1	1	P08238		1847.8	0	2.865e-16	High	3.09192	High	41.51	0.000582712	0
	ADLINNLGTIAK	4	5	2	P08238;P07900		1242.71	0	0.001365	High	2.61186	High	18.81	0.429421	0
	ELISNASDALDK	4	4	1	P08238		1275.64	0	2.865e-16	High	2.4958	High	35.45	0.0109907	0
	SIYYITGESK	4	2	1	P08238		1160.58	0	2.345e-06	High	2.35594	High	27.52	0.0777078	0
	DNSTMGYMMAK	7	2	1	P08238	M9(Oxidation)	1264.5	0	0.0001946	High	2.32614	High	23.36	0.00553581	0
	EDQTEYLEER	4	8	2	P08238;P07900		1311.57	0	2.865e-16	High	2.23395	High	39.66	0.00113551	0
	YIDQEELNK	4	6	2	P08238;P07900		1151.56	0	0.0004163	High	2.11483	High	26.28	0.0682964	0
	EQVANSAFVER	4	2	1	P08238		1249.62	0	2.865e-16	High	1.50451	High	40.25	0.00365824	0
	DNSTMGYMMAK	2	2	1	P08238	M8(Oxidation); M9(Oxidation)	1280.5	0	2.13e-05	High	1.48329	High	16.32	0.0232793	0
	FENLCK	2	6	2	P08238;P07900	C5(Carbamidomethyl)	810.382	0.001	0.007176			High	19.23	0.250141	0
	EGLELPEDEEEK	1	7	2	P08238;P07900		1416.64	0.002	0.001365	High	1.29045				0
	IDIIPNPQER	2	2	1	P08238		1194.65	0.006	0.1244	High	1.7867	High	13.69	1.4131	0
P13667	Protein disulfide-isomerase A4 OS=Homo sapiens GN=PDIA4 PE=1 SV=2 - [PDIA4_HUMAN]	10.7	72.887	1	6	6	26	29.4738	10.7	6	13	248.567	10.7	6	13
	IDATSASVLASR	4	1	1	P13667		1190.64	0	2.865e-16	High	3.23565	High	53.78	0.000155163	0
	VSQGQLVVMQPEK	4	1	1	P13667	M9(Oxidation)	1458.76	0	2.865e-16	High	2.86295	High	65.69	9.50953e-06	0
	MDATANDVPSDR	4	1	1	P13667		1291.56	0	2.865e-16	High	2.28305	High	55.84	2.72343e-05	0
	VDATAETDLAK	4	1	1	P13667		1133.57	0	1.138e-06	High	2.26034	High	36.83	0.00786392	0
	QLEPVYNSLAK	3	1	1	P13667		1261.68	0	0.001365	High	2.01774	High	11.26	2.77945	0
	MDATANDVPSDR	4	1	1	P13667	M1(Oxidation)	1307.55	0	2.865e-16	High	1.91373	High	42.35	0.000459862	0
	TFDSIVMDPK	3	1	1	P13667	M7(Oxidation)	1168.56	0.001	0.001261	High	1.75954	High	16.01	0.611491	0
P00761 SWISS-PROT:P00761	Trypsin - Sus scrofa (Pig). - [TRYP_PIG]	19.91	24.3938	1	4	4	15	29.3258	19.91	4	15
	SCAAAGTECLISGWGNTK	2	1	1	P00761 SWISS-PROT:P00761	C2(Carbamidomethyl); C9(Carbamidomethyl)	1882.84	0	3.44927e-16	High	3.69294				0
	VATVSLPR	7	1	1	P00761 SWISS-PROT:P00761		842.51	0	0.001365	High	2.07365				0
	LSSPATLNSR	4	1	1	P00761 SWISS-PROT:P00761		1045.56	0	1.233e-08	High	2.05596				0
	APVLSDSSCK	2	1	1	P00761 SWISS-PROT:P00761	C9(Carbamidomethyl)	1063.51	0.002	0.01118	High	2.03755				0
P21266	Glutathione S-transferase Mu 3 OS=Homo sapiens GN=GSTM3 PE=1 SV=3 - [GSTM3_HUMAN]	43.56	26.5421	1	9	10	33	28.8653	40	9	16	304.27	39.56	9	17
	LLLEFTDTSYEEK	4	1	1	P21266		1587.78	0	2.865e-16	High	3.26985	High	41.91	0.00195827	0
	IAAYLQSDQFCK	4	1	1	P21266	C11(Carbamidomethyl)	1443.69	0	2.865e-16	High	3.2304	High	63.8	8.85847e-06	0
	VDIIENQVMDFR	4	1	1	P21266	M9(Oxidation)	1494.73	0	2.865e-16	High	2.80165	High	52.52	0.000183321	0
	ITQSNAILR	4	10	3	E9PHN7;P21266;Q5T8Q9		1015.59	0	2.865e-16	High	2.46732	High	66.6	7.70092e-06	0
	SQWLDVK	3	1	1	P21266		875.462	0	0.0008849	High	2.05461	High	27.83	0.0913906	0
	CLDEFPNLK	4	1	1	P21266	C1(Carbamidomethyl)	1135.55	0	7.47e-09	High	1.87111	High	24.11	0.128478	0
	YTCGEAPDYDR	4	1	1	P21266	C3(Carbamidomethyl)	1346.53	0	2.865e-16	High	1.49495	High	36.79	0.000261764	0
	QFSMFLGK	2	1	1	P21266	M4(Oxidation)	973.481	0	0.0008849			High	23.81	0.0852617	0
	FSWFAGEK	3	1	1	P21266		971.462	0.001	0.0008849	High	1.99758	High	30.73	0.0135667	0
	LCYSSDHEK	1	1	1	P21266	C2(Carbamidomethyl)	1138.48	0.005	0.0904	High	1.3984				0
P13647	Keratin, type II cytoskeletal 5 OS=Homo sapiens GN=KRT5 PE=1 SV=3 - [K2C5_HUMAN]	16.61	62.34	8	7	10	32	25.8112	14.24	8	15	218.086	15.08	9	17
	YEELQQTAGR	4	5	1	P13647		1194.57	0	2.865e-16	High	2.77547	High	30.9	0.0256854	0
	AQYEEIANR	4	3	1	P13647		1093.53	0	2.865e-16	High	2.33322	High	62.18	2.06119e-05	0
	TTAENEFVMLK	4	5	1	P13647	M9(Oxidation)	1298.63	0	9.332e-11	High	2.27784	High	39.01	0.00349176	0
	SFSTASAITPSVSR	4	4	1	P13647		1410.72	0	2.865e-16	High	2.19963	High	53.57	0.000156697	0
	ISISTSGGSFR	4	2	1	P13647		1111.57	0	3.132e-13	High	2.12644	High	45.06	0.00105418	0
	TEAESWYQTK	4	5	1	P13647		1242.56	0	2.865e-16	High	2.12607	High	30.31	0.0126165	0
	WTLLQEQGTK	4	6	2	P13647;P48668		1203.64	0	0.001365	High	1.59135	High	15.36	1.44808	0
	FLEQQNK	2	7	2	P13647;P48668		906.468	0.001	0.004357			High	15.78	1.2023	0
	EYQELMNTK	1	4	1	P13647	M6(Oxidation)	1171.53	0.003	0.03027	High	1.46913				0
	FASFIDK	1	11	5	P13647;P48668;P35908;H0YIG3;P04264		827.43	0.006	0.04858			High	14.98	0.827576	0
P33897	ATP-binding cassette sub-family D member 1 OS=Homo sapiens GN=ABCD1 PE=1 SV=2 - [ABCD1_HUMAN]	8.86	82.8845	4	6	6	21	24.3796	8.86	6	11	232.005	7.65	5	10
	ELEDAQAGSGTIGR	4	2	1	P33897		1403.68	0	2.865e-16	High	3.35087	High	78.69	3.21793e-07	0
	DQVIYPDSVEDMQR	4	1	1	P33897	M12(Oxidation)	1710.77	0	2.865e-16	High	2.86241	High	50.75	9.84432e-05	0
	EVTELAGYTAR	4	3	1	P33897		1209.61	0	2.865e-16	High	2.42665	High	43.08	0.00172706	0
	FGELVAEEAR	4	2	1	P33897		1120.56	0	2.865e-16	High	2.16442	High	47.64	0.000693913	0
	TEAFTIAR	4	2	1	P33897		908.484	0	2.702e-07	High	1.708	High	26.79	0.0642893	0
	KEEELVSER	1	2	1	P33897		1118.57	0.002	0.007741	High	1.20932				1
F5GWP8	Junction plakoglobin OS=Homo sapiens GN=JUP PE=2 SV=1 - [F5GWP8_HUMAN]	8.46	66.3088	44	1	5	16	23.8499	8.46	5	9	134.792	7.28	4	7
	EVATNSELVQSGK	4	6	2	P02533;F5GWP8		1361.69	0	2.865e-16	High	3.2863	High	51.92	0.000260289	0
	LLNDEDPVVVTK	2	6	1	F5GWP8		1341.73	0	2.865e-16	High	3.07133	High	42.06	0.00188557	0
	VLDELTLAR	4	19	3	P08779;P02533;F5GWP8		1029.59	0	2.865e-16	High	3.06713	High	37.52	0.00527492	0
	LEQEIATYR	4	28	4	P08779;P02533;F5GWP8;P13646		1122.58	0	2.865e-16	High	2.56775	High	33.57	0.0180652	0
	LAADDFR	2	52	5	P08779;P13645;P13646;P02533;F5GWP8		807.399	0.002	0.002175	High	2.26595				0
E7EUY0	DNA-dependent protein kinase catalytic subunit OS=Homo sapiens GN=PRKDC PE=2 SV=1 - [E7EUY0_HUMAN]	1.71	465.089	3	7	7	25	23.3283	1.71	7	13	155.17	1.71	7	12
	VTELALTASDR	4	3	1	E7EUY0		1175.63	0	2.865e-16	High	2.97579	High	58.82	5.41282e-05	0
	SLGPPQGEEDSVPR	4	3	1	E7EUY0		1467.71	0	2.865e-16	High	2.25913	High	70.01	2.76363e-06	0
	MYAALGDPK	4	3	1	E7EUY0		965.476	0	0.001365	High	2.24383	High	19.47	0.370008	0
	LQETLSAADR	4	3	1	E7EUY0		1103.57	0	1.71e-05	High	2.02615	High	33.53	0.0193192	0
	LAAVVSACK	2	3	1	E7EUY0	C8(Carbamidomethyl)	918.508	0	0.0008849	High	1.85893	High	24.49	0.160568	0
	LPSNTLDR	4	3	1	E7EUY0		915.49	0	0.0008849	High	1.68471	High	24.82	0.10152	0
	SIGEYDVLR	3	3	1	E7EUY0		1051.54	0	9.392e-05	High	1.34863	High	11.23	2.19226	0
P13646	Keratin, type I cytoskeletal 13 OS=Homo sapiens GN=KRT13 PE=1 SV=4 - [K1C13_HUMAN]	13.1	49.5574	35	1	5	16	21.5052	13.1	5	9	150.682	11.57	4	7
	ALEEANADLEVK	4	13	3	P08779;P13646;P02533		1301.66	0	2.865e-16	High	3.05652	High	73.51	1.50186e-06	0
	LEQEIATYR	4	28	4	P08779;P02533;F5GWP8;P13646		1122.58	0	2.865e-16	High	2.56775	High	33.57	0.0180652	0
	STSVTTTSSASVTTTSNASGR	2	2	1	P13646		2002.95	0	2.865e-16	High	2.44459	High	52.89	0.000135193	0
	QSVEADINGLR	4	12	2	P13645;P13646		1201.62	0	2.865e-16	High	2.44308	High	39.09	0.00469813	0
	LAADDFR	2	52	5	P08779;P13645;P13646;P02533;F5GWP8		807.399	0.002	0.002175	High	2.26595				0
P40939	Trifunctional enzyme subunit alpha, mitochondrial OS=Homo sapiens GN=HADHA PE=1 SV=2 - [ECHA_HUMAN]	7.6	82.9469	2	6	6	20	18.398	6.68	5	9	139.789	7.6	6	11
	DTSASAVAVGLK	4	2	1	P40939		1118.61	0	2.865e-16	High	2.9045	High	52.84	0.000246738	0
	SEVSSDEDIQFR	2	2	1	P40939		1411.64	0	2.865e-16	High	2.64568	High	63.47	5.06002e-06	0
	ILQEGVDPK	4	2	1	P40939		998.553	0	9.093e-05	High	2.32849	High	33.55	0.0108626	0
	DGPGFYTTR	4	2	1	P40939		1013.47	0	0.001365	High	2.00756	High	23.25	0.0676606	0
	ALTSFER	2	1	1	P40939		823.431	0.001	0.01011			High	21.99	0.186878	0
	DATLTALDR	4	1	1	P40939		975.511	0.002	0.01222	High	2.03691	High	26.69	0.0871085	0
P07900	Heat shock protein HSP 90-alpha OS=Homo sapiens GN=HSP90AA1 PE=1 SV=5 - [HS90A_HUMAN]	11.2	84.6067	7	3	8	23	18.2385	10.38	7	12	138.433	8.61	6	11
	NPDDITNEEYGEFYK	2	3	1	P07900		1833.78	0	2.865e-16	High	3.56874	High	46.57	0.000109045	0
	ADLINNLGTIAK	4	5	2	P08238;P07900		1242.71	0	0.001365	High	2.61186	High	18.81	0.429421	0
	EDQTEYLEER	4	8	2	P08238;P07900		1311.57	0	2.865e-16	High	2.23395	High	39.66	0.00113551	0
	DQVANSAFVER	4	3	1	P07900		1235.6	0	2.865e-16	High	2.19761	High	45.11	0.00100204	0
	YIDQEELNK	4	6	2	P08238;P07900		1151.56	0	0.0004163	High	2.11483	High	26.28	0.0682964	0
	FENLCK	2	6	2	P08238;P07900	C5(Carbamidomethyl)	810.382	0.001	0.007176			High	19.23	0.250141	0
	FYEQFSK	2	3	1	P07900		948.446	0.002	0.001365	High	1.39983				0
	EGLELPEDEEEK	1	7	2	P08238;P07900		1416.64	0.002	0.001365	High	1.29045				0
P08107-2	Isoform 2 of Heat shock 70 kDa protein 1A/1B OS=Homo sapiens GN=HSPA1A - [HSP71_HUMAN]	6.31	63.8979	6	1	3	15	18.131	4.1	2	7	109.507	6.31	3	8
	VEIIANDQGNR	6	18	3	P11021;P08107-2;E9PKE3		1228.63	0	3.625e-14	High	3.39338	High	26.91	0.0711946	0
	TTPSYVAFTDTER	8	17	2	P08107-2;E9PKE3		1487.7	0	1.269e-08	High	2.98588	High	54.23	9.34491e-05	0
	GGSGSGPTIEEVD	1	3	1	P08107-2		1204.53	0.003	0.02453			High	21.28	0.08341	0
E9PHN7	Glutathione S-transferase Mu 2 OS=Homo sapiens GN=GSTM2 PE=2 SV=1 - [E9PHN7_HUMAN]	22.35	21.1207	11	3	4	18	17.9777	18.44	3	8	250.044	22.35	4	10
	LLLEYTDSSYEEK	4	14	1	E9PHN7		1589.76	0	2.865e-16	High	2.93513	High	65.46	8.60449e-06	0
	ITQSNAILR	4	10	3	E9PHN7;P21266;Q5T8Q9		1015.59	0	2.865e-16	High	2.46732	High	66.6	7.70092e-06	0
	YTMGDAPDYDR	4	14	1	E9PHN7	M3(Oxidation)	1319.52	0	2.865e-16	High	2.14999	High	47.39	2.55345e-05	0
	YTMGDAPDYDR	4	14	1	E9PHN7		1303.53	0	2.865e-16	High	1.82187	High	52.64	1.76963e-05	0
	MAVWGNK	2	6	1	E9PHN7	M1(Oxidation)	821.398	0.001	0.0008849			High	18.26	0.409772	0
B4DQH4	T-complex protein 1 subunit theta OS=Homo sapiens GN=CCT8 PE=2 SV=1 - [B4DQH4_HUMAN]	16.21	51.5533	5	7	7	21	17.0369	13.89	6	10	187.598	14.11	6	11
	FAEAFEAIPR	4	3	1	B4DQH4		1150.59	0	2.865e-16	High	2.70261	High	55.5	9.10338e-05	0
	LATNAAVTVLR	4	4	1	B4DQH4		1128.67	0	2.865e-16	High	2.30765	High	38.42	0.0039495	0
	AVDDGVNTFK	4	3	1	B4DQH4		1065.52	0	2.865e-16	High	2.124	High	45.84	0.000798786	0
	LVPGGGATEIELAK	3	3	1	B4DQH4		1354.76	0	2.865e-16	High	1.96731	High	47.62	0.000386614	0
	GEENLMDAQVK	4	4	1	B4DQH4	M6(Oxidation)	1249.57	0	1.065e-08	High	1.74884	High	27.23	0.0409692	0
	EDGAISTIVLR	1	3	1	B4DQH4		1173.65	0.001	0.0008849			High	24.46	0.185673	0
	TAEELMNFSK	1	4	1	B4DQH4		1169.55	0.002	0.006884	High	1.37725				0
E9PGG1	Cytoplasmic dynein 1 intermediate chain 2 (Fragment) OS=Homo sapiens GN=DYNC1I2 PE=2 SV=1 - [E9PGG1_HUMAN]	31.82	12.3204	19	2	2	10	14.2602	31.82	2	5	160.27	31.82	2	5
	EAVAPVQEESDLEK	4	19	1	E9PGG1		1543.75	0	2.865e-16	High	3.24037	High	69.18	3.57513e-06	0
	SVSTPSEAGSQDSGDGAVGSR	6	18	1	E9PGG1		1950.86	0	2.865e-16	High	3.22944	High	72.85	7.73012e-07	0
Q676U5-5	Isoform 5 of Autophagy-related protein 16-1 OS=Homo sapiens GN=ATG16L1 - [A16L1_HUMAN]	10.81	49.4553	6	6	6	20	13.5959	10.81	6	12	73.8471	9.23	5	8
	ITALDLNPER	4	5	1	Q676U5-5		1141.62	0	1.586e-14	High	3.09101	High	31.5	0.0184774	0
	LLATGGMDR	4	5	1	Q676U5-5		933.482	0	0.001365	High	2.1461	High	28.9	0.0634463	0
	TELLSCSR	4	5	1	Q676U5-5	C6(Carbamidomethyl)	965.472	0	1.629e-10	High	1.98313	High	32.02	0.0188103	0
	CGSDWTR	3	5	1	Q676U5-5	C1(Carbamidomethyl)	881.358	0	0.0008849	High	1.20477	High	15.79	0.142362	0
	FLLDNAR	3	6	1	Q676U5-5		848.463	0.002	0.003022	High	1.56211	High	21.32	0.348291	0
	EMELLGK	1	5	1	Q676U5-5	M2(Oxidation)	835.423	0.002	0.001851	High	1.5268				0
	EMELLGK	1	5	1	Q676U5-5		819.428	0.006	0.1244	High	1.25823				0
P41250	Glycine--tRNA ligase OS=Homo sapiens GN=GARS PE=1 SV=3 - [SYG_HUMAN]	5.41	83.1126	2	4	4	12	13.306	5.41	4	7	53.2767	3.92	3	5
	TVNVVQFEPSK	4	1	1	P41250		1247.66	0	0.0008849	High	2.28912	High	24.69	0.126001	0
	GEFTIETEGK	4	2	1	P41250		1110.53	0	1.466e-09	High	1.86031	High	36.49	0.00545263	0
	ELSEALTR	3	1	1	P41250		918.489	0.002	0.001365	High	1.93194	High	21.38	0.332959	0
	YPLFEGQETGK	1	1	1	P41250		1268.62	0.003	0.0165	High	1.60973				0
P48668	Keratin, type II cytoskeletal 6C OS=Homo sapiens GN=KRT6C PE=1 SV=3 - [K2C6C_HUMAN]	13.83	59.9883	11	4	8	23	11.7745	9.93	5	9	100.64	13.83	8	14
	AIGGGLSSVGGGSSTIK	2	2	1	P48668		1447.78	0	3.741e-08	High	2.85129	High	20.27	0.352866	0
	SGFSSISVSR	4	3	1	P48668		1026.52	0	2.025e-12	High	2.37578	High	43.29	0.00100092	0
	AQYEEIAQR	4	11	2	P48668;P35908		1107.54	0	2.865e-16	High	2.27766	High	51.75	0.000234923	0
	AEAESWYQTK	4	9	1	P48668		1212.55	0	1.932e-08	High	1.59187	High	20.2	0.173809	0
	WTLLQEQGTK	4	6	2	P13647;P48668		1203.64	0	0.001365	High	1.59135	High	15.36	1.44808	0
	ASTSTTIR	2	3	1	P48668	N-Term(Acetyl)	878.458	0	4.108e-11			High	29.84	0.0387517	0
	FLEQQNK	2	7	2	P13647;P48668		906.468	0.001	0.004357			High	15.78	1.2023	0
	FASFIDK	1	11	5	P13647;P48668;P35908;H0YIG3;P04264		827.43	0.006	0.04858			High	14.98	0.827576	0
B7ZAR1	T-complex protein 1 subunit epsilon OS=Homo sapiens GN=CCT5 PE=2 SV=1 - [B7ZAR1_HUMAN]	5.37	55.3136	5	3	3	13	11.7718	5.37	3	6	40.5212	5.37	3	7
	IADGYEQAAR	4	5	1	B7ZAR1		1093.53	0	6.614e-16	High	2.55696	High	32.93	0.0169353	0
	LDVTSVEDYK	4	5	1	B7ZAR1		1168.57	0	1.828e-07	High	2.19211	High	24.15	0.129992	0
	LMVELSK	4	3	1	B7ZAR1	M2(Oxidation)	835.459	0.001	0.005876	High	1.69746	High	17.8	0.586664	0
	LMVELSK	1	3	1	B7ZAR1		819.463	0.008	0.1633			High	14.99	0.979396	0
P15924	Desmoplakin OS=Homo sapiens GN=DSP PE=1 SV=3 - [DESP_HUMAN]	1.71	331.569	2	5	5	11	11.7246	0.94	3	5	40.8767	1.43	4	6
	AELIVQPELK	4	2	1	P15924		1139.67	0	0.0008722	High	2.457	High	20.19	0.143579	0
	YGDGIQLTR	4	2	1	P15924		1022.53	0	1.196e-13	High	2.37593	High	39.45	0.00395551	0
	QVQNLVNK	1	2	1	P15924		942.536	0.002	0.01222	High	2.44329				0
	YEVTSGGGGTSR	1	2	1	P15924		1170.54	0.002	0.01011			High	18.6	0.232595	0
	LQSLTENLTK	1	1	1	P15924		1146.64	0.003	0.01716			High	18.18	0.662959	0
P02545-2	Isoform C of Prelamin-A/C OS=Homo sapiens GN=LMNA - [LMNA_HUMAN]	9.44	65.0956	8	5	5	13	11.2125	9.44	5	6	172.64	9.44	5	7
	ITESEEVVSR	4	4	1	P02545-2		1148.58	0	2.865e-16	High	2.5783	High	74.59	1.32238e-06	0
	SGAQASSTPLSPTR	2	4	1	P02545-2		1359.69	0	5.834e-07	High	2.32294	High	24.75	0.116903	0
	SLETENAGLR	3	4	1	P02545-2		1089.55	0	2.865e-16	High	2.0077	High	42.41	0.00246009	0
	AAYEAELGDAR	2	4	1	P02545-2		1165.55	0	3.679e-16	High	1.92077	High	26.37	0.0734699	0
	LEAALGEAK	2	8	1	P02545-2		901.499	0.002	0.01012	High	1.59208	High	17.5	0.502364	0
B4DUR8	T-complex protein 1 subunit gamma OS=Homo sapiens GN=CCT3 PE=2 SV=1 - [B4DUR8_HUMAN]	5.2	55.6387	8	3	3	11	10.2308	5.2	3	5	83.3485	5.2	3	6
	AVAQALEVIPR	4	3	1	B4DUR8		1166.69	0	2.865e-16	High	2.40896	High	44.28	0.000457231	0
	EILSEVER	4	3	1	B4DUR8		974.516	0	0.0008849	High	2.08934	High	33.5	0.016773	0
	SMIEISR	3	8	1	B4DUR8	M2(Oxidation)	851.43	0	7.466e-09	High	1.70506	High	35.06	0.0113372	0
E9PDE8	Heat shock 70 kDa protein 4L OS=Homo sapiens GN=HSPA4L PE=2 SV=1 - [E9PDE8_HUMAN]	5.29	91.8954	4	3	4	15	9.53732	5.29	4	8	57.3	4.18	3	7
	DISTTLNADEAVAR	4	9	2	B4DY72;E9PDE8		1475.73	0	2.865e-16	High	2.78989	High	46.02	0.000792609	0
	LSLTQDPVVK	4	3	1	E9PDE8		1099.64	0	3.771e-05	High	2.15234	High	27.4	0.0444007	0
	AVMEQANLQR	4	4	1	E9PDE8	M3(Oxidation)	1175.58	0	0.0004342	High	1.56698	High	15.73	1.04381	0
	AVMEQANLQR	2	4	1	E9PDE8		1159.59	0	3.693e-06	High	1.04221	High	18.65	0.463958	0
	FITPEDLSK	1	3	1	E9PDE8		1049.55	0.002	0.001551	High	1.57475				0
P02769	SWISS-PROT:P02769 (Bos taurus) Bovine serum albumin precursor	5.27	69.2484	1	3	3	5	8.57767	5.27	3	5
	YICDNQDTISSK	2	1	1	P02769	C3(Carbamidomethyl)	1443.64	0	4.04e-16	High	2.40234				0
	LVVSTQTALA	2	1	1	P02769		1002.58	0.002	0.001365	High	1.99893				0
	LVNELTEFAK	1	1	1	P02769		1163.63	0.002	0.001365	High	1.57339				0
H0YIG3	Keratin, type II cytoskeletal 72 (Fragment) OS=Homo sapiens GN=KRT72 PE=4 SV=1 - [H0YIG3_HUMAN]	6.25	21.7496	11	1	1	2	7.69211	6.25	1	2
	FLEQQNQVLETK	2	11	1	H0YIG3		1476.77	0	3.449e-16	High	4.25082				0
B4DY72	Heat shock protein 105 kDa OS=Homo sapiens GN=HSPH1 PE=2 SV=1 - [B4DY72_HUMAN]	3.55	77.1136	5	1	2	8	7.22817	3.55	2	4	49.64	3.55	2	4
	DISTTLNADEAVAR	4	9	2	B4DY72;E9PDE8		1475.73	0	2.865e-16	High	2.78989	High	46.02	0.000792609	0
	FVVQNVSAQK	4	5	1	B4DY72		1119.62	0	5.203e-06	High	1.9271	High	21.62	0.28097	0
M0R1V7	Ubiquitin-60S ribosomal protein L40 (Fragment) OS=Homo sapiens GN=UBA52 PE=4 SV=1 - [M0R1V7_HUMAN]	39.68	7.12779	24	2	2	6	6.94492	39.68	2	3	29.31	39.68	2	3
	TITLEVEPSDTIENVK	2	22	1	M0R1V7		1787.93	0	2.865e-16	High	2.78523	High	26.49	0.0863895	0
	TLSDYNIQK	4	20	1	M0R1V7		1081.55	0	5.689e-09	High	2.10356	High	29.31	0.0345212	0
P33993	DNA replication licensing factor MCM7 OS=Homo sapiens GN=MCM7 PE=1 SV=4 - [MCM7_HUMAN]	5.84	81.2566	4	4	4	12	6.69497	4.73	3	6	64.1	5.84	4	6
	SITVLVEGENTR	4	4	1	P33993		1317.7	0	2.865e-16	High	2.78246	High	41.8	0.00320767	0
	QIAEEDFYEK	4	2	1	P33993		1271.58	0	0.0003747	High	1.71851	High	24	0.0511568	0
	EDVNEAIR	1	2	1	P33993		945.463	0	0.0008849			High	20.44	0.178019	0
	SPQNQYPAELMR	3	3	1	P33993	M11(Oxidation)	1449.68	0.002	0.001365	High	1.38323	High	15.27	0.751832	0
Q5T8Q9	Glutathione S-transferase M5, isoform CRA_a OS=Homo sapiens GN=GSTM5 PE=2 SV=1 - [Q5T8Q9_HUMAN]	8.42	23.4269	4	1	2	8	6.50815	8.42	2	4	103.546	8.42	2	4
	ITQSNAILR	4	10	3	E9PHN7;P21266;Q5T8Q9		1015.59	0	2.865e-16	High	2.46732	High	66.6	7.70092e-06	0
	YLEELPEK	4	7	1	Q5T8Q9		1020.53	0	1.591e-08	High	1.62519	High	20.28	0.346898	0
A8MX94	Glutathione S-transferase P OS=Homo sapiens GN=GSTP1 PE=2 SV=1 - [A8MX94_HUMAN]	18.39	19.468	2	3	3	8	5.64955	12.07	2	3	107.135	18.39	3	5
	ASCLYGQLPK	4	2	1	A8MX94	C3(Carbamidomethyl)	1136.58	0	0.0006407	High	2.08842	High	30.27	0.0347228	0
	MLLADQGQSWK	2	2	1	A8MX94	M1(Oxidation)	1292.63	0	0.001365	High	1.9267	High	11.52	2.32549	0
	PPYTVVYFPVR	2	2	1	A8MX94		1337.73	0	2.865e-16			High	66.7	5.80457e-06	0
E7ER27	Peroxisomal multifunctional enzyme type 2 OS=Homo sapiens GN=HSD17B4 PE=2 SV=3 - [E7ER27_HUMAN]	5.8	53.8945	8	2	2	4	5.63878	5.8	2	2	71.79	5.8	2	2
	ATSTATSGFAGAIGQK	2	8	1	E7ER27		1467.75	0	2.865e-16	High	2.86218	High	62.16	2.33524e-05	0
	VVLVTGAGAGLGR	2	2	1	E7ER27		1169.7	0	2.355e-07	High	2.77661	High	30.13	0.0150914	0
Q99832-3	Isoform 3 of T-complex protein 1 subunit eta OS=Homo sapiens GN=CCT7 - [TCPH_HUMAN]	4.81	54.7695	7	2	2	8	5.63667	4.81	2	4	68.4731	4.81	2	4
	GGAEQFMEETER	4	6	1	Q99832-3	M7(Oxidation)	1399.58	0	2.865e-16	High	1.68188	High	42.53	0.000242935	0
	ATISNDGATILK	4	3	1	Q99832-3		1203.66	0.001	0.0008849	High	2.09299	High	28.52	0.0632721	0
P26038	Moesin OS=Homo sapiens GN=MSN PE=1 SV=3 - [MOES_HUMAN]	4.85	67.7778	1	3	3	11	5.31186	4.85	3	5	28.74	4.85	3	6
	AQMVQEDLEK	4	1	1	P26038	M3(Oxidation)	1206.57	0	0.001365	High	1.82069	High	24.45	0.0836288	0
	AQQELEEQTR	3	1	1	P26038		1231.59	0	5.436e-06	High	1.45001	High	11.69	1.88723	0
	ISQLEMAR	4	1	1	P26038	M6(Oxidation)	963.492	0.001	0.006145	High	1.76243	High	14.65	1.28367	0
F8W6P5	LVV-hemorphin-7 (Fragment) OS=Homo sapiens GN=HBB PE=2 SV=1 - [F8W6P5_HUMAN]	14.44	9.66401	2	1	1	4	5.12324	14.44	1	2	38.56	14.44	1	2
	VNVDEVGGEALGR	4	2	1	F8W6P5		1314.66	0	6.609e-10	High	2.7233	High	28.88	0.0392141	0
Q71U36-2	Isoform 2 of Tubulin alpha-1A chain OS=Homo sapiens GN=TUBA1A - [TBA1A_HUMAN]	2.4	46.2678	9	1	1	4	5.08742	2.4	1	2	62.0882	2.4	1	2
	DVNAAIATIK	4	9	1	Q71U36-2		1015.58	0	2.865e-16	High	2.59114	High	46.38	0.00120596	0
G5E9W3	Cleavage and polyadenylation specific factor 3, 73kDa, isoform CRA_b OS=Homo sapiens GN=CPSF3 PE=2 SV=1 - [G5E9W3_HUMAN]	1.39	73.43	2	1	1	4	5.0455	1.39	1	2	43.64	1.39	1	2
	TANLNLETR	4	2	1	G5E9W3		1031.55	0	7.984e-06	High	2.56664	High	32.11	0.0318969	0
Q9BYT8	Neurolysin, mitochondrial OS=Homo sapiens GN=NLN PE=1 SV=1 - [NEUL_HUMAN]	1.28	80.5997	1	1	1	4	4.78061	1.28	1	2	58.44	1.28	1	2
	TEELIVQTK	4	1	1	Q9BYT8		1060.59	0	2.865e-16	High	2.44413	High	42.25	0.0025673	0
E9PP31	Uncharacterized protein OS=Homo sapiens GN=CAPRIN1 PE=4 SV=1 - [E9PP31_HUMAN]	6.18	19.3687	5	1	1	4	4.60847	6.18	1	2	49.89	6.18	1	2
	LNQDQLDAVSK	4	5	1	E9PP31		1230.63	0	2.865e-16	High	2.34299	High	39.23	0.00505654	0
M0QZI4	Phospholipase D3 (Fragment) OS=Homo sapiens GN=PLD3 PE=4 SV=1 - [M0QZI4_HUMAN]	4.98	22.5594	2	1	1	4	4.52466	4.98	1	2	29.92	4.98	1	2
	ALLNVVDNAR	4	2	1	M0QZI4		1084.61	0	7.182e-05	High	2.4425	High	29.92	0.0281131	0
P09874	Poly [ADP-ribose] polymerase 1 OS=Homo sapiens GN=PARP1 PE=1 SV=4 - [PARP1_HUMAN]	0.99	113.012	1	1	1	4	4.52457	0.99	1	2	55.86	0.99	1	2
	AEPVEVVAPR	4	1	1	P09874		1066.59	0	2.865e-16	High	2.29096	High	44.51	0.000720385	0
P17987	T-complex protein 1 subunit alpha OS=Homo sapiens GN=TCP1 PE=1 SV=1 - [TCPA_HUMAN]	7.37	60.3056	10	4	4	11	4.51448	3.6	2	4	80.8709	7.37	4	7
	SSLGPVGLDK	3	7	1	P17987		972.538	0	7.315e-05	High	2.51112	High	23.88	0.223866	0
	EQLAIAEFAR	4	3	1	P17987		1147.61	0	1.977e-14	High	1.54627	High	26.16	0.0998674	0
	MEGPLSVFGDR	3	5	1	P17987	N-Term(Acetyl); M1(Oxidation)	1265.58	0	2.865e-16			High	42.71	0.00101533	0
	YPVNSVNILK	1	3	1	P17987		1146.65	0.001	0.001427			High	28.23	0.0396078	0
P40227-2	Isoform 2 of T-complex protein 1 subunit zeta OS=Homo sapiens GN=CCT6A - [TCPZ_HUMAN]	3.91	53.2551	6	2	2	5	4.4235	2.06	1	2	38.5967	3.91	2	3
	MLVSGAGDIK	4	6	1	P40227-2		990.529	0	0.0007943	High	2.30284	High	30.69	0.0416739	0
	SETDTSLIR	1	3	1	P40227-2		1021.52	0.001	0.005414			High	19.96	0.342641	0
P81605	Dermcidin OS=Homo sapiens GN=DCD PE=1 SV=2 - [DCD_HUMAN]	10	11.2768	2	1	1	4	4.36531	10	1	2	46.86	10	1	2
	ENAGEDPGLAR	4	2	1	P81605		1128.53	0	2.865e-16	High	2.23761	High	36.09	0.00417032	0
Q86YV9	Hermansky-Pudlak syndrome 6 protein OS=Homo sapiens GN=HPS6 PE=1 SV=1 - [HPS6_HUMAN]	1.81	82.9228	1	1	1	4	4.17253	1.81	1	2	69.9062	1.81	1	2
	TLEPSGEASTSLGR	4	1	1	Q86YV9		1404.7	0	2.865e-16	High	2.19455	High	55.4	9.3731e-05	0
G3V3J8	Phospholipase D4 (Fragment) OS=Homo sapiens GN=PLD4 PE=2 SV=1 - [G3V3J8_HUMAN]	4.28	28.1845	3	1	1	4	4.17165	4.28	1	2	91.32	4.28	1	2
	TSTDLQVLAAR	4	3	1	G3V3J8		1174.64	0	2.865e-16	High	2.1487	High	70.96	3.25481e-06	0
P62805	Histone H4 OS=Homo sapiens GN=HIST1H4A PE=1 SV=2 - [H4_HUMAN]	9.71	11.3604	1	1	1	4	4.14676	9.71	1	2	40.2515	9.71	1	2
	ISGLIYEETR	4	1	1	P62805		1180.62	0	2.865e-16	High	2.19935	High	32.67	0.0193049	0
B4DFA2	Vesicle-fusing ATPase OS=Homo sapiens GN=NSF PE=2 SV=1 - [B4DFA2_HUMAN]	3.26	71.5386	3	2	2	4	4.01607	3.26	2	2	38.96	1.71	1	2
	AENSSLNLIGK	3	3	1	B4DFA2		1145.62	0	4.378e-16	High	2.23064	High	37.34	0.00737084	0
	VVNGPEILNK	1	3	1	B4DFA2		1082.62	0.004	0.07283	High	1.78543				0
P31944	Caspase-14 OS=Homo sapiens GN=CASP14 PE=1 SV=2 - [CASPE_HUMAN]	4.55	27.662	1	1	1	2	3.97748	4.55	1	2
	MAEAELVQEGK	2	1	1	P31944		1204.59	0	0.0004061	High	2.20565				0
H0Y917	WD repeat-containing protein 26 (Fragment) OS=Homo sapiens GN=WDR26 PE=2 SV=1 - [H0Y917_HUMAN]	4.81	20.6151	5	1	1	4	3.79866	4.81	1	2	44.58	4.81	1	2
	LSQSDEDVIR	4	5	1	H0Y917		1161.57	0	2.865e-16	High	1.96703	High	44.58	0.00112687	0
Q61726	TREMBL:Q61726 Tax_Id=10090 Gene_Symbol=5430421N21Rik Keratin type II	1.67	52.7755	6	1	1	2	3.72482	1.67	1	2
	LLEGEEQR	2	6	1	Q61726		973.495	0.002	0.001365	High	1.98519				0
P11940-2	Isoform 2 of Polyadenylate-binding protein 1 OS=Homo sapiens GN=PABPC1 - [PABP1_HUMAN]	5.48	61.142	12	1	3	9	3.6828	3.47	2	4	76.1935	5.48	3	5
	ALDTMNFDVIK	4	14	2	P11940-2;B1ANR0	M5(Oxidation)	1282.64	0	2.865e-16	High	1.95938	High	55.52	7.71494e-05	0
	EFTNVYIK	4	12	2	P11940-2;B1ANR0		1013.53	0	3.08e-05	High	1.58079	High	28.37	0.0290364	0
	AVNSATGVPTV	1	4	1	P11940-2		1015.54	0.003	0.01718			High	11.43	2.55404	0
B1ANR0	Poly(A) binding protein, cytoplasmic 4 (Inducible form), isoform CRA_e OS=Homo sapiens GN=PABPC4 PE=2 SV=1 - [B1ANR0_HUMAN]	5.69	67.9279	14	2	4	11	3.6828	4.55	3	5	76.1935	4.23	3	6
	ALDTMNFDVIK	4	14	2	P11940-2;B1ANR0	M5(Oxidation)	1282.64	0	2.865e-16	High	1.95938	High	55.52	7.71494e-05	0
	EFTNVYIK	4	12	2	P11940-2;B1ANR0		1013.53	0	3.08e-05	High	1.58079	High	28.37	0.0290364	0
	YQGVNLYIK	1	6	1	B1ANR0		1097.6	0.006	0.1244	High	1.51195				0
	VMLEDGR	2	5	1	B1ANR0		819.403	0.006	0.05044			High	14.23	1.48008	0
Q2M3D2	Exocyst complex component 3-like protein 2 OS=Homo sapiens GN=EXOC3L2 PE=2 SV=1 - [EX3L2_HUMAN]	5.13	45.8301	1	2	2	6	3.58834	2.69	1	2	55.6462	5.13	2	4
	GLEDECVTDVK	4	1	1	Q2M3D2	C6(Carbamidomethyl)	1264.57	0	2.865e-16	High	1.87112	High	48.76	0.000226842	0
	EMLPDTYISK	2	1	1	Q2M3D2	M2(Oxidation)	1212.58	0.001	0.01011			High	13.6	1.00617	0
O43592	Exportin-T OS=Homo sapiens GN=XPOT PE=1 SV=2 - [XPOT_HUMAN]	1.98	109.893	2	2	2	3	3.5699	1.98	2	3
	QLTVLSDQQK	2	1	1	O43592		1159.63	0.002	0.001365	High	1.85849				0
	LMLAQDEER	1	2	1	O43592		1104.54	0.003	0.03504	High	1.45691				0
B7Z9L0	T-complex protein 1 subunit delta OS=Homo sapiens GN=CCT4 PE=2 SV=1 - [B7Z9L0_HUMAN]	3.73	52.2979	4	1	2	5	3.39846	3.73	2	3	23.83	2.28	1	2
	TLSGMESYCVR	4	4	1	B7Z9L0	M5(Oxidation); C9(Carbamidomethyl)	1318.58	0	1.057e-07	High	1.70526	High	23.83	0.023598	0
	MLVELSK	1	3	1	B7Z9L0	M1(Oxidation)	835.459	0.002	0.001365	High	1.6932				0
H3BU31	60S ribosomal protein L4 (Fragment) OS=Homo sapiens GN=RPL4 PE=2 SV=1 - [H3BU31_HUMAN]	6.43	18.9541	3	1	1	1	2.72251	6.43	1	1
	AAAAAAALQAK	1	3	1	H3BU31		956.552	0	3.725e-06	High	2.72251				0
F5GWV2	Lariat debranching enzyme OS=Homo sapiens GN=DBR1 PE=2 SV=1 - [F5GWV2_HUMAN]	3.55	34.8035	3	1	1	2	2.33569	3.55	1	1	0	3.55	1	1
	ATDDLINVTGR	2	3	1	F5GWV2		1174.61	0	1.043e-10	High	2.33569	High	24.94	0.1329	0
P19338	Nucleolin OS=Homo sapiens GN=NCL PE=1 SV=3 - [NUCL_HUMAN]	1.27	76.5684	1	1	1	3	2.19653	1.27	1	1	26.17	1.27	1	2
	NDLAVVDVR	3	1	1	P19338		1000.54	0	1.651e-05	High	2.19653	High	26.06	0.0728362	0
P35579-2	Isoform 2 of Myosin-9 OS=Homo sapiens GN=MYH9 - [MYH9_HUMAN]	0.65	159.764	2	1	1	3	2.12726	0.65	1	1	37.14	0.65	1	2
	ASITALEAK	3	2	1	P35579-2		903.514	0	6.46e-06	High	2.12726	High	34.89	0.0136709	0
O95202	LETM1 and EF-hand domain-containing protein 1, mitochondrial OS=Homo sapiens GN=LETM1 PE=1 SV=1 - [LETM1_HUMAN]	1.62	83.302	1	1	1	3	2.12364	1.62	1	2	20.26	1.62	1	1
	VAEVEGEQVDNK	3	1	1	O95202		1316.63	0	1.159e-08	High	2.12364	High	20.26	0.245833	0
Q5ST81	Tubulin beta chain OS=Homo sapiens GN=TUBB PE=2 SV=1 - [Q5ST81_HUMAN]	3.23	41.7151	6	1	1	2	2.10223	3.23	1	1	25.37	3.23	1	1
	EVDEQMLNVQNK	2	6	1	Q5ST81		1446.69	0	0.0008849	High	2.10223	High	25.37	0.0791346	0
F5GYT8	Methylcrotonoyl-CoA carboxylase subunit alpha, mitochondrial OS=Homo sapiens GN=MCCC1 PE=2 SV=1 - [F5GYT8_HUMAN]	2.58	47.5162	5	1	1	1	2.09589	2.58	1	1
	SFNDDAMLIEK	1	5	1	F5GYT8	M7(Oxidation)	1298.59	0	0.0001513	High	2.09589				0
P17655-2	Isoform 2 of Calpain-2 catalytic subunit OS=Homo sapiens GN=CAPN2 - [CAN2_HUMAN]	2.57	71.4304	2	2	2	4	2.08925	1.29	1	1	0	2.57	2	3
	SDTFINLR	3	2	1	P17655-2		965.505	0	3.562e-07	High	2.08925	High	25.26	0.102759	0
	ALEEAGFK	1	2	1	P17655-2		864.446	0.006	0.04792			High	15.84	0.896517	0
Q5BKX6-2	Isoform 2 of Solute carrier family 45 member 4 OS=Homo sapiens GN=SLC45A4 - [S45A4_HUMAN]	1.53	78.1327	5	1	1	1	1.8776	1.53	1	1		0
	GLSSPLAGEGR	1	5	1	Q5BKX6-2		1043.55	0.003	0.01527	High	1.8776				0
Q8NDI1-3	Isoform 3 of EH domain-binding protein 1 OS=Homo sapiens GN=EHBP1 - [EHBP1_HUMAN]	0.69	132.241	3	1	1	1	1.87616	0.69	1	1
	SLNPQDIK	1	3	1	Q8NDI1-3		914.494	0	0.001365	High	1.87616				0
O60814	Histone H2B type 1-K OS=Homo sapiens GN=HIST1H2BK PE=1 SV=3 - [H2B1K_HUMAN]	7.14	13.8816	11	1	1	1	1.86577	7.14	1	1
	ESYSVYVYK	1	11	1	O60814		1137.55	0	0.0004567	High	1.86577				0
P11387	DNA topoisomerase 1 OS=Homo sapiens GN=TOP1 PE=1 SV=2 - [TOP1_HUMAN]	1.57	90.6689	1	1	1	1	1.85232	1.57	1	1
	ELTAPDENIPAK	1	1	1	P11387		1297.67	0.002	0.001365	High	1.85232				0
G8JLH9	Signal transducer and activator of transcription 3 OS=Homo sapiens GN=STAT3 PE=2 SV=1 - [G8JLH9_HUMAN]	1.64	76.0894	4	1	1	3	1.84523	1.64	1	1	43.22	1.64	1	2
	TQIQSVEPYTK	3	4	1	G8JLH9		1293.67	0	2.865e-16	High	1.84523	High	43.22	0.00231069	0
Q5D862	Filaggrin-2 OS=Homo sapiens GN=FLG2 PE=1 SV=1 - [FILA2_HUMAN]	0.5	247.928	1	1	1	4	1.83479	0.5	1	2	48.8392	0.5	1	2
	FSNSSSSNEFSK	4	1	1	Q5D862		1320.57	0	2.865e-16	High	1.83479	High	47.81	6.87145e-05	0
B1ANM7	FAS-associated factor 1 OS=Homo sapiens GN=FAF1 PE=4 SV=1 - [B1ANM7_HUMAN]	2.24	55.9633	3	1	1	4	1.80117	2.24	1	2	44.07	2.24	1	2
	TGDVEDSTVLK	4	3	1	B1ANM7		1163.58	0	2.865e-16	High	1.80117	High	44.07	0.00155717	0
O60488-2	Isoform Short of Long-chain-fatty-acid--CoA ligase 4 OS=Homo sapiens GN=ACSL4 - [ACSL4_HUMAN]	1.34	74.3879	2	1	1	2	1.72813	1.34	1	2
	VQEMNYIQK	2	2	1	O60488-2	M4(Oxidation)	1168.57	0.002	0.001365	High	1.72813				0
Q16531	DNA damage-binding protein 1 OS=Homo sapiens GN=DDB1 PE=1 SV=1 - [DDB1_HUMAN]	1.4	126.887	6	2	2	2	1.70187	1.4	2	2
	VVEELTR	1	4	1	Q16531		845.473	0.002	0.002569	High	1.70187				0
	TVPLYESPR	1	3	1	Q16531		1061.56	0.002	0.004956	High	1.38122				0
Q9UG63	ATP-binding cassette sub-family F member 2 OS=Homo sapiens GN=ABCF2 PE=1 SV=2 - [ABCF2_HUMAN]	3.21	71.2446	4	2	2	2	1.66035	3.21	2	2
	LVDEEPQLTK	1	2	1	Q9UG63		1171.62	0.002	0.00137	High	1.66035				0
	ETTEVDLLTK	1	4	1	Q9UG63		1148.6	0.002	0.01251	High	1.25588				0
Q13835-2	Isoform 1 of Plakophilin-1 OS=Homo sapiens GN=PKP1 - [PKP1_HUMAN]	1.1	80.4455	2	1	1	1	1.65858	1.1	1	1
	LDAEVPTR	1	2	1	Q13835-2		900.479	0.002	0.002915	High	1.65858				0
E9PQ14	Dipeptidyl peptidase 3 (Fragment) OS=Homo sapiens GN=DPP3 PE=2 SV=1 - [E9PQ14_HUMAN]	3.95	19.8069	5	1	1	1	1.64767	3.95	1	1
	VVEQLEK	1	5	1	E9PQ14		844.478	0.002	0.001491	High	1.64767				0
D6RA73	Stress-70 protein, mitochondrial (Fragment) OS=Homo sapiens GN=HSPA9 PE=2 SV=1 - [D6RA73_HUMAN]	14.52	6.80549	3	1	1	1	1.61459	14.52	1	1
	VLENAEGAR	1	3	1	D6RA73		958.495	0.002	0.001365	High	1.61459				0
B4DXP3	ER degradation-enhancing alpha-mannosidase-like protein 1 OS=Homo sapiens GN=EDEM1 PE=2 SV=1 - [B4DXP3_HUMAN]	1.86	42.6425	2	1	1	1	1.61115	1.86	1	1
	YGALPER	1	2	1	B4DXP3		805.42	0.004	0.07453	High	1.61115				0
F6X838	Coatomer subunit gamma-2 OS=Homo sapiens GN=COPG2 PE=4 SV=1 - [F6X838_HUMAN]	3.25	27.9724	3	1	1	2	1.60869	3.25	1	2
	SAVLQEAR	2	3	1	F6X838		873.479	0.002	0.008437	High	1.60869				0
P25098	Beta-adrenergic receptor kinase 1 OS=Homo sapiens GN=ADRBK1 PE=1 SV=2 - [ARBK1_HUMAN]	1.16	79.5224	1	1	1	2	1.60786	1.16	1	1	21.81	1.16	1	1
	EAQQLVQR	2	1	1	P25098		971.527	0	3.261e-07	High	1.60786	High	21.81	0.174681	0
P23560-5	Isoform 5 of Brain-derived neurotrophic factor OS=Homo sapiens GN=BDNF - [BDNF_HUMAN]	3.62	31.0958	1	1	1	1	0	3.62	1	1
	MLCAISLCAR	1	1	1	P23560-5	M1(Oxidation); C3(Carbamidomethyl); C8(Carbamidomethyl)	1210.57	0.003	0.0155	High	1.30139				0
Q5T5Y3-2	Isoform 2 of Calmodulin-regulated spectrin-associated protein 1 OS=Homo sapiens GN=CAMSAP1 - [CAMP1_HUMAN]	0.91	146.455	3	1	1	1	0	0.91	1	1
	DANILSEQMSLK	1	3	1	Q5T5Y3-2		1348.69	0.003	0.02971	High	0.756638				0
Q9NVM6	DnaJ homolog subfamily C member 17 OS=Homo sapiens GN=DNAJC17 PE=1 SV=1 - [DJC17_HUMAN]	2.63	34.6661	1	1	1	1	0	2.63	1	1
	TLEQEIER	1	1	1	Q9NVM6		1017.52	0.002	0.003272	High	1.50699				0
Q92616	Translational activator GCN1 OS=Homo sapiens GN=GCN1L1 PE=1 SV=6 - [GCN1L_HUMAN]	0.41	292.572	1	1	1	1	0	0.41	1	1
	LSVADSQAEAK	1	1	1	Q92616		1118.57	0.005	0.1244	High	1.40605				0
O95347	Structural maintenance of chromosomes protein 2 OS=Homo sapiens GN=SMC2 PE=1 SV=2 - [SMC2_HUMAN]	0.84	135.572	1	1	1	1	0	0.84	1	1
	FVDGVSTVAR	1	1	1	O95347		1050.56	0.006	0.1244	High	1.34479				0
P02788-2	Isoform DeltaLf of Lactotransferrin OS=Homo sapiens GN=LTF - [TRFL_HUMAN]	1.5	73.1142	4	1	1	1	0	1.5	1	1
	DGAGDVAFIR	1	4	1	P02788-2		1020.51	0.002	0.001365	High	1.16538				0
O00124-3	Isoform 3 of UBX domain-containing protein 8 OS=Homo sapiens GN=UBXN8 - [UBXN8_HUMAN]	4.29	26.4407	2	1	1	1	0	4.29	1	1
	FYQMTGEAWK	1	2	1	O00124-3		1260.58	0.002	0.001365	High	0.851457				0
C9JKR2	Albumin, isoform CRA_k OS=Homo sapiens GN=ALB PE=2 SV=1 - [C9JKR2_HUMAN]	4.8	47.2567	6	1	2	5	0	1.92	1	1	28.6633	4.8	2	4
	YICENQDSISSK	2	6	1	C9JKR2	C3(Carbamidomethyl)	1443.64	0	0.0001168			High	21.98	0.0862063	0
	AEFAEVSK	3	6	1	C9JKR2		880.442	0.001	0.0008849	High	1.33693	High	20.9	0.267828	0
B4DSC0	Transportin-1 OS=Homo sapiens GN=TNPO1 PE=2 SV=1 - [B4DSC0_HUMAN]	8.59	14.4946	5	1	1	3	0	8.59	1	1	0	8.59	1	2
	ESQSPDTTIQR	3	5	1	B4DSC0		1261.6	0	1.442e-13	High	1.49644	High	23.7	0.106005	0
B0QXZ4	Protein Tob2 (Fragment) OS=Homo sapiens GN=TOB2 PE=2 SV=1 - [B0QXZ4_HUMAN]	9.9	11.7282	2	1	1	1	0	9.9	1	1
	ADLFGEELER	1	2	1	B0QXZ4		1178.57	0.002	0.002546	High	1.03155				0
Q5JQ13	Vinculin (Fragment) OS=Homo sapiens GN=VCL PE=2 SV=1 - [Q5JQ13_HUMAN]	1.36	87.39	3	1	1	1	0	1.36	1	1
	STVEGIQASVK	1	3	1	Q5JQ13		1118.61	0.002	0.004405	High	1.3553				0
C9J0E4	Cystatin-A OS=Homo sapiens GN=CSTA PE=2 SV=1 - [C9J0E4_HUMAN]	19.05	7.08178	2	1	1	1	0	19.05	1	1
	TQVVAGTNYYIK	1	2	1	C9J0E4		1356.72	0.002	0.001415	High	1.4016				0
H0YJX9	Transmembrane protein 260 (Fragment) OS=Homo sapiens GN=TMEM260 PE=4 SV=1 - [H0YJX9_HUMAN]	18.81	11.3565	5	1	1	1	0	18.81	1	1
	SEIGSSMSEILLSQVTNMR	1	5	1	H0YJX9	M7(Oxidation); M18(Oxidation)	2114.02	0.006	0.1244	High	1.27573				0
H7C5W9	Sarcoplasmic/endoplasmic reticulum calcium ATPase 2 (Fragment) OS=Homo sapiens GN=ATP2A2 PE=3 SV=1 - [H7C5W9_HUMAN]	2.04	102.523	6	2	2	3	0	2.04	2	3
	MNVFDTELK	2	6	1	H7C5W9	M1(Oxidation)	1112.53	0.002	0.01186	High	1.39487				0
	EWGSGSDTLR	1	6	1	H7C5W9		1107.51	0.006	0.1244	High	1.53435				0
F8VR69	60S ribosomal protein L6 (Fragment) OS=Homo sapiens GN=RPL6 PE=2 SV=1 - [F8VR69_HUMAN]	14.06	7.28524	3	1	1	1	0	14.06	1	1
	YYPTEDVPR	1	3	1	F8VR69		1139.54	0.002	0.001365	High	1.29695				0
K7EIP4	Laminin subunit alpha-3 (Fragment) OS=Homo sapiens GN=LAMA3 PE=4 SV=1 - [K7EIP4_HUMAN]	0.78	128.233	6	1	1	1	0	0.78	1	1
	NASGDELVR	1	6	1	K7EIP4		960.474	0.004	0.03726	High	0.876037				0
B1AH96	Apolipoprotein L1 (Fragment) OS=Homo sapiens GN=APOL1 PE=2 SV=1 - [B1AH96_HUMAN]	4.38	18.0972	4	1	1	1	0	4.38	1	1
	QMIMKDK	1	4	1	B1AH96	M2(Oxidation)	909.453	0.002	0.001365	High	0.954799				1
E9PJZ4	Mediator of RNA polymerase II transcription subunit 17 (Fragment) OS=Homo sapiens GN=MED17 PE=2 SV=1 - [E9PJZ4_HUMAN]	5.59	16.2607	4	1	1	1	0	5.59	1	1
	DFNSELLR	1	4	1	E9PJZ4		993.505	0.002	0.00757	High	1.42769				0
Q15828	Cystatin-M OS=Homo sapiens GN=CST6 PE=1 SV=1 - [CYTM_HUMAN]	7.38	16.5004	1	1	1	2		0			20.1	7.38	1	2
	DLSPDDPQVQK	2	1	1	Q15828		1241.6	0.001	0.005008			High	20.1	0.217435	0
Q8IXB1-2	Isoform 2 of DnaJ homolog subfamily C member 10 OS=Homo sapiens GN=DNAJC10 - [DJC10_HUMAN]	1.34	86.0809	2	1	1	2		0			34.5	1.34	1	2
	ASNLLYGQLK	2	2	1	Q8IXB1-2		1106.62	0	9.948e-14			High	34.5	0.0112298	0
E7ERI3	Threonine--tRNA ligase, cytoplasmic OS=Homo sapiens GN=TARS PE=2 SV=1 - [E7ERI3_HUMAN]	1.33	70.3318	7	1	1	2		0			25.63	1.33	1	2
	AILGSVER	2	7	1	E7ERI3		844.489	0.001	0.0008849			High	25.63	0.109411	0
Q9NZT1	Calmodulin-like protein 5 OS=Homo sapiens GN=CALML5 PE=1 SV=2 - [CALL5_HUMAN]	8.9	15.8828	1	1	1	2					0	8.9	1	2
	AGELTPEEEAQYK	2	1	1	Q9NZT1	N-Term(Acetyl)	1506.7	0	1.687e-05			High	24.62	0.0560859	0
M0R2U6	SH3KBP1-binding protein 1 OS=Homo sapiens GN=SHKBP1 PE=4 SV=1 - [M0R2U6_HUMAN]	14.77	9.507	6	1	1	2					32.9464	14.77	1	2
	AAAATAAEGVPSR	2	6	1	M0R2U6	N-Term(Acetyl)	1213.62	0	7.466e-06			High	34.47	0.00909259	0
H0YEH2	Pumilio homolog 1 (Fragment) OS=Homo sapiens GN=PUM1 PE=4 SV=1 - [H0YEH2_HUMAN]	0.89	120.151	6	1	1	2					64.7973	0.89	1	2
P11021	78 kDa glucose-regulated protein OS=Homo sapiens GN=HSPA5 PE=1 SV=2 - [GRP78_HUMAN]	17.58	72.2884	4	7	10	20	19.9886	17.58	10	10	134.965	17.58	10	10
	SQIFSTASDNQPTVTIK	2	1	1	P11021		1836.93	0	6.21461e-12	High	3.47389	Low	30.45	0.0355219	0
	NQLTSNPENTVFDAK	2	1	1	P11021		1677.81	0	1.087e-11	High	2.97629	Low	40.85	0.00284085	0
	TWNDPSVQQDIK	2	1	1	P11021		1430.69	0	0.0003176	High	2.83143	Low	32.64	0.0161717	0
	VEIIANDQGNR	2	18	2	P11021;E9PKE3		1228.63	0	2.351e-08	High	2.5137	Low	33.76	0.0147465	0
	DAGTIAGLNVMR	2	1	1	P11021	M11(Oxidation)	1233.63	0	7.941e-08	High	2.3789	Low	36.11	0.011829	0
	ITPSYVAFTPEGER	2	1	1	P11021		1566.78	0	8.967e-10	High	2.22909	Low	40.26	0.00356034	0
	ITITNDQNR	2	1	1	P11021		1074.55	0	0.008367	High	1.82947	Low	32.88	0.0224897	0
	LTPEEIER	2	4	1	P11021		986.515	0	0.0002818	High	0.933207	Low	12.12	1.39631	0
	VLEDSDLK	2	1	1	P11021		918.478	0.089	0.3931	Low	1.52597	Low	23.11	0.218183	0
	ETAEAYLGK	2	1	1	P11021		981.489	0.257	1	Low	1.75579	Low	25.13	0.0833239	0
P04264	Keratin, type II cytoskeletal 1 OS=Homo sapiens GN=KRT1 PE=1 SV=6 - [K2C1_HUMAN]	12.11	65.999	7	6	8	16	19.3398	12.11	8	8	114.2	12.11	8	8
	FLEQQNQVLQTK	2	10	2	P04264;P35908		1475.79	0	1.139e-06	High	3.19838	Low	41.13	0.00347677	0
	IEISELNR	2	4	2	P04264;P35908		973.531	0	0.04884	High	2.65904	Low	20.71	0.369818	0
	YEELQITAGR	2	3	1	P04264		1179.6	0	1.041e-06	High	2.46836	Low	22.26	0.235637	0
	TNAENEFVTIK	2	2	1	P04264		1265.64	0	2.467e-06	High	2.30636	Low	50.75	0.000319309	0
	TLLEGEESR	2	3	1	P04264		1033.52	0	6.955e-08	High	2.30303	Low	45.32	0.00110456	0
	AEAESLYQSK	2	2	1	P04264		1125.54	0	0.00212	High	2.06376	Low	24.31	0.0863686	0
	AQYEDIAQK	2	1	1	P04264		1065.52	0	0.002334	High	1.91436	Low	25.43	0.0877871	0
	DYQELMNTK	2	4	1	P04264		1141.52	0.049	0.2258	Medium	2.42648	Low	22.45	0.0992648	0
P13645	Keratin, type I cytoskeletal 10 OS=Homo sapiens GN=KRT10 PE=1 SV=6 - [K1C10_HUMAN]	15.58	58.7917	42	5	10	18	18.4986	15.58	10	11	123.493	11.64	7	7
	ALEESNYELEGK	2	3	1	P13645		1381.65	0	0.006867	High	2.59488	Low	65.98	6.09421e-06	0
	SLLEGEGSSGGGGR	2	2	1	P13645		1262.6	0	0.01342	High	2.25638	Low	50.64	0.000232141	0
	YENEVALR	2	2	1	P13645		993.5	0	1.751e-05	High	2.14607	Low	16.68	0.772145	0
	VTMQNLNDR	2	16	3	P08779;P13645;P02533		1090.53	0	0.0005845	High	1.93193	Low	36.34	0.00819926	0
	DAEAWFNEK	2	8	1	P13645		1109.49	0	5.001e-05	High	1.89506	Low	28.38	0.0217817	0
	LAADDFR	2	52	3	P08779;P13645;P02533		807.4	0	0.03489	High	1.72809	Low	31.57	0.0281089	0
	LASYLDK	1	20	4	P08779;P13645;P35527;P02533		809.441	0	0.0002663	High	1.71453				0
	VTMQNLNDR	1	16	3	P08779;P13645;P02533	M3(Oxidation)	1106.53	0	0.09277	High	1.17266				0
	VLDELTLTK	2	2	1	P13645		1031.6	0.049	0.2445	Medium	2.45306	Low	18.54	0.424075	0
	SEITELR	1	3	1	P13645		847.453	0.064	0.3164	Low	0.984208				0
	LENEIQTYR	1	3	1	P13645		1165.59	0.125	0.4381	Low	1.77861				0
P35908	Keratin, type II cytoskeletal 2 epidermal OS=Homo sapiens GN=KRT2 PE=1 SV=2 - [K22E_HUMAN]	13.77	65.3932	14	5	8	14	14.0598	13.77	8	8	119.56	9.86	6	6
	FLEQQNQVLQTK	2	10	2	P04264;P35908		1475.79	0	1.139e-06	High	3.19838	Low	41.13	0.00347677	0
	IEISELNR	2	4	2	P04264;P35908		973.531	0	0.04884	High	2.65904	Low	20.71	0.369818	0
	GFSSGSAVVSGGSR	2	3	1	P35908		1254.61	0	0.01186	High	2.26901	Low	72.05	1.76829e-06	0
	AQYEEIAQR	2	11	1	P35908		1107.54	0	3.01e-05	High	2.05602	Low	15.04	1.07628	0
	TAAENDFVTLK	2	2	1	P35908		1208.62	0	0.1289	High	1.95258	Low	40.38	0.00361449	0
	DVDNAYMIK	2	2	1	P35908	M7(Oxidation)	1084.5	0	0.002226	High	1.92473	Low	12.11	0.833565	0
	STSSFSCLSR	1	2	1	P35908	C7(Carbamidomethyl)	1131.51	0	0.01924	High	1.32092				0
	GGSISGGGYGSGGGK	1	2	1	P35908		1197.56	0.505	1	Low	0.93636				0
P02533	Keratin, type I cytoskeletal 14 OS=Homo sapiens GN=KRT14 PE=1 SV=4 - [K1C14_HUMAN]	12.5	51.5294	49	1	6	12	10.8314	12.5	6	7	138.32	11.02	5	5
	ALEEANADLEVK	2	13	2	P08779;P02533		1301.66	0	4.23e-09	High	3.0048	Low	45.19	0.00102007	0
	EVATNSELVQSGK	2	6	1	P02533		1361.69	0	1.479e-06	High	2.45209	Low	66.5	8.89892e-06	0
	VTMQNLNDR	2	16	3	P08779;P13645;P02533		1090.53	0	0.0005845	High	1.93193	Low	36.34	0.00819926	0
	LAADDFR	2	52	3	P08779;P13645;P02533		807.4	0	0.03489	High	1.72809	Low	31.57	0.0281089	0
	LASYLDK	1	20	4	P08779;P13645;P35527;P02533		809.441	0	0.0002663	High	1.71453				0
	VTMQNLNDR	1	16	3	P08779;P13645;P02533	M3(Oxidation)	1106.53	0	0.09277	High	1.17266				0
	ISSVLAGGSCR	2	3	2	P08779;P02533	C10(Carbamidomethyl)	1106.56	0.103	0.412	Low	1.47145	Low	41.12	0.0031989	0
P08779	Keratin, type I cytoskeletal 16 OS=Homo sapiens GN=KRT16 PE=1 SV=4 - [K1C16_HUMAN]	12.26	51.2362	44	1	6	12	8.37936	12.26	6	7	93.47	10.78	5	5
	ALEEANADLEVK	2	13	2	P08779;P02533		1301.66	0	4.23e-09	High	3.0048	Low	45.19	0.00102007	0
	VTMQNLNDR	2	16	3	P08779;P13645;P02533		1090.53	0	0.0005845	High	1.93193	Low	36.34	0.00819926	0
	LAADDFR	2	52	3	P08779;P13645;P02533		807.4	0	0.03489	High	1.72809	Low	31.57	0.0281089	0
	LASYLDK	1	20	4	P08779;P13645;P35527;P02533		809.441	0	0.0002663	High	1.71453				0
	EVFTSSSSSSSR	2	1	1	P08779		1260.57	0	0.04592	High	1.48291	Low	14.72	0.457024	0
	VTMQNLNDR	1	16	3	P08779;P13645;P02533	M3(Oxidation)	1106.53	0	0.09277	High	1.17266				0
	ISSVLAGGSCR	2	3	2	P08779;P02533	C10(Carbamidomethyl)	1106.56	0.103	0.412	Low	1.47145	Low	41.12	0.0031989	0
P35527	Keratin, type I cytoskeletal 9 OS=Homo sapiens GN=KRT9 PE=1 SV=3 - [K1C9_HUMAN]	10.27	62.0268	4	3	7	13	8.00945	10.27	7	7	66.5954	9.15	6	6
	FSSSSGYGGGSSR	2	2	1	P35527		1235.53	0	0.0001401	High	2.40808	Low	47.94	0.000100434	0
	STMQELNSR	2	2	1	P35527		1065.5	0	9.714e-06	High	2.13048	Low	38.64	0.00288591	0
	LASYLDK	1	20	4	P08779;P13645;P35527;P02533		809.441	0	0.0002663	High	1.71453				0
	QVLDNLTMEK	2	3	1	P35527	M8(Oxidation)	1206.6	0	0.08583	High	1.32573	Low	14.51	1.76822	0
	TLLDIDNTR	2	2	1	P35527		1060.56	0.064	0.3203	Low	1.75636	Low	12.26	3.22998	0
	MTLDDFR	2	3	1	P35527	M1(Oxidation)	913.409	0.064	0.3457	Low	1.37093	Low	12.26	0.52892	0
	QEYEQLIAK	2	3	1	P35527		1121.58	0.083	0.3765	Low	1.32425	Low	15.84	1.12325	0
P00761 SWISS-PROT:P00761	Trypsin - Sus scrofa (Pig). - [TRYP_PIG]	12.12	24.3938	1	3	3	5	7.47632	12.12	3	5
	LSSPATLNSR	1	1	1	P00761 SWISS-PROT:P00761		1045.56	0	0.1189	High	2.29496				0
	VATVSLPR	3	1	1	P00761 SWISS-PROT:P00761		842.51	0	0.03033	Low	1.78593				0
	APVLSDSSCK	1	1	1	P00761 SWISS-PROT:P00761	C9(Carbamidomethyl)	1063.51	0	0.01659	High	1.62382				0
H0YFD6	Trifunctional enzyme subunit alpha, mitochondrial (Fragment) OS=Homo sapiens GN=HADHA PE=2 SV=1 - [H0YFD6_HUMAN]	8.4	27.0911	2	2	2	4	4.73265	8.4	2	2	58.56	8.4	2	2
	DTSASAVAVGLK	2	2	1	H0YFD6		1118.61	0	4.49e-05	High	2.6251	Low	58.56	6.61053e-05	0
	ILQEGVDPK	2	2	1	H0YFD6		998.552	0	2.686e-05	High	2.10754	Low	17.17	0.364547	0
P46439	Glutathione S-transferase Mu 5 OS=Homo sapiens GN=GSTM5 PE=1 SV=3 - [GSTM5_HUMAN]	14.68	25.6582	19	3	4	7	4.56934	14.68	4	4	63.7121	11.47	3	3
	ITQSNAILR	2	10	1	P46439		1015.59	0	1.886e-06	High	2.76559	Low	64.14	1.35688e-05	0
	YLEELPEK	2	7	1	P46439		1020.52	0	0.05724	High	1.80374	Low	21.31	0.273654	0
	SQWLNEK	1	17	1	P46439		904.452	0.049	0.2314	Medium	0.983039				0
	LYSEFLGK	2	6	1	P46439		956.508	0.169	0.6132	Low	1.20647	Low	12.52	1.11112	0
P13647	Keratin, type II cytoskeletal 5 OS=Homo sapiens GN=KRT5 PE=1 SV=3 - [K2C5_HUMAN]	4.92	62.34	5	1	3	6	4.44474	4.92	3	3	48.3	4.92	3	3
	YEELQQTAGR	2	5	1	P13647		1194.58	0	9.269e-11	High	2.77586	Low	48.3	0.000482189	0
	ISISTSGGSFR	2	1	1	P13647		1111.57	0.125	0.4592	Low	1.66888	Low	14.31	1.39376	0
	TSFTSVSR	2	2	1	P13647		884.449	0.125	0.4643	Low	0.882332	Low	18.48	0.284521	0
E9PKE3	Heat shock cognate 71 kDa protein OS=Homo sapiens GN=HSPA8 PE=2 SV=1 - [E9PKE3_HUMAN]	8.29	68.7632	18	2	5	9	4.38265	8.29	5	5	69.591	7.02	4	4
	VEIIANDQGNR	2	18	2	P11021;E9PKE3		1228.63	0	2.351e-08	High	2.5137	Low	33.76	0.0147465	0
	TTPSYVAFTDTER	2	17	1	E9PKE3		1487.7	0	0.06455	High	1.86895	Low	38.49	0.0036032	0
	EIAEAYLGK	2	10	1	E9PKE3		993.526	0	0.02151	High	1.39946	Low	18.2	0.434392	0
	FDDAVVQSDMK	2	11	1	E9PKE3	M10(Oxidation)	1270.56	0.083	0.3693	Low	1.44461	Low	34.71	0.00341445	0
	VCNPIITK	1	3	1	E9PKE3	C2(Carbamidomethyl)	944.523	0.32	1	Low	1.30733				0
P08238	Heat shock protein HSP 90-beta OS=Homo sapiens GN=HSP90AB1 PE=1 SV=4 - [HS90B_HUMAN]	4.14	83.2121	7	3	3	6	4.28185	4.14	3	3	57.6445	4.14	3	3
	YIDQEELNK	2	6	1	P08238		1151.56	0	4.752e-09	High	2.49501	Low	42.16	0.00212847	0
	SIYYITGESK	2	2	1	P08238		1160.58	0	0.05822	High	1.78684	Low	21.65	0.270487	0
	EQVANSAFVER	2	2	1	P08238		1249.62	0	0.008763	High	1.20705	Low	38.71	0.00521521	0
P13667	Protein disulfide-isomerase A4 OS=Homo sapiens GN=PDIA4 PE=1 SV=2 - [PDIA4_HUMAN]	3.57	72.887	1	2	2	4	3.55723	3.57	2	2	26.79	3.57	2	2
	VDATAETDLAK	2	1	1	P13667		1133.57	0	0.1135	High	1.73985	Low	20.51	0.377466	0
	MDATANDVPSDR	2	1	1	P13667		1291.56	0.044	0.2181	Medium	1.81738	Low	26.79	0.0218835	0
E7ET01	Cytoplasmic dynein 1 intermediate chain 2 (Fragment) OS=Homo sapiens GN=DYNC1I2 PE=2 SV=1 - [E7ET01_HUMAN]	26.59	19.3329	19	2	3	5	3.3656	26.59	3	3	65.57	20.23	2	2
	SVSTPSEAGSQDSGDGAVGSR	2	18	1	E7ET01		1950.86	0	6.026e-10	High	3.3656	Low	65.57	4.17385e-06	0
	EAVAPVQEESDLEK	2	19	1	E7ET01		1543.75	0	0.1289	High	1.59197	Low	11.13	2.25489	0
	ETQTPVMAQPK	1	14	1	E7ET01		1229.61	0.641	1	Low	0.892195				0
P33897	ATP-binding cassette sub-family D member 1 OS=Homo sapiens GN=ABCD1 PE=1 SV=2 - [ABCD1_HUMAN]	3.89	82.8845	2	1	3	6	2.81935	3.89	3	3	61.39	3.89	3	3
	ELEDAQAGSGTIGR	2	2	1	P33897		1403.68	0	7.421e-09	High	2.81935	Low	61.39	1.67004e-05	0
	TEAFTIAR	2	2	1	P33897		908.483	0.099	0.4041	Low	1.06051	Low	14.11	1.19162	0
	LSLTEEK	2	1	1	P33897		819.446	0.211	0.8799	Low	1.17221	Low	11.25	3.36328	0
A8MX94	Glutathione S-transferase P OS=Homo sapiens GN=GSTP1 PE=2 SV=1 - [A8MX94_HUMAN]	5.75	19.468	2	1	1	2	2.22113	5.75	1	1	37.09	5.75	1	1
	ASCLYGQLPK	2	2	1	A8MX94	C3(Carbamidomethyl)	1136.58	0	3.608e-05	High	2.22113	Low	37.09	0.00719197	0
B7ZAR1	T-complex protein 1 subunit epsilon OS=Homo sapiens GN=CCT5 PE=2 SV=1 - [B7ZAR1_HUMAN]	3.38	55.3136	5	1	2	2	2.18072	3.38	2	2
	IADGYEQAAR	1	5	1	B7ZAR1		1093.53	0	7.383e-05	High	2.18072				0
	LMVELSK	1	3	1	B7ZAR1		819.467			Low	1.46628				0
Q71U36-2	Isoform 2 of Tubulin alpha-1A chain OS=Homo sapiens GN=TUBA1A - [TBA1A_HUMAN]	2.4	46.2678	9	1	1	1	2.07756	2.4	1	1
	DVNAAIATIK	1	9	1	Q71U36-2		1015.58	0	0.0009611	High	2.07756				0
P41250	Glycine--tRNA ligase OS=Homo sapiens GN=GARS PE=1 SV=3 - [SYG_HUMAN]	2.44	83.1126	2	2	2	4	1.80505	2.44	2	2	25.02	2.44	2	2
	ELSEALTR	2	1	1	P41250		918.489	0	0.1289	High	1.80505	Low	10.37	4.20137	0
	GEFTIETEGK	2	2	1	P41250		1110.53	0	0.005745	High	1.59151	Low	25.02	0.0768051	0
Q676U5-4	Isoform 4 of Autophagy-related protein 16-1 OS=Homo sapiens GN=ATG16L1 - [A16L1_HUMAN]	5.14	47.6565	5	1	3	5	1.7224	3.5	2	2	23.68	5.14	3	3
	TELLSCSR	2	5	1	Q676U5-4	C6(Carbamidomethyl)	965.472	0	0.004888	High	1.7224	Low	16.54	0.66435	0
	EMELLGK	2	5	1	Q676U5-4		819.431	0.403	1	Low	1.56203	Low	23.68	0.201846	0
	FLLDNAR	1	5	1	Q676U5-4		848.463					Low	10.21	4.4972	0
P81605	Dermcidin OS=Homo sapiens GN=DCD PE=1 SV=2 - [DCD_HUMAN]	10	11.2768	2	1	1	2	1.70022	10	1	1	26.7	10	1	1
	ENAGEDPGLAR	2	2	1	P81605		1128.53	0.028	0.1864	Medium	1.70022	Low	26.7	0.0364523	0
E7EUY0	DNA-dependent protein kinase catalytic subunit OS=Homo sapiens GN=PRKDC PE=2 SV=1 - [E7EUY0_HUMAN]	0.46	465.089	3	1	2	2	1.67933	0.46	2	2
	VTELALTASDR	1	3	1	E7EUY0		1175.63	0.044	0.2199	Medium	1.67933				0
	TETVTSFR	1	3	1	E7EUY0		940.473	0.064	0.3511	Low	1.42148				0
P02769	SWISS-PROT:P02769 (Bos taurus) Bovine serum albumin precursor	7.08	69.2484	1	2	3	3	0	7.08	3	3
	RHPEYAVSVLLR	1	1	1	P02769		1439.81	0	0.0006141	High	1.78306				1
	GLVLIAFSQYLQQCPFDEHVK	1	1	1	P02769	C14(Carbamidomethyl)	2492.27	0	3.539e-06	High	1.73663				0
	LVNELTEFAK	1	1	1	P02769		1163.63	0.179	0.6891	Low	1.57328				0
A0ZSE6	Cell cycle control protein 50C OS=Homo sapiens GN=TMEM30C PE=2 SV=2 - [CC50C_HUMAN]	6.19	13.0306	1	1	1	1	0	6.19	1	1
	AQHCLSR	1	1	1	A0ZSE6	C4(Carbamidomethyl)	871.427	0.036	0.1944	Medium	0.754406				0
P23458	Tyrosine-protein kinase JAK1 OS=Homo sapiens GN=JAK1 PE=1 SV=2 - [JAK1_HUMAN]	1.13	133.191	1	1	1	1	0	1.13	1	1
	TICDSSVSTHDLK	1	1	1	P23458	C3(Carbamidomethyl)	1462.68	0.049	0.2415	Medium	1.21507				0
M0R1V7	Ubiquitin-60S ribosomal protein L40 (Fragment) OS=Homo sapiens GN=UBA52 PE=4 SV=1 - [M0R1V7_HUMAN]	14.29	7.12779	20	1	1	1	0	14.29	1	1
	TLSDYNIQK	1	20	1	M0R1V7		1081.55	0.049	0.238	Medium	1.14422				0
Q9BZ31	Zinc finger protein 217 (Fragment) OS=Homo sapiens GN=ZNF217 PE=2 SV=1 - [Q9BZ31_HUMAN]	10.07	16.1021	1	1	1	1	0	10.07	1	1
P11142	Heat shock cognate 71 kDa protein OS=Homo sapiens GN=HSPA8 PE=1 SV=1 - [HSP7C_HUMAN]	23.37	70.8542	16	13	15	104	115.861	23.37	15	54	1009.6	21.83	14	50
	NQVAMNPTNTVFDAK	6	10	1	P11142	M5(Oxidation)	1665.79	0	1.523e-09	High	3.88341	High	95.2	8.71256e-09	0
	NQVAMNPTNTVFDAK	4	10	1	P11142		1649.8	0	4.531e-08	High	3.5795	High	68.51	4.18559e-06	0
	TTPSYVAFTDTER	11	17	2	P08107-2;P11142		1487.7	0	2.292e-07	High	3.19961	High	59.61	2.78412e-05	0
	STAGDTHLGGEDFDNR	8	5	1	P11142		1691.73	0	9.487e-07	High	3.02114	High	60.75	4.5856e-06	0
	RFDDAVVQSDMK	8	11	1	P11142		1410.67	0	3.798e-05	High	3.00332	High	71.41	1.82861e-06	1
	VEIIANDQGNR	6	18	3	P11021;P08107-2;P11142		1228.63	0	0.0002753	High	2.97227	High	53.19	0.000168626	0
	NQVAMNPTNTVFDAKR	8	10	1	P11142	M5(Oxidation)	1821.89	0	1.298e-05	High	2.60081	High	53.2	0.000174221	1
	FDDAVVQSDMK	4	11	1	P11142		1254.57	0	0.0001281	High	2.56976	High	53.61	6.27137e-05	0
	MKEIAEAYLGK	8	10	1	P11142	M1(Oxidation)	1268.66	0	3.414e-06	High	2.53786	High	55.27	9.8065e-05	1
	FDDAVVQSDMK	4	11	1	P11142	M10(Oxidation)	1270.56	0	0.001383	High	2.53756	High	66.44	2.21312e-06	0
	NSLESYAFNMK	4	6	1	P11142		1303.6	0	1.8e-08	High	2.45854	High	57.54	2.64296e-05	0
	NQVAMNPTNTVFDAKR	4	10	1	P11142		1805.9	0	1.459e-06	High	2.27576	High	27.81	0.0578692	1
	TVTNAVVTVPAYFNDSQR	7	8	1	P11142		1982	0	7.778e-05	High	2.25672	High	27.68	0.0578362	0
	NSLESYAFNMK	4	6	1	P11142	M10(Oxidation)	1319.59	0	3.629e-07	High	2.24776	High	47.64	0.000229009	0
	SFYPEEVSSMVLTK	2	11	1	P11142	M10(Oxidation)	1632.78	0	1.074e-07	High	1.95707	High	31.57	0.0224662	0
	FEELNADLFR	4	7	1	P11142		1253.62	0	0.002269	High	1.78592	High	31.96	0.0242937	0
	LLQDFFNGK	4	8	1	P11142		1081.57	0.001	0.004011	High	2.65906	High	40.25	0.00296907	0
	EIAEAYLGK	3	10	1	P11142		993.527	0.001	0.001446	High	1.81115	High	22.59	0.241805	0
	RFDDAVVQSDMK	4	11	1	P11142	M11(Oxidation)	1426.66	0.002	0.007862	High	2.1194	High	26.79	0.0470128	1
	VQVEYKGETK	1	11	1	P11142		1180.62	0.008	0.04524	High	1.26315				1
P04264	Keratin, type II cytoskeletal 1 OS=Homo sapiens GN=KRT1 PE=1 SV=6 - [K2C1_HUMAN]	27.33	65.999	2	15	18	80	88.72	27.33	18	41	836.381	25.93	17	39
	FLEQQNQVLQTK	4	10	2	P35908;P04264		1475.79	0	5.261e-06	High	3.91573	High	75.35	1.18448e-06	0
	SGGGFSSGSAGIINYQR	4	2	1	P04264		1657.79	0	7.018e-08	High	3.55214	High	66.94	6.25113e-06	0
	LNDLEDALQQAK	4	2	1	P04264		1357.7	0	1.279e-08	High	3.01044	High	60.34	3.48611e-05	0
	YEELQITAGR	4	3	2	P04264;P04259		1179.6	0	2.702e-05	High	2.98868	High	66.09	8.20533e-06	0
	TNAENEFVTIKK	8	2	1	P04264		1393.73	0	0.001438	High	2.92692	High	67.11	6.2057e-06	1
	TNAENEFVTIK	4	2	1	P04264		1265.64	0	2.385e-05	High	2.86433	High	55.14	0.000114824	0
	IEISELNR	4	4	2	P04264;P35908		973.532	0	0.001446	High	2.83473	High	46.05	0.000869097	0
	AEAESLYQSK	4	2	1	P04264		1125.54	0	8.107e-07	High	2.51737	High	50.96	0.000206432	0
	SLNNQFASFIDK	4	3	1	P04264		1383.69	0	2.826e-06	High	2.50411	High	62.44	1.77891e-05	0
	AQYEDIAQK	4	1	1	P04264		1065.52	0	0.002141	High	2.49665	High	45.98	0.0007684	0
	NMQDMVEDYR	2	2	1	P04264	M2(Oxidation); M5(Oxidation)	1332.52	0	0.001148	High	2.36887	High	27.03	0.00277414	0
	NMQDMVEDYR	2	2	1	P04264		1300.53	0	6.722e-05	High	2.32592	High	36	0.000992195	0
	SKAEAESLYQSK	4	2	1	P04264		1340.67	0	0.002054	High	2.09122	High	29.22	0.0345858	1
	SLVNLGGSK	4	2	1	P04264		874.498	0	0.0001858	High	2.07253	High	31.82	0.0300221	0
	NMQDMVEDYR	4	2	1	P04264	M2(Oxidation)	1316.52	0	4.201e-06	High	1.84999	High	42.13	0.000214323	0
	TLLEGEESR	4	3	1	P04264		1033.52	0	1.899e-05	High	1.84436	High	44.88	0.00122883	0
	QISNLQQSISDAEQR	4	2	1	P04264		1716.85	0	0.0001013	High	1.79865	High	28.68	0.0489901	0
	SDQSRLDSELK	4	3	1	P04264		1277.63	0	0.001446	High	1.71673	High	15.77	1.04881	1
	DYQELMNTK	2	4	1	P04264		1141.52	0.001	0.00301	High	2.42221	High	35.64	0.0046802	0
	DYQELMNTK	4	4	1	P04264	M6(Oxidation)	1157.51	0.001	0.004279	High	2.20183	High	27.04	0.0286661	0
	DVDGAYMTK	2	2	1	P04264		999.445	0.002	0.01634	High	1.37001				0
P20700	Lamin-B1 OS=Homo sapiens GN=LMNB1 PE=1 SV=2 - [LMNB1_HUMAN]	25.26	66.3676	2	15	16	60	68.7577	23.72	15	31	725.99	25.09	15	29
	DAALATALGDKK	4	2	1	P20700		1173.65	0	0.0006029	High	3.34079	High	66.46	1.16926e-05	1
	LREYEAALNSK	4	2	1	P20700		1293.68	0	0.0008288	High	3.0974	High	58.4	6.77911e-05	1
	LSSEMNTSTVNSAR	4	2	1	P20700		1496.7	0	3.232e-07	High	2.93283	High	91.46	1.77552e-08	0
	ALYETELADAR	4	2	1	P20700		1251.62	0	2.178e-06	High	2.84175	High	79.61	3.50613e-07	0
	IESLSSQLSNLQK	4	2	1	P20700		1446.78	0	2.727e-05	High	2.76884	High	51.27	0.000315375	0
	NQNSWGTGEDVK	4	1	1	P20700		1334.6	0	0.00195	High	2.76215	High	49.03	0.000161909	0
	SMYEEEINETR	4	2	1	P20700		1400.6	0	5.286e-11	High	2.2955	High	77.92	1.13005e-07	0
	SMYEEEINETR	4	2	1	P20700	M2(Oxidation)	1416.59	0	2.218e-08	High	2.28955	High	55.15	1.54274e-05	0
	IGDTSVSYK	4	1	1	P20700		969.489	0	2.686e-05	High	2.28251	High	58.97	2.28811e-05	0
	AGGPTTPLSPTR	3	2	1	P20700		1154.62	0	0.001446	High	2.27739	High	28.34	0.0459449	0
	QLADETLLK	4	2	1	P20700		1030.58	0	0.001446	High	1.89772	High	39.44	0.00429454	0
	DAALATALGDK	4	2	1	P20700		1045.55	0.001	0.008034	High	2.53588	High	28.08	0.062861	0
	LAVYIDK	4	2	1	P20700		821.48	0.001	0.00463	High	2.37623	High	28.38	0.0327451	0
	LQIELGK	4	4	2	J9JID7;P20700		800.488	0.001	0.009851	High	1.93221	High	35.37	0.00923479	0
	ATATPVPPR	1	2	1	P20700	N-Term(Acetyl)	951.526	0.001	0.004255			High	21.32	0.177835	0
	IQELEDLLAK	2	2	1	P20700		1171.66	0.002	0.0324	High	1.57053	High	23.49	0.14976	0
	ALYETELADARR	2	2	1	P20700		1407.72	0.004	0.01989	High	1.3456				1
O75746	Calcium-binding mitochondrial carrier protein Aralar1 OS=Homo sapiens GN=SLC25A12 PE=1 SV=2 - [CMC1_HUMAN]	24.48	74.7149	5	11	16	64	65.4749	24.34	15	32	747.978	24.48	16	32
	IVQLLAGVADQTK	4	4	1	O75746		1355.79	0	1.316e-10	High	3.64037	High	80.34	1.81241e-07	0
	LATATFAGIENK	4	2	1	O75746		1235.66	0	8.246e-05	High	3.41227	High	60.09	3.24701e-05	0
	DVEVTKEEFAQSAIR	4	2	1	O75746		1721.87	0	0.0009624	High	3.15147	High	40.13	0.00354236	1
	GSGSVVGELMYK	4	2	1	O75746	M10(Oxidation)	1242.6	0	1.184e-08	High	2.74606	High	60.23	2.34734e-05	0
	GSGSVVGELMYK	4	2	1	O75746		1226.61	0	0.0003298	High	2.58619	High	43.04	0.00161393	0
	YLGLYNDPNSNPK	4	4	1	O75746		1494.72	0	4.063e-05	High	2.58016	High	44.49	0.00107223	0
	VSALNVLR	4	2	1	O75746		871.536	0	0.0005469	High	2.4444	High	52.15	0.00015086	0
	LQVAGEITTGPR	4	5	2	O75746;Q9UJS0		1241.69	0	4.637e-06	High	2.37422	High	67.41	4.8565e-06	0
	SPSVAVVQPK	4	2	1	O75746		1011.58	0	0.001446	High	2.35615	High	23.27	0.0593431	0
	AGQTTYSGVIDCFR	4	5	2	O75746;Q9UJS0	C12(Carbamidomethyl)	1574.73	0	1.267e-07	High	2.09582	High	101.32	1.4426e-09	0
	YMTPEDFVQR	4	4	1	O75746	M2(Oxidation)	1301.58	0	1.278e-05	High	2.00566	High	40.12	0.00108461	0
	LTLADIER	4	2	1	O75746		930.525	0	0.001446	High	1.84232	High	34.17	0.0144516	0
	SGNGEVTFENVK	2	1	1	O75746		1280.61	0	0.0005135	High	1.66475	High	40.15	0.00275808	0
	IYSTLAGTR	3	5	2	O75746;Q9UJS0		981.537	0.001	0.009606	High	2.32587	High	34.16	0.00894038	0
	LTVNDFVR	4	5	2	O75746;Q9UJS0		963.526	0.001	0.003198	High	1.67531	High	39.05	0.00423757	0
	YMTPEDFVQR	2	4	1	O75746		1285.59	0.001	0.003464	High	1.02092	High	18.03	0.245541	0
	AGQTTYSGVIDCFRK	1	5	2	O75746;Q9UJS0	C12(Carbamidomethyl)	1702.82	0.004	0.04814			High	13.42	1.27852	1
	EEGPSAFWK	4	2	1	O75746		1050.49	0.006	0.01989	High	1.38474	High	22.21	0.161716	0
P13645	Keratin, type I cytoskeletal 10 OS=Homo sapiens GN=KRT10 PE=1 SV=6 - [K1C10_HUMAN]	21.75	58.7917	33	12	16	60	62.0158	21.75	16	33	652.161	17.81	12	27
	ALEESNYELEGK	4	3	1	P13645		1381.65	0	1.336e-06	High	3.02587	High	80.71	2.04652e-07	0
	SQYEQLAEQNR	4	2	1	P13645		1365.64	0	4.304e-06	High	3.0113	High	59.81	2.63269e-05	0
	VLDELTLTK	4	2	1	P13645		1031.6	0	0.0004158	High	2.69983	High	48.71	0.000408469	0
	YENEVALR	4	2	1	P13645		993.501	0	0.002226	High	2.54159	High	45.66	0.000990142	0
	LKYENEVALR	7	2	1	P13645		1234.68	0	4.815e-07	High	2.32947	High	37.15	0.00621627	1
	SQYEQLAEQNRK	6	2	1	P13645		1493.74	0	0.002014	High	2.24429	High	49.05	0.000452381	1
	QSLEASLAETEGR	4	3	1	P13645		1390.68	0	8.178e-12	High	2.19743	High	105.7	8.4245e-10	0
	SLLEGEGSSGGGGR	4	2	1	P13645		1262.6	0	0.0003286	High	2.1558	High	43.45	0.00116805	0
	DAEAWFNEK	4	8	1	P13645		1109.49	0.001	0.01272	High	2.5999	High	43.06	0.000726637	0
	LASYLDK	4	20	4	P08779;P13645;P35527;P02533		809.441	0.001	0.001446	High	2.4037	High	27.2	0.0433492	0
	LENEIQTYR	4	3	1	P13645		1165.58	0.001	0.002659	High	2.33444	High	39.11	0.00507546	0
	VTMQNLNDR	4	16	3	P08779;P13645;P02533		1090.53	0.001	0.003991	High	2.18931	High	58.75	4.714e-05	0
	LASYLDKVR	2	17	3	P08779;P13645;P02533		1064.61	0.001	0.001446	High	2.06663				1
	LAADDFR	2	52	3	P08779;P13645;P02533		807.4	0.002	0.0151	High	1.61284				0
	IKEWYEK	2	3	1	P13645		995.521	0.004	0.01989	High	1.19292				1
	SEITELR	1	3	1	P13645		847.453	0.006	0.02369	High	1.19046				0
P08107-2	Isoform 2 of Heat shock 70 kDa protein 1A/1B OS=Homo sapiens GN=HSPA1A - [HSP71_HUMAN]	20.82	63.8979	5	9	11	60	61.7849	20.82	11	31	607.885	18.6	10	29
	DAGVIAGLNVLR	4	4	1	P08107-2		1197.7	0	0.0001273	High	3.66281	High	47.81	0.000353507	0
	NQVALNPQNTVFDAK	4	2	1	P08107-2		1658.85	0	1.856e-07	High	3.41344	High	61.15	2.77785e-05	0
	ATAGDTHLGGEDFDNR	8	6	1	P08107-2		1675.73	0	4.173e-16	High	3.31376	High	72.29	4.83965e-07	0
	TTPSYVAFTDTER	11	17	2	P08107-2;P11142		1487.7	0	2.292e-07	High	3.19961	High	59.61	2.78412e-05	0
	VEIIANDQGNR	6	18	3	P11021;P08107-2;P11142		1228.63	0	0.0002753	High	2.97227	High	53.19	0.000168626	0
	LLQDFFNGR	4	3	1	P08107-2		1109.57	0	6.588e-06	High	2.56353	High	48.1	0.000555251	0
	NQVALNPQNTVFDAKR	4	2	1	P08107-2		1814.95	0	0.0004652	High	2.20162	High	24.16	0.134106	1
	NALESYAFNMK	4	4	1	P08107-2		1287.6	0	5.162e-05	High	2.09122	High	55.55	4.81999e-05	0
	NALESYAFNMK	4	4	1	P08107-2	M10(Oxidation)	1303.6	0	4.83e-08	High	2.08296	High	61.92	8.90122e-06	0
	FGDPVVQSDMK	4	2	1	P08107-2		1222.58	0.001	0.003252	High	2.55478	High	41.31	0.00217444	0
	FEELCSDLFR	6	5	1	P08107-2	C5(Carbamidomethyl)	1315.6	0.001	0.004776	High	1.30871	High	19.43	0.159635	0
	GGSGSGPTIEEVD	1	3	1	P08107-2		1204.53	0.006	0.04524	High	2.06013				0
Q9UJS0	Calcium-binding mitochondrial carrier protein Aralar2 OS=Homo sapiens GN=SLC25A13 PE=1 SV=2 - [CMC2_HUMAN]	19.11	74.1286	4	9	14	57	53.458	18.96	13	29	757.451	17.93	13	28
	YLNIFGESQPNPK	4	3	1	Q9UJS0		1506.76	0	4.011e-07	High	3.47397	High	59.67	4.2025e-05	0
	TVELLSGVVDQTK	4	3	1	Q9UJS0		1388.76	0	1.443e-08	High	3.19848	High	77.97	6.27978e-07	0
	LAVATFAGIENK	4	3	1	Q9UJS0		1233.68	0	3.439e-07	High	3.19028	High	73.35	1.40564e-06	0
	STGSFVGELMYK	4	3	1	Q9UJS0	M10(Oxidation)	1334.63	0	1.373e-05	High	2.50361	High	54.27	9.53982e-05	0
	LQVAGEITTGPR	4	5	2	O75746;Q9UJS0		1241.69	0	4.637e-06	High	2.37422	High	67.41	4.8565e-06	0
	AGQTTYSGVIDCFR	4	5	2	O75746;Q9UJS0	C12(Carbamidomethyl)	1574.73	0	1.267e-07	High	2.09582	High	101.32	1.4426e-09	0
	STGSFVGELMYK	4	3	1	Q9UJS0		1318.64	0	6.745e-05	High	2.03263	High	39.12	0.00326973	0
	VSALSVVR	1	3	1	Q9UJS0		830.511	0.001	0.004456	High	2.59961				0
	IYSTLAGTR	3	5	2	O75746;Q9UJS0		981.537	0.001	0.009606	High	2.32587	High	34.16	0.00894038	0
	VTAIDFR	4	3	1	Q9UJS0		821.453	0.001	0.004745	High	2.00696	High	43.11	0.00179335	0
	AGKGEVTFEDVK	4	2	1	Q9UJS0		1279.65	0.001	0.003672	High	1.8787	High	52.77	0.000199488	1
	MTLADIER	4	3	1	Q9UJS0		948.482	0.001	0.004073	High	1.74009	High	37.18	0.0065659	0
	LTVNDFVR	4	5	2	O75746;Q9UJS0		963.526	0.001	0.003198	High	1.67531	High	39.05	0.00423757	0
	MTLADIER	4	3	1	Q9UJS0	M1(Oxidation)	964.476	0.001	0.006395	High	1.608	High	35.82	0.0100015	0
	GEVTFEDVK	4	2	1	Q9UJS0		1023.5	0.002	0.011	High	1.23965	High	32.78	0.0129435	0
	AGQTTYSGVIDCFRK	1	5	2	O75746;Q9UJS0	C12(Carbamidomethyl)	1702.82	0.004	0.04814			High	13.42	1.27852	1
P35908	Keratin, type II cytoskeletal 2 epidermal OS=Homo sapiens GN=KRT2 PE=1 SV=2 - [K22E_HUMAN]	15.96	65.3932	31	7	11	42	52.8788	15.96	11	22	620.881	14.87	10	20
	FLEQQNQVLQTK	4	10	2	P35908;P04264		1475.79	0	5.261e-06	High	3.91573	High	75.35	1.18448e-06	0
	GFSSGSAVVSGGSR	4	3	1	P35908		1254.61	0	5.689e-09	High	3.49047	High	78.32	4.16664e-07	0
	TAAENDFVTLKK	4	2	1	P35908		1336.71	0	0.0005124	High	2.89223	High	73.37	1.36466e-06	1
	NVQDAIADAEQR	2	2	1	P35908		1329.64	0	1.155e-08	High	2.8834	High	77.64	4.72653e-07	0
	IEISELNR	4	4	2	P04264;P35908		973.532	0	0.001446	High	2.83473	High	46.05	0.000869097	0
	TAAENDFVTLK	4	2	1	P35908		1208.62	0	0.000127	High	2.46347	High	82.51	2.20772e-07	0
	AQYEEIAQR	4	11	3	P02538;P35908;P04259		1107.54	0	1.421e-05	High	2.43404	High	63.12	1.7941e-05	0
	DYQELMNVK	4	9	1	P35908		1139.54	0	3.509e-05	High	2.05956	High	42.24	0.0015702	0
	STSSFSCLSR	4	2	1	P35908	C7(Carbamidomethyl)	1131.51	0	7.448e-05	High	1.94894	High	41.31	0.000684135	0
	DYQELMNVK	4	9	1	P35908	M6(Oxidation)	1155.53	0	0.0004033	High	1.80561	High	32.48	0.0104231	0
	SLVGLGGTK	3	2	1	P35908		831.495	0.002	0.017	High	1.95361	High	24.13	0.139092	0
	FASFIDK	1	54	5	Q86Y46-2;P02538;P35908;P04259;P13647		827.432	0.006	0.01989	High	1.80258				0
Q676U5-5	Isoform 5 of Autophagy-related protein 16-1 OS=Homo sapiens GN=ATG16L1 - [A16L1_HUMAN]	14.41	49.4553	6	8	8	48	51.7546	14.41	8	25	368.492	12.39	7	23
	ITALDLNPER	22	5	1	Q676U5-5		1141.62	0	1.499e-05	High	2.94108	High	62.66	1.2737e-05	0
	TELLSCSRDDLLK	4	5	1	Q676U5-5	C6(Carbamidomethyl)	1549.79	0	0.001588	High	2.65082	High	59.59	4.25315e-05	1
	LLATGGMDR	2	5	1	Q676U5-5		933.482	0.001	0.001465	High	2.14424				0
	TELLSCSR	4	5	1	Q676U5-5	C6(Carbamidomethyl)	965.472	0.001	0.003782	High	1.97674	High	51.55	0.000210303	0
	IWTVDDYR	4	6	1	Q676U5-5		1067.52	0.001	0.001453	High	1.86261	High	26.41	0.0570257	0
	QTFSAPGFK	6	5	1	Q676U5-5		982.5	0.001	0.003925	High	1.83801	High	35.49	0.00848876	0
	LWEVFGEK	4	5	1	Q676U5-5		1007.52	0.001	0.01044	High	1.75002	High	23.15	0.19609	0
	FLLDNAR	2	6	1	Q676U5-5		848.462	0.002	0.01337	High	1.70879	High	35.58	0.0130461	0
P13796	Plastin-2 OS=Homo sapiens GN=LCP1 PE=1 SV=6 - [PLSL_HUMAN]	12.44	70.2439	4	8	8	50	50.2915	12.44	8	25	375.666	12.44	7	25
	AECMLQQAER	4	1	1	P13796	C3(Carbamidomethyl)	1235.55	0	0.0013	High	2.89398	High	39.34	0.00150754	0
	TENLNDDEKLNNAK	8	2	1	P13796		1617.77	0	0.0002164	High	2.80609	High	54.4	9.56711e-05	1
	QFVTATDVVR	4	1	1	P13796		1135.61	0	0.001446	High	2.63861	High	62.7	1.83933e-05	0
	IGNFSTDIKDSK	8	1	1	P13796		1324.67	0	0.0008258	High	2.5815	High	79.6	3.70061e-07	1
	GSVSDEEMMELR	4	3	1	P13796		1382.59	0	0.0004857	High	2.24304	High	48.04	0.000112281	0
	EGESLEDLMK	4	1	1	P13796		1150.53	0	0.001446	High	2.21722	High	18.72	0.250426	0
	GSVSDEEMMELR	4	3	1	P13796	M8(Oxidation); M9(Oxidation)	1414.58	0	0.001533	High	2.18708	High	38.06	0.000461129	0
	EGESLEDLMK	4	1	1	P13796	M9(Oxidation)	1166.53	0	0.002317	High	1.90155	High	24.28	0.0800622	0
	GSVSDEEMMELR	5	3	1	P13796	M8(Oxidation)	1398.59	0.001	0.00329	High	2.37085	High	27	0.0102756	0
	AACLPLPGYR	4	3	1	P13796	C3(Carbamidomethyl)	1117.58	0.001	0.003145	High	2.27801	High	28.61	0.065142	0
	IGNFSTDIK	1	1	1	P13796		994.521	0.006	0.04524	High	2.162				0
P50990	T-complex protein 1 subunit theta OS=Homo sapiens GN=CCT8 PE=1 SV=4 - [TCPQ_HUMAN]	25.55	59.5825	5	13	13	48	48.4596	23.72	12	24	684.494	23.54	12	24
	AIADTGANVVVTGGK	4	4	1	P50990		1372.74	0	3.356e-05	High	3.36194	High	100.99	3.11298e-09	0
	FAEAFEAIPR	4	3	1	P50990		1150.59	0	8.935e-06	High	3.2367	High	72.51	1.8178e-06	0
	LATNAAVTVLR	4	4	1	P50990		1128.67	0	4.652e-07	High	2.88749	High	72.48	1.92079e-06	0
	GEENLMDAQVK	4	4	1	P50990	M6(Oxidation)	1249.57	0	0.0005111	High	2.78555	High	48.88	0.000283429	0
	DIDEVSSLLR	4	4	1	P50990		1146.6	0	6.729e-05	High	2.75219	High	47.87	0.000717726	0
	TAEELMNFSK	4	4	1	P50990		1169.55	0	5.737e-08	High	2.23917	High	76.01	4.42328e-07	0
	LVPGGGATEIELAK	4	3	1	P50990		1354.76	0	0.0001098	High	2.12797	High	56.99	4.43969e-05	0
	GSTDNLMDDIER	4	3	1	P50990	M7(Oxidation)	1381.59	0	8.42e-06	High	1.87381	High	51.49	5.42827e-05	0
	APGFAQMLK	4	1	1	P50990	M7(Oxidation)	978.508	0.001	0.009636	High	2.38846	High	39.66	0.00457447	0
	APGFAQMLK	3	1	1	P50990		962.513	0.001	0.002279	High	2.30798	High	30.83	0.0339502	0
	YNIMLVR	4	4	1	P50990		908.502	0.001	0.004331	High	1.50276	High	33.21	0.0114368	0
	QYGNEVFLAK	2	4	1	P50990		1168.6	0.001	0.005058			High	49.07	0.000372258	0
	AVDDGVNTFK	2	3	1	P50990		1065.52	0.002	0.02033	High	1.37593	High	15.54	0.85033	0
	EDGAISTIVLR	1	3	1	P50990		1173.65	0.006	0.03095	High	1.10022				0
P49368	T-complex protein 1 subunit gamma OS=Homo sapiens GN=CCT3 PE=1 SV=4 - [TCPG_HUMAN]	17.8	60.4953	10	11	11	42	46.1168	17.8	11	23	422.052	15.23	9	19
	AVAQALEVIPR	4	3	1	P49368		1166.69	0	1.948e-07	High	2.72335	High	52.31	7.22612e-05	0
	IVLLDSSLEYK	4	4	1	P49368		1279.71	0	0.00122	High	2.62701	High	33.72	0.0104032	0
	TLIQNCGASTIR	4	3	1	P49368	C6(Carbamidomethyl)	1333.69	0	8.093e-07	High	2.5109	High	60.86	3.80643e-05	0
	NLQDAMQVCR	4	3	1	P49368	C9(Carbamidomethyl)	1234.57	0	0.0004464	High	2.40738	High	53.05	0.000101072	0
	AMTGVEQWPYR	4	3	1	P49368	M2(Oxidation)	1353.63	0	0.0001436	High	2.24623	High	47.86	0.000350279	0
	NLQDAMQVCR	4	3	1	P49368	M6(Oxidation); C9(Carbamidomethyl)	1250.56	0	0.0002302	High	2.18366	High	51.22	0.000131386	0
	EILSEVER	4	3	1	P49368		974.517	0	0.0004824	High	2.16204	High	33.87	0.0202436	0
	MVQFEENGR	4	7	1	P49368		1109.51	0	0.001329	High	2.01314	High	47.57	0.000326346	0
	ALDDMISTLK	4	9	1	P49368		1106.58	0.001	0.007724	High	2.06397	High	42.59	0.00212612	0
	TIADIIR	2	6	1	P49368		801.483	0.001	0.004292	High	1.95046				0
	ALDDMISTLKK	3	8	1	P49368	M5(Oxidation)	1250.67	0.001	0.001446	High	1.70333	High	19.76	0.394721	1
	ACTILLR	1	3	1	P49368	C2(Carbamidomethyl)	846.487	0.004	0.01989	High	1.76704				0
P02533	Keratin, type I cytoskeletal 14 OS=Homo sapiens GN=KRT14 PE=1 SV=4 - [K1C14_HUMAN]	19.92	51.5294	59	2	10	36	45.9268	19.92	10	20	502.731	18.01	8	16
	ALEEANADLEVK	4	13	2	P08779;P02533		1301.66	0	1.503e-08	High	3.39275	High	74.25	1.24778e-06	0
	EVATNSELVQSGK	4	6	1	P02533		1361.69	0	2.091e-06	High	3.14236	High	79.99	4.06936e-07	0
	VLDELTLAR	4	19	2	P08779;P02533		1029.59	0	9.277e-05	High	3.03018	High	56.92	6.07675e-05	0
	APSTYGGGLSVSSSR	4	2	1	P02533		1425.7	0	5.825e-07	High	2.43713	High	80.29	3.00733e-07	0
	LEQEIATYR	4	28	2	P08779;P02533		1122.58	0	0.0002868	High	2.29119	High	48.43	0.000671091	0
	ISSVLAGGSCR	4	4	2	P08779;P02533	C10(Carbamidomethyl)	1106.56	0	0.001446	High	2.24467	High	46.15	0.000832327	0
	LASYLDK	4	20	4	P08779;P13645;P35527;P02533		809.441	0.001	0.001446	High	2.4037	High	27.2	0.0433492	0
	VTMQNLNDR	4	16	3	P08779;P13645;P02533		1090.53	0.001	0.003991	High	2.18931	High	58.75	4.714e-05	0
	LASYLDKVR	2	17	3	P08779;P13645;P02533		1064.61	0.001	0.001446	High	2.06663				1
	LAADDFR	2	52	3	P08779;P13645;P02533		807.4	0.002	0.0151	High	1.61284				0
Q9Y3Z3	Deoxynucleoside triphosphate triphosphohydrolase SAMHD1 OS=Homo sapiens GN=SAMHD1 PE=1 SV=2 - [SAMH1_HUMAN]	18.69	72.1548	5	11	11	46	45.4833	18.69	11	23	573.821	18.69	11	23
	ADDYIEITGAGGK	4	4	1	Q9Y3Z3		1309.63	0	2.553e-08	High	2.7086	High	59.23	3.17601e-05	0
	ISTAIDDMEAYTK	4	4	1	Q9Y3Z3	M8(Oxidation)	1473.68	0	3.998e-07	High	2.6654	High	68.43	2.46186e-06	0
	EWNDSTSVQNPTR	4	4	1	Q9Y3Z3		1533.69	0	2.742e-07	High	2.64534	High	78.94	1.86998e-07	0
	ISTAIDDMEAYTK	4	4	1	Q9Y3Z3		1457.69	0	3.091e-09	High	2.51283	High	62.46	1.48129e-05	0
	FENLGVSSLGER	4	4	1	Q9Y3Z3		1307.66	0	3.637e-06	High	2.38639	High	47.67	0.000657501	0
	FAEQLIR	4	4	1	Q9Y3Z3		876.494	0	0.0006942	High	2.04995	High	52.37	0.000225108	0
	NQVSQLLPEK	4	3	1	Q9Y3Z3		1155.64	0	1.685e-05	High	1.89853	High	44.51	0.000842514	0
	YVGETQPTGQIK	4	4	1	Q9Y3Z3		1320.68	0	1.094e-05	High	1.8842	High	47.19	0.000794499	0
	VCEVDNELR	4	4	1	Q9Y3Z3	C2(Carbamidomethyl)	1133.53	0	8.414e-06	High	1.66003	High	42.49	0.000800365	0
	IIDTPQFQR	3	3	1	Q9Y3Z3		1117.6	0.001	0.00359	High	2.29979	High	33.5	0.0212845	0
	GGFEEPVLLK	4	4	1	Q9Y3Z3		1088.6	0.001	0.004042	High	2.04496	High	41.67	0.00348214	0
	QPELQISER	3	4	1	Q9Y3Z3		1099.57	0.001	0.004369	High	1.81837	High	17.26	0.597623	0
P78527	DNA-dependent protein kinase catalytic subunit OS=Homo sapiens GN=PRKDC PE=1 SV=3 - [PRKDC_HUMAN]	3.15	468.788	3	12	12	35	44.1693	2.91	11	19	433.483	2.45	9	16
	VTELALTASDR	4	3	1	P78527		1175.63	0	0.0001423	High	3.24197	High	63.18	2.27197e-05	0
	DQNILLGTTYR	4	3	1	P78527		1293.68	0	2.962e-07	High	2.994	High	49.17	0.000567771	0
	QITQSALLAEAR	2	3	1	P78527		1300.72	0	4.682e-07	High	2.89333	High	58.72	5.51876e-05	0
	LACDVDQVTR	4	3	1	P78527	C3(Carbamidomethyl)	1176.57	0	6.943e-05	High	2.79333	High	62.34	1.76492e-05	0
	SQGCSEQVLTVLK	4	3	1	P78527	C4(Carbamidomethyl)	1448.74	0	4.918e-07	High	2.69995	High	73.63	1.81858e-06	0
	LNESTFDTQITK	4	3	1	P78527		1396.7	0	2.846e-07	High	2.35568	High	46.56	0.000713186	0
	SLGPPQGEEDSVPR	4	3	1	P78527		1467.71	0	1.038e-06	High	2.32852	High	58.85	3.6228e-05	0
	NELEIPGQYDGR	1	3	1	P78527		1390.66	0.001	0.002789	High	1.9703				0
	TETVTSFR	4	3	1	P78527		940.474	0.001	0.005321	High	1.88818	High	20.62	0.162122	0
	TYSVVPMTSR	1	1	1	P78527		1140.57	0.002	0.02595			High	17.35	0.516337	0
	QDAQVVLYR	1	3	1	P78527		1091.58	0.004	0.01989	High	1.45951				0
	LLEEALLR	2	3	1	P78527		956.578	0.005	0.01989	High	2.17049				0
P08779	Keratin, type I cytoskeletal 16 OS=Homo sapiens GN=KRT16 PE=1 SV=4 - [K1C16_HUMAN]	16.7	51.2362	55	1	9	30	37.6171	16.7	9	17	309.867	14.8	7	13
	ALEEANADLEVK	4	13	2	P08779;P02533		1301.66	0	1.503e-08	High	3.39275	High	74.25	1.24778e-06	0
	VLDELTLAR	4	19	2	P08779;P02533		1029.59	0	9.277e-05	High	3.03018	High	56.92	6.07675e-05	0
	LEQEIATYR	4	28	2	P08779;P02533		1122.58	0	0.0002868	High	2.29119	High	48.43	0.000671091	0
	ISSVLAGGSCR	4	4	2	P08779;P02533	C10(Carbamidomethyl)	1106.56	0	0.001446	High	2.24467	High	46.15	0.000832327	0
	EVASNSELVQSSR	2	2	1	P08779		1405.69	0	0.0004012	High	2.05732	High	45.82	0.000962182	0
	LASYLDK	4	20	4	P08779;P13645;P35527;P02533		809.441	0.001	0.001446	High	2.4037	High	27.2	0.0433492	0
	VTMQNLNDR	4	16	3	P08779;P13645;P02533		1090.53	0.001	0.003991	High	2.18931	High	58.75	4.714e-05	0
	LASYLDKVR	2	17	3	P08779;P13645;P02533		1064.61	0.001	0.001446	High	2.06663				1
	LAADDFR	2	52	3	P08779;P13645;P02533		807.4	0.002	0.0151	High	1.61284				0
P54136	Arginine--tRNA ligase, cytoplasmic OS=Homo sapiens GN=RARS PE=1 SV=2 - [SYRC_HUMAN]	13.79	75.3309	5	9	9	31	34.4428	13.79	9	16	217.95	12.73	8	15
	SDGGYTYDTSDLAAIK	4	3	1	P54136		1676.77	0	2.922e-06	High	3.20017	High	55.85	4.30326e-05	0
	STIIGESISR	2	3	1	P54136		1062.58	0	7.606e-09	High	2.85268	High	48.98	0.000464158	0
	LANIDEEMLQK	4	3	1	P54136		1303.66	0	3.358e-05	High	2.30221	High	59.57	4.33903e-05	0
	VIVDFSSPNIAK	4	2	1	P54136		1289.71	0	0.002239	High	2.26137	High	32.48	0.020479	0
	LQEVFGHAIK	4	4	1	P54136		1141.64	0	0.001099	High	2.16172	High	29.22	0.0335686	0
	GFVQVDDGR	2	3	1	P54136		992.48	0	0.001446	High	1.792	High	26.52	0.0807808	0
	SLTAEIDR	4	3	1	P54136		904.474	0.001	0.01218	High	1.87941	High	37.01	0.00929644	0
	NMINIISR	4	3	1	P54136		960.53	0.001	0.003694	High	1.78884	High	37.71	0.0083192	0
	FPEILQK	2	3	1	P54136		874.503	0.004	0.01989	High	2.08819				0
	NMINIISR	1	3	1	P54136	M2(Oxidation)	976.526	0.009	0.1169			High	22.65	0.214312	0
P11021	78 kDa glucose-regulated protein OS=Homo sapiens GN=HSPA5 PE=1 SV=2 - [GRP78_HUMAN]	12.39	72.2884	1	5	6	22	28.8564	12.39	6	11	345.528	12.39	6	11
	TWNDPSVQQDIK	4	1	1	P11021		1430.69	0	1.419e-05	High	3.30488	High	79	4.16704e-07	0
	SQIFSTASDNQPTVTIK	2	1	1	P11021		1836.94	0	9.708e-06	High	3.02938	High	43.21	0.00183849	0
	VEIIANDQGNR	6	18	3	P11021;P08107-2;P11142		1228.63	0	0.0002753	High	2.97227	High	53.19	0.000168626	0
	NQLTSNPENTVFDAK	2	1	1	P11021		1677.81	0	5.17e-10	High	2.85581	High	53.6	0.000151253	0
	DAGTIAGLNVMR	4	1	1	P11021	M11(Oxidation)	1233.62	0	0.0001291	High	2.61444	High	54.09	0.000157537	0
	ITPSYVAFTPEGER	4	1	1	P11021		1566.78	0	6.303e-05	High	1.93315	High	59.38	4.36005e-05	0
P09488-2	Isoform 2 of Glutathione S-transferase Mu 1 OS=Homo sapiens GN=GSTM1 - [GSTM1_HUMAN]	30.94	21.2388	10	7	7	27	28.1066	30.94	7	14	293.916	26.52	6	13
	LLLEYTDSSYEEK	4	14	1	P09488-2		1589.76	0	3.714e-09	High	3.0923	High	73.15	1.4743e-06	0
	ITQSNAILCYIAR	2	8	1	P09488-2	C9(Carbamidomethyl)	1522.81	0	2.107e-07	High	2.72077	High	36.55	0.00736961	0
	KYTMGDAPDYDR	4	14	1	P09488-2	M4(Oxidation)	1447.62	0	0.0002098	High	2.09945	High	13.42	0.263893	1
	YTMGDAPDYDR	4	14	1	P09488-2		1303.53	0	7.584e-07	High	1.98435	High	56.75	6.86884e-06	0
	YTMGDAPDYDR	4	14	1	P09488-2	M3(Oxidation)	1319.52	0	0.0001468	High	1.89681	High	37.31	0.000260093	0
	YLEELPEKLK	4	7	1	P09488-2		1261.7	0.001	0.001446	High	2.15632	High	33.9	0.0161323	1
	YLEELPEK	4	7	1	P09488-2		1020.52	0.001	0.006879	High	1.96375	High	50.58	0.000323744	0
	LYSEFLGK	1	6	1	P09488-2		956.509	0.005	0.01989	High	1.54753				0
P21266	Glutathione S-transferase Mu 3 OS=Homo sapiens GN=GSTM3 PE=1 SV=3 - [GSTM3_HUMAN]	22.22	26.5421	1	6	6	31	26.9164	22.22	6	16	317.994	22.22	6	15
	IAAYLQSDQFCK	10	1	1	P21266	C11(Carbamidomethyl)	1443.69	0	2.931e-05	High	3.48902	High	82.8	1.2228e-07	0
	ITQSNAILR	8	10	1	P21266		1015.59	0	3.231e-05	High	2.16717	High	54.38	0.000147361	0
	NKITQSNAILR	4	1	1	P21266		1257.73	0	0.0004807	High	2.12406	High	17.78	0.348455	1
	YTCGEAPDYDR	4	1	1	P21266	C3(Carbamidomethyl)	1346.53	0.001	0.002757	High	1.08331	High	26.53	0.00277914	0
	SQWLDVK	3	1	1	P21266		875.461	0.004	0.01989	High	1.90103	High	29.21	0.0687313	0
	CLDEFPNLK	2	1	1	P21266	C1(Carbamidomethyl)	1135.55	0.004	0.05116	High	1.27837	High	11.2	2.54123	0
B7Z9L0	T-complex protein 1 subunit delta OS=Homo sapiens GN=CCT4 PE=2 SV=1 - [B7Z9L0_HUMAN]	15.11	52.2979	4	8	8	27	26.6586	15.11	8	15	223.34	10.35	5	12
	TGCNVLLIQK	4	4	1	B7Z9L0	C3(Carbamidomethyl)	1145.64	0	0.0003528	High	2.93018	High	62.04	2.75076e-05	0
	VIDPATATSVDLR	4	4	1	B7Z9L0		1357.73	0	2.763e-05	High	2.27805	High	47.96	0.000671814	0
	TLSGMESYCVR	4	4	1	B7Z9L0	C9(Carbamidomethyl)	1302.58	0	0.0007574	High	2.18245	High	42.89	0.000498622	0
	IDDVVNTR	4	4	1	B7Z9L0		931.484	0	0.002075	High	2.13752	High	44.16	0.00171709	0
	TLSGMESYCVR	4	4	1	B7Z9L0	M5(Oxidation); C9(Carbamidomethyl)	1318.58	0	0.0003724	High	1.85758	High	37.27	0.00107812	0
	LVIEEAER	4	4	1	B7Z9L0		958.52	0	0.001107	High	1.81173	High	29.5	0.0338289	0
	AYILNLVK	1	4	1	B7Z9L0		933.577	0.005	0.01989	High	1.96339				0
	MLVELSK	1	3	1	B7Z9L0		819.465	0.005	0.01989	High	1.65142				0
	EDIEFICK	1	4	1	B7Z9L0	C7(Carbamidomethyl)	1053.49	0.009	0.04524	High	1.37783				0
P38646	Stress-70 protein, mitochondrial OS=Homo sapiens GN=HSPA9 PE=1 SV=2 - [GRP75_HUMAN]	9.28	73.6348	3	5	5	20	25.5545	9.28	5	10	332.21	9.28	5	10
	DAGQISGLNVLR	4	1	1	P38646		1242.68	0	2.168e-07	High	3.43683	High	60.52	4.07648e-05	0
	QAASSLQQASLK	4	1	1	P38646		1231.66	0	4.029e-07	High	2.68686	High	69.35	5.2149e-06	0
	QAVTNPNNTFYATK	4	3	1	P38646		1568.77	0	1.447e-07	High	2.65119	High	78	5.00826e-07	0
	VQQTVQDLFGR	4	1	1	P38646		1290.68	0	0.0001552	High	2.48075	High	34.68	0.0170885	0
	TTPSVVAFTADGER	4	3	1	P38646		1450.72	0	1.73e-08	High	1.89933	High	62.09	2.32065e-05	0
P02768	Serum albumin OS=Homo sapiens GN=ALB PE=1 SV=2 - [ALBU_HUMAN]	11.17	69.3215	7	4	6	24	24.7822	11.17	6	12	289.492	11.17	6	12
	LVNEVTEFAK	4	2	1	P02768		1149.62	0	0.0001438	High	2.88063	High	46.56	0.000922946	0
	YICENQDSISSK	4	6	1	P02768	C3(Carbamidomethyl)	1443.64	0	5.199e-09	High	2.84044	High	63.88	5.32039e-06	0
	VPQVSTPTLVEVSR	4	7	2	P02768;P02769		1511.84	0	6.595e-05	High	2.71716	High	30.62	0.0236247	0
	AAFTECCQAADK	4	4	1	P02768	C6(Carbamidomethyl); C7(Carbamidomethyl)	1371.57	0	3.922e-07	High	2.3085	High	55.26	1.25098e-05	0
	LVAASQAALGL	4	6	1	P02768		1013.6	0	0.0006253	High	2.26243	High	56.71	5.1833e-05	0
	CCTESLVNR	4	7	2	P02768;P02769	C1(Carbamidomethyl); C2(Carbamidomethyl)	1138.5	0	0.001804	High	1.57799	High	30.06	0.00862995	0
P17987	T-complex protein 1 subunit alpha OS=Homo sapiens GN=TCP1 PE=1 SV=1 - [TCPA_HUMAN]	16.55	60.3056	11	9	9	30	23.4206	12.41	7	14	196.894	16.55	9	16
	SSLGPVGLDK	4	7	1	P17987		972.538	0	0.001125	High	2.21771	High	38.64	0.00750199	0
	QAGVFEPTIVK	4	3	1	P17987		1188.66	0	0.0002735	High	2.10873	High	43.69	0.00184707	0
	ICDDELILIK	4	5	1	P17987	C2(Carbamidomethyl)	1231.66	0	0.0001528	High	2.02255	High	31.13	0.0339198	0
	YPVNSVNILK	4	3	1	P17987		1146.65	0	0.0009323	High	1.88336	High	43.17	0.00151332	0
	MEGPLSVFGDR	2	5	1	P17987	N-Term(Acetyl); M1(Oxidation)	1265.58	0	0.001191			High	42.37	0.00108353	0
	LLEVEHPAAK	4	6	1	P17987		1106.62	0.001	0.003055	High	2.11755	High	35.48	0.00900383	0
	EQLAIAEFAR	4	3	1	P17987		1147.61	0.001	0.006581	High	1.89278	High	35.54	0.0115751	0
	AFHNEAQVNPER	1	3	1	P17987		1411.67	0.001	0.006528			High	15.98	0.531193	0
	DCLINAAK	3	4	1	P17987	C2(Carbamidomethyl)	904.456	0.004	0.01989	High	1.18659	High	24.23	0.146876	0
P13647	Keratin, type II cytoskeletal 5 OS=Homo sapiens GN=KRT5 PE=1 SV=3 - [K2C5_HUMAN]	11.69	62.34	21	5	7	21	22.4227	11.69	7	11	218.803	10.51	6	10
	LAELEEALQK	4	2	1	P13647		1143.63	0	0.002141	High	2.60828	High	48.27	0.000659787	0
	YEELQQTAGR	4	5	1	P13647		1194.58	0	7.058e-07	High	2.5634	High	46.34	0.000682885	0
	TEAESWYQTK	4	5	1	P13647		1242.56	0	0.0005303	High	2.10174	High	43.62	0.000586589	0
	ISISTSGGSFR	4	2	1	P13647		1111.57	0	0.0003597	High	1.82454	High	51.51	0.000245445	0
	TTAENEFVMLK	2	5	1	P13647	M9(Oxidation)	1298.63	0	0.0006682	High	1.73276	High	48.59	0.000374946	0
	WTLLQEQGTK	2	6	3	P13647;P02538;P04259		1203.64	0	0.0001035	High	1.60955	High	32.25	0.0292768	0
	FASFIDK	1	54	5	Q86Y46-2;P02538;P35908;P04259;P13647		827.432	0.006	0.01989	High	1.80258				0
P04259	Keratin, type II cytoskeletal 6B OS=Homo sapiens GN=KRT6B PE=1 SV=5 - [K2C6B_HUMAN]	12.94	60.0303	24	2	7	19	21.9068	12.94	7	10	219.839	11.7	6	9
	YEELQITAGR	4	3	2	P04264;P04259		1179.6	0	2.702e-05	High	2.98868	High	66.09	8.20533e-06	0
	AQYEEIAQR	4	11	3	P02538;P35908;P04259		1107.54	0	1.421e-05	High	2.43404	High	63.12	1.7941e-05	0
	AEAESWYQTK	4	9	2	P02538;P04259		1212.56	0	0.001193	High	1.96746	High	41.81	0.0013579	0
	WTLLQEQGTK	2	6	3	P13647;P02538;P04259		1203.64	0	0.0001035	High	1.60955	High	32.25	0.0292768	0
	ATGGGLSSVGGGSSTIK	2	2	1	P04259		1435.74	0.001	0.003037	High	2.33232	High	29.89	0.0374363	0
	SGFSSISVSR	2	3	1	P04259		1026.52	0.001	0.003713	High	1.78841	High	37.55	0.00492219	0
	FASFIDK	1	54	5	Q86Y46-2;P02538;P35908;P04259;P13647		827.432	0.006	0.01989	High	1.80258				0
P35527	Keratin, type I cytoskeletal 9 OS=Homo sapiens GN=KRT9 PE=1 SV=3 - [K1C9_HUMAN]	9.63	62.0268	3	5	6	24	21.256	9.63	6	13	158.853	9.63	6	11
	SGGGGGGGLGSGGSIR	4	2	1	P35527		1232.6	0	9.891e-06	High	2.41618	High	63.38	1.47403e-05	0
	QGVDADINGLR	4	3	1	P35527		1157.59	0	0.001446	High	2.24683	High	39.92	0.00249555	0
	QVLDNLTMEK	3	3	1	P35527		1190.61	0.001	0.003759	High	2.45101	High	26.39	0.111019	0
	LASYLDK	4	20	4	P08779;P13645;P35527;P02533		809.441	0.001	0.001446	High	2.4037	High	27.2	0.0433492	0
	QVLDNLTMEK	2	3	1	P35527	M8(Oxidation)	1206.6	0.001	0.003372	High	1.65213	High	29.67	0.0537855	0
	QEYEQLIAK	4	3	1	P35527		1121.58	0.001	0.004024	High	1.61134	High	38.95	0.00525957	0
	MTLDDFR	2	3	1	P35527	M1(Oxidation)	913.408	0.002	0.03325	High	1.33346	High	23.41	0.0408153	0
	MTLDDFR	1	3	1	P35527		897.414	0.006	0.03075	High	1.57663				0
B7ZAR1	T-complex protein 1 subunit epsilon OS=Homo sapiens GN=CCT5 PE=2 SV=1 - [B7ZAR1_HUMAN]	12.52	55.3136	5	6	6	22	20.3477	12.52	6	12	244.904	10.54	5	10
	LDVTSVEDYK	4	5	1	B7ZAR1		1168.57	0	7.298e-05	High	2.33449	High	68.24	4.78399e-06	0
	TSLGPNGLDK	2	3	1	B7ZAR1		1001.53	0	0.0002464	High	2.03438	High	33.59	0.011835	0
	QQISLATQMVR	4	5	1	B7ZAR1	M9(Oxidation)	1290.68	0	0.001011	High	1.86317	High	42.2	0.00302485	0
	IADGYEQAAR	4	5	1	B7ZAR1		1093.53	0	4.704e-09	High	1.8529	High	63.19	1.71505e-05	0
	QQISLATQMVR	4	5	1	B7ZAR1		1274.69	0	3.603e-05	High	1.49282	High	26.41	0.104795	0
	IDDIRKPGESEE	3	5	1	B7ZAR1		1387.67	0.003	0.03969	High	2.18245	High	17.48	0.461807	1
	DTEPLIQTAK	1	5	1	B7ZAR1		1115.59	0.006	0.01989	High	2.0437				0
P02538	Keratin, type II cytoskeletal 6A OS=Homo sapiens GN=KRT6A PE=1 SV=3 - [K2C6A_HUMAN]	11.17	60.0083	23	2	6	17	19.9217	11.17	6	9	189.339	9.93	5	8
	AIGGGLSSVGGGSSTIK	4	2	1	P02538		1447.78	0	1.109e-05	High	2.97505	High	62.3	2.50553e-05	0
	AQYEEIAQR	4	11	3	P02538;P35908;P04259		1107.54	0	1.421e-05	High	2.43404	High	63.12	1.7941e-05	0
	SGFSSVSVSR	2	1	1	P02538		1012.51	0	0.001367	High	2.13157	High	20.85	0.145537	0
	AEAESWYQTK	4	9	2	P02538;P04259		1212.56	0	0.001193	High	1.96746	High	41.81	0.0013579	0
	WTLLQEQGTK	2	6	3	P13647;P02538;P04259		1203.64	0	0.0001035	High	1.60955	High	32.25	0.0292768	0
	FASFIDK	1	54	5	Q86Y46-2;P02538;P35908;P04259;P13647		827.432	0.006	0.01989	High	1.80258				0
P68871	Hemoglobin subunit beta OS=Homo sapiens GN=HBB PE=1 SV=2 - [HBB_HUMAN]	31.29	15.9883	3	4	4	16	19.6462	31.29	4	8	190.255	31.29	4	8
	VNVDEVGGEALGR	4	2	1	P68871		1314.67	0	9.33e-06	High	3.269	High	56.17	7.30677e-05	0
	VVAGVANALAHK	4	2	1	P68871		1149.67	0	1.198e-06	High	2.70569	High	53.28	9.96176e-05	0
	SAVTALWGK	4	2	1	P68871		932.52	0	0.00214	High	2.37273	High	46.33	0.000839277	0
	EFTPPVQAAYQK	4	1	1	P68871		1378.7	0	0.001446	High	1.76641	High	26.7	0.0978118	0
P08238	Heat shock protein HSP 90-beta OS=Homo sapiens GN=HSP90AB1 PE=1 SV=4 - [HS90B_HUMAN]	10.5	83.2121	6	4	7	21	17.6934	10.5	7	12	148.594	9.25	6	9
	NPDDITQEEYGEFYK	2	1	1	P08238		1847.79	0	1.258e-05	High	3.0967	High	29.85	0.00833289	0
	SIYYITGESK	4	2	1	P08238		1160.58	0	0.002279	High	2.4099	High	40.56	0.00396879	0
	ADLINNLGTIAK	4	5	2	P08238;P07900		1242.7	0	0.0019	High	2.06382	High	42.7	0.00175609	0
	EQVANSAFVER	4	2	1	P08238		1249.62	0	0.001042	High	1.6774	High	47.91	0.000627006	0
	YIDQEELNK	2	6	2	P08238;P07900		1151.55	0.001	0.001446	High	2.26366				0
	ALLFIPR	3	1	1	P08238		829.53	0.001	0.00161	High	1.56006	High	29.37	0.0278623	0
	EGLELPEDEEEK	2	7	2	P08238;P07900		1416.64	0.002	0.0137	High	1.20019	High	12.08	0.699968	0
P40227-2	Isoform 2 of T-complex protein 1 subunit zeta OS=Homo sapiens GN=CCT6A - [TCPZ_HUMAN]	7.82	53.2551	6	5	5	17	17.5996	6.17	4	8	97.3146	7.82	5	9
	MLVSGAGDIK	4	6	1	P40227-2		990.53	0	0.001213	High	2.6795	High	52.79	0.0002588	0
	IITEGFEAAKEK	4	3	1	P40227-2		1335.72	0	9.501e-07	High	2.43273	High	30.65	0.0292738	1
	IITEGFEAAK	4	3	1	P40227-2		1078.58	0	0.001446	High	1.68854	High	31.91	0.0231901	0
	GFVVINQK	4	6	1	P40227-2		904.526	0.001	0.009649	High	2.20873	High	41.35	0.00196397	0
	ETLIDVAR	1	3	1	P40227-2		916.51	0.001	0.01153			High	13.45	1.83454	0
P00761 SWISS-PROT:P00761	Trypsin - Sus scrofa (Pig). - [TRYP_PIG]	7.79	24.3938	1	2	2	19	17.3894	7.79	2	19
	LSSPATLNSR	4	1	1	P00761 SWISS-PROT:P00761		1045.56	0	0.001446	High	2.0114				0
	VATVSLPR	15	1	1	P00761 SWISS-PROT:P00761		842.51	0.001	0.002865	High	1.85811				0
B7Z1R5	V-type proton ATPase catalytic subunit A OS=Homo sapiens GN=ATP6V1A PE=2 SV=1 - [B7Z1R5_HUMAN]	4.11	64.6948	2	2	2	12	16.9274	4.11	2	6	150.93	4.11	2	6
	TALVANTSNMPVAAR	4	2	1	B7Z1R5		1515.8	0	2.089e-05	High	3.53765	High	59.03	5.09481e-05	0
	TALVANTSNMPVAAR	4	2	1	B7Z1R5	M10(Oxidation)	1531.79	0	8.464e-07	High	3.13301	High	64.84	1.40261e-05	0
	TVISQSLSK	4	2	1	B7Z1R5		962.552	0	0.001446	High	2.00746	High	24.67	0.0803509	0
P02769	SWISS-PROT:P02769 (Bos taurus) Bovine serum albumin precursor	9.06	69.2484	1	3	5	9	15.8338	9.06	5	9
	VPQVSTPTLVEVSR	2	7	2	P02768;P02769		1511.84	0	1.096e-09	High	2.71716				0
	LVNELTEFAK	2	1	1	P02769		1163.63	0	1.111e-05	High	2.46584				0
	EYEATLEECCAK	2	1	1	P02769	C9(Carbamidomethyl); C10(Carbamidomethyl)	1502.61	0	1.587e-09	High	2.33204				0
	CCTESLVNR	2	7	2	P02768;P02769	C1(Carbamidomethyl); C2(Carbamidomethyl)	1138.5	0.001	0.001446	High	1.57799				0
	LVVSTQTALA	1	1	1	P02769		1002.58	0.006	0.03217	High	2.11862				0
A8MX94	Glutathione S-transferase P OS=Homo sapiens GN=GSTP1 PE=2 SV=1 - [A8MX94_HUMAN]	18.39	19.468	2	3	3	14	13.8238	12.07	2	6	233.332	18.39	3	8
	MLLADQGQSWK	4	2	1	A8MX94		1276.63	0	1.022e-06	High	2.80796	High	53.83	0.000155457	0
	MLLADQGQSWK	4	2	1	A8MX94	M1(Oxidation)	1292.63	0	2.329e-05	High	2.40212	High	48.83	0.000442503	0
	ASCLYGQLPK	4	2	1	A8MX94	C3(Carbamidomethyl)	1136.58	0	0.0007259	High	2.21969	High	50.86	0.000307632	0
	PPYTVVYFPVR	2	2	1	A8MX94		1337.73	0	6.095e-10			High	72.7	1.45536e-06	0
P28288-2	Isoform 2 of ATP-binding cassette sub-family D member 3 OS=Homo sapiens GN=ABCD3 - [ABCD3_HUMAN]	5.83	62.6858	5	3	3	12	13.296	5.83	3	6	153.409	5.83	3	6
	IANPDQLLTQDVEK	4	5	1	P28288-2		1583.83	0	3.90845e-15	High	2.5785	High	107.14	6.29822e-10	0
	ITELMQVLK	4	4	1	P28288-2	M5(Oxidation)	1090.62	0	0.000324	High	2.1475	High	37.21	0.00524698	0
	DQVIYPDGR	4	4	1	P28288-2		1062.52	0.002	0.02747	High	2.27886	High	30.06	0.0361471	0
J9JID7	Lamin B2, isoform CRA_a OS=Homo sapiens GN=LMNB2 PE=2 SV=1 - [J9JID7_HUMAN]	8.39	69.9057	2	4	5	15	12.6527	8.39	5	9	66.4347	6.45	4	6
	QVLEGEEIAYK	4	2	1	J9JID7		1278.66	0	0.0006459	High	1.92385	High	33.05	0.0175637	0
	LQIEIGK	4	4	2	J9JID7;P20700		800.488	0.001	0.009851	High	1.93221	High	35.37	0.00923479	0
	EGELTVAQGR	3	2	1	J9JID7		1059.54	0.001	0.003373	High	1.86227	High	16.83	0.689909	0
	AGGPATPLSPTR	3	2	1	J9JID7		1124.61	0.001	0.004426	High	1.67587	High	23.95	0.110143	0
	AAATMATPLPGR	1	1	1	J9JID7	M5(Oxidation)	1172.61	0.009	0.04524	High	1.43714				0
P07900	Heat shock protein HSP 90-alpha OS=Homo sapiens GN=HSP90AA1 PE=1 SV=5 - [HS90A_HUMAN]	6.97	84.6067	6	2	5	13	12.282	6.97	5	8	103.097	4.78	3	5
	DQVANSAFVER	4	3	1	P07900		1235.6	0	0.0001722	High	2.13081	High	54.18	0.000124132	0
	ADLINNLGTIAK	4	5	2	P08238;P07900		1242.7	0	0.0019	High	2.06382	High	42.7	0.00175609	0
	YIDQEELNK	2	6	2	P08238;P07900		1151.55	0.001	0.001446	High	2.26366				0
	EGLELPEDEEEK	2	7	2	P08238;P07900		1416.64	0.002	0.0137	High	1.20019	High	12.08	0.699968	0
	FYEQFSK	1	3	1	P07900		948.446	0.006	0.01989	High	1.29704				0
Q9NSD9	Phenylalanine--tRNA ligase beta subunit OS=Homo sapiens GN=FARSB PE=1 SV=3 - [SYFB_HUMAN]	5.26	66.0735	2	3	3	11	11.4129	5.26	3	5	92.65	5.26	3	6
	AAGASDVVLYK	4	1	1	Q9NSD9		1093.59	0	0.001446	High	2.98046	High	41.24	0.00264571	0
	ASEGPAFFPGR	4	2	1	Q9NSD9		1135.55	0	2.011e-05	High	2.09082	High	38.21	0.00419047	0
	LIITEETAK	3	2	1	Q9NSD9		1017.58	0.004	0.01989	High	1.6455	High	10.64	2.49832	0
Q99832-3	Isoform 3 of T-complex protein 1 subunit eta OS=Homo sapiens GN=CCT7 - [TCPH_HUMAN]	13.43	54.7695	7	7	7	24	11.0614	10.02	5	10	231.226	12.02	6	14
	GGAEQFMEETER	4	6	1	Q99832-3	M7(Oxidation)	1399.58	0	1.764e-08	High	1.99858	High	55.35	1.25449e-05	0
	ATISNDGATILK	4	3	1	Q99832-3		1203.66	0	3.33e-06	High	1.88336	High	48.98	0.00049388	0
	GGAEQFMEETER	4	6	1	Q99832-3		1383.58	0	7.414e-06	High	1.7729	High	60.01	5.78666e-06	0
	QQLLIGAYAK	4	6	1	Q99832-3		1104.64	0.001	0.004683	High	1.82671	High	25.94	0.0533561	0
	YNFFTGCPK	3	6	1	Q99832-3	C7(Carbamidomethyl)	1133.51	0.001	0.01015	High	1.16665	High	28.8	0.0121939	0
	TCTFILR	2	6	1	Q99832-3	C2(Carbamidomethyl)	910.482	0.002	0.01516			High	29.96	0.026291	0
	LLDVVHPAAK	2	3	1	Q99832-3		1062.63	0.002	0.02667			High	29.91	0.0148547	0
	ALEIIPR	1	6	1	Q99832-3		811.503	0.009	0.04524	High	1.58677				0
P13639	Elongation factor 2 OS=Homo sapiens GN=EEF2 PE=1 SV=4 - [EF2_HUMAN]	6.29	95.277	1	5	5	14	10.6505	5.24	4	6	196.171	6.29	5	8
	ETVSEESNVLCLSK	4	1	1	P13639	C11(Carbamidomethyl)	1594.76	0	1.973e-06	High	3.21809	High	69.48	3.15052e-06	0
	EGALCEENMR	4	1	1	P13639	C5(Carbamidomethyl)	1208.5	0	4.291e-07	High	2.21528	High	43.29	0.000185181	0
	VFSGLVSTGLK	3	1	1	P13639		1107.64	0.001	0.002718	High	2.00963	High	44.65	0.000466164	0
	QFAEMYVAK	1	1	1	P13639		1086.53	0.001	0.00665			High	29.96	0.0233642	0
[truncated: 9,224 more rows]

## Sheet: THP-1-LPS-PMA
Accession	Description	ΣCoverage	MW [kDa]	Σ# Proteins	Σ# Unique Peptides	Σ# Peptides	Σ# PSMs	Score A2	Coverage A2	# Peptides A2	# PSM A2	Score A4	Coverage A4	# Peptides A4	# PSM A4
P04264	Keratin, type II cytoskeletal 1 OS=Homo sapiens GN=KRT1 PE=1 SV=6 - [K2C1_HUMAN]	38.04	65.999	4	22	27	120	161.567	35.56	24	55	1544.98	36.49	25	65
	Sequence	# PSMs	# Proteins	# Protein Groups	Protein Group Accessions	Modifications	MH+ [Da]	q-Value	PEP	A2	XCorr A2	A4	IonScore A4	Exp Value A4	# Missed Cleavages
	FSSCGGGGGSFGAGGGFGSR	4	2	1	P04264	C4(Carbamidomethyl)	1765.73	0	5.41e-06	High	4.86519	High	100.18	3.30993e-10	0
	AEAESLYQSKYEELQITAGR	4	2	1	P04264		2286.13	0	0.01348	High	4.43922	High	25.35	0.0983173	1
	FLEQQNQVLQTK	9	10	3	P35908;Q7Z794;P04264		1475.78	0	0.0007466	High	4.42794	High	65.8	1.1902e-05	0
	SGGGFSSGSAGIINYQR	6	2	1	P04264		1657.79	0	0.002669	High	4.26966	High	84.41	1.09216e-07	0
	LNDLEDALQQAK	4	2	1	P04264		1357.7	0	0.009595	High	3.83381	High	67.25	6.79055e-06	0
	SLDLDSIIAEVK	6	6	1	P04264		1302.72	0	0.0005707	High	3.7338	High	58.74	5.21272e-05	0
	SLNNQFASFIDKVR	5	3	1	P04264		1638.86	0	0.01038	High	3.56066	High	73.17	1.65067e-06	1
	SKAEAESLYQSK	8	2	1	P04264		1340.67	0	0.0007255	High	3.55797	High	64.32	1.10948e-05	1
	QISNLQQSISDAEQR	7	2	1	P04264		1716.85	0	0.0009154	High	3.38811	High	79.49	4.05982e-07	0
	YEELQITAGR	5	3	2	P04264;P04259		1179.6	0	0.0006802	High	3.32249	High	59.84	4.36799e-05	0
	TNAENEFVTIK	4	2	1	P04264		1265.64	0	0.0005231	High	3.1712	High	53.1	0.000191259	0
	SLNNQFASFIDK	3	3	1	P04264		1383.69	0	0.0003091	High	2.86787	High	66.86	7.34615e-06	0
	NSKIEISELNR	4	2	1	P04264		1302.7	0.001	0.006087	High	3.48243	High	48.25	0.00081096	1
	TNAENEFVTIKK	7	2	1	P04264		1393.73	0.001	0.007661	High	2.91384	High	65.75	9.75156e-06	1
	NMQDMVEDYR	4	2	1	P04264	M2(Oxidation); M5(Oxidation)	1332.52	0.001	0.01626	High	2.86556	High	45.16	4.11466e-05	0
	DYQELMNTK	3	4	1	P04264		1141.52	0.001	0.0134	High	2.84664	High	47.14	0.000331333	0
	LALDLEIATYR	3	19	3	P04264;Q6KB66-2;F5H8K9		1277.71	0.001	0.006564	High	2.67122	High	42.82	0.00161943	0
	NMQDMVEDYR	5	2	1	P04264	M5(Oxidation)	1316.53	0.001	0.005582	High	2.57979	High	38.3	0.000525083	0
	GSGGGSSGGSIGGR	4	2	1	P04264		1092.5	0.001	0.0213	High	2.57352	High	39.34	0.00246213	0
	AEAESLYQSK	4	2	1	P04264		1125.54	0.001	0.005387	High	2.55465	High	39.23	0.00275214	0
	TLLEGEESR	4	3	1	P04264		1033.52	0.001	0.01417	High	2.44504	High	47.64	0.00072835	0
	AQYEDIAQK	4	1	1	P04264		1065.52	0.001	0.01451	High	2.44268	High	31.29	0.0226249	0
	NKYEDEINKR	4	18	4	P13647;P02538;P04264;P04259		1308.65	0.001	0.03019	High	2.35793	High	30.97	0.0272743	2
	DYQELMNTK	4	4	1	P04264	M6(Oxidation)	1157.51	0.001	0.01112	High	2.04675	High	36.77	0.0030084	0
	IEISELNR	1	2	2	P35908;P04264		973.532	0.001	0.02471			High	37	0.00698342	0
	LNDLEDALQQAKEDLAR	1	1	1	P04264		1941.99	0.001	0.02691			High	21.59	0.237498	1
	SDQSRLDSELK	1	1	1	P04264		1277.63	0.001	0.02405			High	19.12	0.484948	1
	AQYEDIAQKSK	1	1	1	P04264		1280.65	0.008	0.1203	High	2.00177				1
	LRSEIDNVKK	1	4	1	P04264		1201.69	0.008	0.09291	High	1.90551				2
P02538	Keratin, type II cytoskeletal 6A OS=Homo sapiens GN=KRT6A PE=1 SV=3 - [K2C6A_HUMAN]	43.79	60.0083	32	4	27	94	116.065	40.78	25	41	1057.32	43.44	26	53
	NLDLDSIIAEVK	4	14	4	P13647;P02538;P35908;P04259		1329.73	0	0.0001817	High	3.98629	High	65.24	1.11312e-05	0
	AIGGGLSSVGGGSSTIK	4	2	1	P02538		1447.78	0	4.658e-05	High	3.93011	High	80.98	2.9845e-07	0
	ISIGGGSCAISGGYGSR	8	4	2	P02538;P04259	C8(Carbamidomethyl)	1598.76	0	0.0002932	High	3.76524	High	82.11	1.88552e-07	0
	NTKQEIAEINR	8	5	2	P02538;P04259		1315.7	0	0.002905	High	3.49259	High	52.51	0.000261168	1
	ADTLTDEINFLR	4	4	2	P02538;P04259		1407.71	0	0.0003397	High	3.3709	High	59.91	3.23638e-05	0
	GSGGLGGACGGAGFGSR	4	4	2	P02538;P04259	C9(Carbamidomethyl)	1424.63	0	0.0009668	High	3.32274	High	54.64	4.55214e-05	0
	AIGGGLSSVGGGSSTIKYTTTSSSSR	3	2	1	P02538		2418.21	0	0.0008444	High	3.32216	High	43.49	0.00158938	1
	TAAENEFVTLKK	4	7	2	P02538;P04259		1350.73	0	0.0001865	High	3.29686	High	72	2.15787e-06	1
	AEAESWYQTK	4	9	2	P02538;P04259		1212.55	0	0.01198	High	3.15039	High	56.53	4.04642e-05	0
	SGFSSVSVSR	4	1	1	P02538		1012.51	0	0.005146	High	3.04192	High	54.48	6.61217e-05	0
	SRAEAESWYQTK	6	9	2	P02538;P04259		1455.69	0.001	0.01297	High	2.80994	High	30.19	0.0237384	1
	WTLLQEQGTK	3	6	3	P13647;P02538;P04259		1203.64	0.001	0.009201	High	2.57596	High	31.46	0.0357605	0
	NKYEDEINKR	4	18	4	P13647;P02538;P04264;P04259		1308.65	0.001	0.03019	High	2.35793	High	30.97	0.0272743	2
	AQYEEIAQR	3	11	4	P02538;P35908;F5H8K9;P04259		1107.54	0.001	0.02402	High	2.34941	High	43.32	0.00162257	0
	GMQDLVEDFK	2	1	1	P02538	M2(Oxidation)	1197.55	0.001	0.003901	High	2.18977	High	36.51	0.00351788	0
	QEIAEINR	3	5	2	P02538;P04259		972.511	0.001	0.01117	High	2.16869	High	33.82	0.0130711	0
	LEGLEDALQK	3	5	2	P02538;P04259		1115.59	0.001	0.0223	High	2.12636	High	41.2	0.00351221	0
	EYQELMNVK	3	9	2	P02538;P04259	M6(Oxidation)	1169.55	0.001	0.01826	High	2.04139	High	26.9	0.041141	0
	KLLEGEECR	2	14	4	P13647;P02538;P35908;P04259	C8(Carbamidomethyl)	1133.56	0.001	0.01311			High	28.09	0.0654331	1
	RQLDSIVGER	3	5	2	P13647;P02538		1172.64	0.003	0.05704	High	2.42385	High	35.65	0.0112584	1
	TAAENEFVTLK	3	7	2	P02538;P04259		1222.63	0.003	0.03123	High	2.3992	High	34.78	0.0132232	0
	DVDAAYMNK	3	17	3	P13647;P02538;P04259		1026.46	0.003	0.04436	High	2.31301	High	34.68	0.00294453	0
	FASFIDKVR	1	48	5	P13647;P02538;P04259;P35908;Q7Z794		1082.6	0.003	0.053	High	1.87232				1
	ASTSTTIR	2	3	2	P02538;P04259	N-Term(Acetyl)	878.458	0.003	0.0331			High	28.37	0.0544342	0
	FLEQQNK	2	50	4	Q8N1N4;P13647;P02538;P04259		906.468	0.005	0.08199	High	1.79863	High	16.72	0.968303	0
	FASFIDK	2	54	6	P13647;P02538;P04259;P35908;Q7Z794;F5H8K9		827.43	0.008	0.1068	High	2.01811	High	32.64	0.014266	0
	GRLDSELR	2	11	3	P13647;P02538;P04259		945.511	0.009	0.1126	High	1.81486	High	33.21	0.022038	1
P04259	Keratin, type II cytoskeletal 6B OS=Homo sapiens GN=KRT6B PE=1 SV=5 - [K2C6B_HUMAN]	42.02	60.0303	32	3	26	93	110.882	39.01	24	40	990.039	41.67	25	53
	NLDLDSIIAEVK	4	14	4	P13647;P02538;P35908;P04259		1329.73	0	0.0001817	High	3.98629	High	65.24	1.11312e-05	0
	ISIGGGSCAISGGYGSR	8	4	2	P02538;P04259	C8(Carbamidomethyl)	1598.76	0	0.0002932	High	3.76524	High	82.11	1.88552e-07	0
	NTKQEIAEINR	8	5	2	P02538;P04259		1315.7	0	0.002905	High	3.49259	High	52.51	0.000261168	1
	ADTLTDEINFLR	4	4	2	P02538;P04259		1407.71	0	0.0003397	High	3.3709	High	59.91	3.23638e-05	0
	GSGGLGGACGGAGFGSR	4	4	2	P02538;P04259	C9(Carbamidomethyl)	1424.63	0	0.0009668	High	3.32274	High	54.64	4.55214e-05	0
	YEELQITAGR	5	3	2	P04264;P04259		1179.6	0	0.0006802	High	3.32249	High	59.84	4.36799e-05	0
	TAAENEFVTLKK	4	7	2	P02538;P04259		1350.73	0	0.0001865	High	3.29686	High	72	2.15787e-06	1
	AEAESWYQTK	4	9	2	P02538;P04259		1212.55	0	0.01198	High	3.15039	High	56.53	4.04642e-05	0
	ATGGGLSSVGGGSSTIK	3	2	1	P04259		1435.74	0.001	0.02313	High	3.30874	High	56.97	6.24828e-05	0
	SRAEAESWYQTK	6	9	2	P02538;P04259		1455.69	0.001	0.01297	High	2.80994	High	30.19	0.0237384	1
	SGFSSISVSR	3	3	1	P04259		1026.52	0.001	0.02512	High	2.80046	High	56.07	6.9579e-05	0
	WTLLQEQGTK	3	6	3	P13647;P02538;P04259		1203.64	0.001	0.009201	High	2.57596	High	31.46	0.0357605	0
	NKYEDEINKR	4	18	4	P13647;P02538;P04264;P04259		1308.65	0.001	0.03019	High	2.35793	High	30.97	0.0272743	2
	AQYEEIAQR	3	11	4	P02538;P35908;F5H8K9;P04259		1107.54	0.001	0.02402	High	2.34941	High	43.32	0.00162257	0
	QEIAEINR	3	5	2	P02538;P04259		972.511	0.001	0.01117	High	2.16869	High	33.82	0.0130711	0
	LEGLEDALQK	3	5	2	P02538;P04259		1115.59	0.001	0.0223	High	2.12636	High	41.2	0.00351221	0
	QLDNIVGER	4	1	1	P04259		1043.55	0.001	0.01951	High	2.04764	High	33.14	0.0155292	0
	EYQELMNVK	3	9	2	P02538;P04259	M6(Oxidation)	1169.55	0.001	0.01826	High	2.04139	High	26.9	0.041141	0
	KLLEGEECR	2	14	4	P13647;P02538;P35908;P04259	C8(Carbamidomethyl)	1133.56	0.001	0.01311			High	28.09	0.0654331	1
	TAAENEFVTLK	3	7	2	P02538;P04259		1222.63	0.003	0.03123	High	2.3992	High	34.78	0.0132232	0
	DVDAAYMNK	3	17	3	P13647;P02538;P04259		1026.46	0.003	0.04436	High	2.31301	High	34.68	0.00294453	0
	FASFIDKVR	1	48	5	P13647;P02538;P04259;P35908;Q7Z794		1082.6	0.003	0.053	High	1.87232				1
	ASTSTTIR	2	3	2	P02538;P04259	N-Term(Acetyl)	878.458	0.003	0.0331			High	28.37	0.0544342	0
	FLEQQNK	2	50	4	Q8N1N4;P13647;P02538;P04259		906.468	0.005	0.08199	High	1.79863	High	16.72	0.968303	0
	FASFIDK	2	54	6	P13647;P02538;P04259;P35908;Q7Z794;F5H8K9		827.43	0.008	0.1068	High	2.01811	High	32.64	0.014266	0
	GRLDSELR	2	11	3	P13647;P02538;P04259		945.511	0.009	0.1126	High	1.81486	High	33.21	0.022038	1
P00761 SWISS-PROT:P00761	Trypsin - Sus scrofa (Pig). - [TRYP_PIG]	43.29	24.3938	1	7	7	39	106.882	43.29	7	39
	LGEHNIDVLEGNEQFINAAK	10	1	1	P00761 SWISS-PROT:P00761		2211.1	0	0.002102	High	5.20692				0
	SCAAAGTECLISGWGNTK	4	1	1	P00761 SWISS-PROT:P00761	C2(Carbamidomethyl); C9(Carbamidomethyl)	1882.84	0	0.001431	High	4.89497				0
	IITHPNFNGNTLDNDIMLIK	4	1	1	P00761 SWISS-PROT:P00761	M17(Oxidation)	2299.18	0	0.001202	High	4.55185				0
	SSGSSYPSLLQCLK	1	1	1	P00761 SWISS-PROT:P00761	C12(Carbamidomethyl)	1526.75	0	0.008032	High	2.57503				0
	VATVSLPR	13	1	1	P00761 SWISS-PROT:P00761		842.51	0.002	0.04208	High	2.1216				0
	LSSPATLNSR	4	1	1	P00761 SWISS-PROT:P00761		1045.56	0.003	0.06021	High	2.51549				0
	IITHPNFNGNTLDNDIMLIK	1	1	1	P00761 SWISS-PROT:P00761		2283.18	0.003	0.06491	High	2.40416				0
	APVLSDSSCK	2	1	1	P00761 SWISS-PROT:P00761	C9(Carbamidomethyl)	1063.51	0.003	0.06585	High	2.26663				0
P13645	Keratin, type I cytoskeletal 10 OS=Homo sapiens GN=KRT10 PE=1 SV=6 - [K1C10_HUMAN]	41.44	58.7917	31	20	27	94	104.777	40.07	23	42	1001.03	38.53	25	52
	AETECQNTEYQQLLDIK	8	2	1	P13645	C5(Carbamidomethyl)	2082.97	0	0.0004879	High	4.64729	High	75.48	6.24322e-07	0
	NVSTGDVNVEMNAAPGVDLTQLLNNMR	4	2	1	P13645	M11(Oxidation); M26(Oxidation)	2904.38	0	0.0004939	High	4.19322	High	48.38	0.000386988	0
	SQYEQLAEQNR	3	2	1	P13645		1365.64	0	0.0008626	High	3.23581	High	57.12	5.11423e-05	0
	IRLENEIQTYR	6	2	1	P13645		1434.77	0	0.01139	High	3.18433	High	35.63	0.0112967	1
	GSLGGGFSSGGFSGGSFSR	3	2	1	P13645		1707.77	0	0.008632	High	3.17727	High	58.84	2.33152e-05	0
	ELTTEIDNNIEQISSYK	2	2	1	P13645		1996.97	0	0.001592	High	2.86634	High	47.39	0.00062286	0
	QSLEASLAETEGR	3	3	1	P13645		1390.68	0	0.0003089	High	2.74052	High	99.55	3.46617e-09	0
	SLLEGEGSSGGGGR	4	2	1	P13645		1262.6	0	0.008168	High	2.62496	High	50.25	0.00024404	0
	ALEESNYELEGK	3	3	1	P13645		1381.65	0	0.0002962	High	2.5622	High	66.97	4.84191e-06	0
	QSVEADINGLR	2	7	2	P13645;P13646-1		1201.62	0	0.0007923			High	53.95	0.000156657	0
	LKYENEVALR	3	2	1	P13645		1234.68	0.001	0.002514	High	2.81796	High	50.4	0.000295948	1
	LENEIQTYR	4	3	1	P13645		1165.58	0.001	0.004355	High	2.81098	High	49.06	0.000513423	0
	YENEVALR	4	2	1	P13645		993.5	0.001	0.004325	High	2.74055	High	46.19	0.000864368	0
	HGNSHQGEPR	8	2	1	P13645		1118.51	0.001	0.007912	High	2.73079	High	40.64	0.00114776	0
	SQYEQLAEQNRK	7	2	1	P13645		1493.73	0.001	0.0251	High	2.68833	High	42.61	0.00200944	1
	VLDELTLTK	2	2	1	P13645		1031.6	0.001	0.01399	High	2.45631	High	36.63	0.00659415	0
	VTMQNLNDR	4	16	3	P08779;P13645;P02533		1090.53	0.001	0.009624	High	2.17272	High	43.83	0.00146349	0
	QSVEADINGLRR	4	11	2	P13645;P13646-1		1357.72	0.001	0.02976	High	1.46257	High	24.07	0.169428	1
	KDAEAWFNEK	2	2	1	P13645		1237.58	0.001	0.01424			High	36.76	0.00464953	1
	LAADDFR	3	52	4	P08779;Q04695;P13645;P02533		807.4	0.002	0.02804	High	2.22792	High	31.51	0.0286059	0
[truncated: 11,860 more rows]
