# Supplementary material for: Physical and functional interaction between A20 and ATG16L1-WD40 domain in the control of intestinal homeostasis
Source: Nat Commun. 2019 Apr 23;10:1834. doi: 10.1038/s41467-019-09667-z (PMC6478926; doi:10.1038/s41467-019-09667-z)
Supplement: Supplementary file 7 — Supplementary Data 3 [file 41467_2019_9667_MOESM7_ESM.xls]

## Sheet: Venn Diagram
								Group 277	Group 317	Group 226	Group 33	Group 137	Group 10	Group 44
								Q9BSK0	Q8N8A2	Q9BQG2	P16150	Q5BKX6	O14733	Q676U5
								P16144	Q9BZQ6	Q9ULY5	Q15034	Q96MW5	Q9P1Z2	P33897
								Q9GZU2	Q75QN2	Q96AC6	Q12816	Q9NS40	Q9Y3L5	P50281
								Q9Y2P4	O95490	Q01432	Q8TC57	Q9Y2E4	Q8WXH0	O00167
								Q9NYQ8	Q96EP1	Q9BZA7	Q16401	Q96D53	Q9Y5X1	Q03519
								P35670	O95479	Q9BYV7	Q93100	O75366	Q9BT25	Q92542
								P14317	Q2M3D2	Q96RQ9	Q8NFQ8	Q96K12	O95299	Q6P3X3
								Q96I42	Q96QD5	P29728	Q99933	Q96SQ9	P35321	Q9Y679
								Q6ZSR9	P42229	Q96AN5	Q9C0E2	P36222	P27482	Q13630
								O75581	A0ZSE6	P02748	O15127	Q75T13	P25685	P57737
								Q06190	Q96BZ4	P05107	Q6R327	P28845		Q5T160
								Q96Q05	Q92611	P08493	Q9NTJ4	Q8TBP6		Q9BTY7
								Q53EP0	P25098	Q9UK55	Q9UL15	Q96KQ4		Q13510
								P48552	P23560	O14730	P04049	Q5HYK3		Q9NS86
								Q9NYU1	O00124	Q96N76	Q9UDY4	Q9BPW9		Q9Y4R8
								Q6DT37	Q14106	Q01538	Q9H5Q4	O00233		Q9NR46
								P18850	Q9NX78	Q96L15	O15269	Q9NVC6		Q9NVX2
								P33151	Q16787	A6NFQ2	Q9NYU2	P86790		Q9NP92
								P42338	O14791	Q8IWW8	Q9H2M9	Q96CB9		O75306
								Q96QU8	O95302	O43505	Q8WVM8	O95801		P48426
								A8MPP1	Q10472	Q9BXC0	P78318	P41240		Q9UBM7
								Q9NX02	O75334	Q9BYX4	Q9UPN7	P08311		A0FGR8
								Q15468	Q58FF7	Q9NQS5	P07384	O75339		Q9UIA9
								Q8IVT5	Q96JP0	A6NKP2	Q8NDI1	Q9NXH8		Q9NZL4
								Q96MN2	O60688	Q2VYF4	O43592	Q5BJH7		P42224
								Q92729	Q96S37	Q99250	P06737	Q02338		P22531
								Q8TED9	Q96GV9	O75094	Q9Y4W6	Q68D91		Q8WVV4
								O75157	P16519	P36402	Q9UG63	Q03013		O75190
								Q9NRJ4	Q9HA65	P36897	Q13098	P09488		O43813
								Q6NXG1	Q7Z5L0	Q5SGD2	P31930	Q03518		Q5T750
								P56177	Q9Y586	O00478	P30566	P48637		P61619
								A6NEC2	Q13946	P78357	P35613	P02671		Q8NBS9
								O14777	O15254	Q92968	O15027	P01137		P13796
								Q9H3D4	Q7Z3S7	Q8TAX7		Q9Y240		Q92599
								Q12879	Q16623	P0CG40		Q9Y6N5		Q96EY1
								Q9Y2J4	Q9UBV7	Q8TBM8		Q6P4A7		Q13835
								Q7RTW8	Q08AE8	Q16526		Q9HC98		Q08188
								Q96M86	Q9Y2R2	Q05655		Q9NPL8		Q01469
								Q8IX06	P56880	Q9H8L6		Q9Y619		P47929
List 1: JAR								Q68CQ7	Q5HYC2	Q8WV16		O43824		P31151
								Q96P53	Q8TDZ2	Q8IWN6		P04745		P07339
List 2: THP-1 Untreated								Q58FF8	Q99442	P16219		Q8IW75		Q9Y2Z0
								Q5VTT2	Q9BRR6	Q9H4B6		Q5JPH6		P28288
List 3: THP-1 LPS/PMA								Q9P289	Q96DZ1	Q9Y5Y5		P09525		P04083
								Q9NQG6	Q6PHR2	P01584		O14734
								Q8IUF8	Q96IP4	Q86UX7		P54920
								Q99541	Q9HCJ6	Q9ULI4		O14732
								O75916	O00241	Q86VD1		Q9ULA0
								Q9BZ72	Q9Y2G8	Q9Y463		Q9H4I3
								A6NCF6	P26572	P33241		Q9BWM7
								Q9NZP5	P04424	Q86SQ7		P09110
								Q9Y5W9	Q9UK97	Q9GZX5		Q9UHY1
								Q6P444	Q96I15	P19957		P40121
								P43357	P20807	P01011		P11532
								P58335	Q969Q6	Q9UBH0		Q9NUI1
								O95229	Q8TDN2	Q96D96		Q9HD42
								Q6R2W3	Q8NDZ0	Q9UKR3		Q9UN37
								Q8NBA8	Q8TDC3	Q8TCV5		Q9BYK8
								A6NMY6	O43820	Q9BXL7		Q6IAN0
								Q8N1P7	Q9GZT6	Q9NQ38		P46439
								A3KMH1	Q9Y6K9	Q86Y33		P10398
								Q9C091	P12314	Q9Y575		P00738
								Q9BY66	Q0VDI3	Q86XP0		P02787
								Q6DN90	Q8N9M5	Q9NY84		P23786
								O43164	Q96BJ8	Q8NI99		Q9NXW2
								O43156	Q9UK80	O43772		P48507
								Q9UL03	Q9BRK0	Q9Y2Z9		P28161
								Q5GLZ8	P56589	Q8N103		Q9Y512
								Q8NEY1	Q92523	Q9P2E5		Q96TA2
								Q7Z3E2	Q7Z5P9	Q5T5J6		Q08499
								Q8WUF5	Q9H974	P29350		Q92600
								O15063	Q8WXH5	Q14CZ7		Q9UH65
								Q9UBK8	P78382	Q63HN8		O43818
								P23229	Q9H6L2	Q9Y5Y9		Q15828
								Q9H9E3	Q13287	Q6ZT12		P49589
								Q6ZMP0	Q14568	Q9UI46		O94874
								Q13049	Q9NUU6	Q15431		Q16851
								Q96RF0	Q9H0R1	Q8TDB8		Q14574
								Q9UBB6	O75343	Q7Z3Z3		P11172
								O43196	Q8TAT5	P30740		Q7L5D6
								Q5JSJ4	O75208	P0C091		Q7Z3U7
								Q8NFU7	Q6IPX3	O60942		P07858
								P41212	Q8TEB1	Q9H4K7		P51570
								Q12929	P31260	Q5K651		Q15404
								Q96RQ1	Q86WV6	Q96M83		O94903
								Q8N6R0	Q9UFF9	P36952		Q9Y3A5
								P40855	Q8WXX7	Q6UXS9		Q8WVX9
								P52564	Q9UHQ9	P07108		P05090
								Q15390	Q6NXR0	Q9UP83		P60510
								Q9H269	O95772	Q5TCS8		O14530
								O43933	P01911	P60059		Q9NXS2
								Q9C0C7	Q96S38	P02679		O00170
								Q66K14	Q6ZMZ3	P15144		Q8IV08
								Q8IYI6	Q96AQ6	Q8TD16		Q9BRK5
								P23378	O00329	Q9H061		Q9Y3Z3
								Q7Z5L2	Q9Y5F0	P17097		P05091
								Q8TE76	Q86YV9	Q8WWY7		Q9UI12
								Q5VSL9	Q7RTS9	Q9P2K8		P21266
								Q99523	O00634	P05164		P43307
								Q49A88	Q8IWB6	O75556		O75746
								Q8WTW3	P57075	O75953		P30837
								O75928	Q9BRG2	P21817		P07948
								Q9H4H8	Q96DB5	Q6UX07		P11413
								Q14139	Q8TAE7	Q5JPF3		Q14318
								P52630	O15440	Q8IVU3		Q13451
								Q9H7R0	O43149	Q7Z7B0		P59665
								P21580	Q8IYF3	Q92817		Q9H3N1
								Q13439	Q8TDG2	Q8TER5		Q96CS3
								P42858	Q05823	O00182		P48594
								Q6ZRV2	Q13418	Q8TE68		Q8IXB1
								O94822	Q99592	Q9BVQ7		P06396
								Q5T447	Q5QP82	O95429		Q53GQ0
								Q9UBV2	Q9P0W2	P29373		P39880
								P52306	O15382	Q56A73		P02788
								Q86UQ4	Q8N335	Q9Y4F4		O95292
								Q96DT6	P98171	Q15572		Q14258
								Q13884	Q9BVN2	Q9HC84		O00165
								Q86XR8	Q9NXK8	Q10589		Q9H078
								A7E2V4	P42574	P09601		O75223
								Q9Y3R5	Q8IZ81	Q9NZH8		O43776
								Q92540	Q9NZ08	P19971		P46459
								Q86XI2	Q9BVA0	Q96IC2		P40925
								Q3ZCX4	Q9Y6D5	Q9P225		Q96C36
								Q9H6U6	Q4G0A6	P07476		Q9UBX3
								Q8IXI2	P29374	P50452		P12081
								Q9BXB5	Q14689	P49585		Q13867
								Q9BT22	Q8NBJ4	O60437		Q9Y5M8
								Q96MX6	Q7Z401	P49862		P40763
								Q9NVE7	P01009	P35754		P31939
								Q9NQC7	Q5JTW2	P05161		P04040
								Q14746	P49642	O00186		Q96P63
								Q86SQ0	Q96PZ2	Q15070		P10515
								Q9P0V3	P08246	O95861		Q9NSD9
								Q9H1I8	Q9UHW5	P80188		P31949
								Q92692	Q9BY43	Q14134		P21281
								Q9H6R7	Q9UJ70	Q9ULD4		P61158
								Q9UKS6	Q9UKU6	Q8N4C6		P37837
								Q6NUK1	Q01826	P00747
								Q5T5P2	Q96G03	P83111
								Q92538	Q15392	P31146
								Q9ULK4	Q13772	Q8TDL5
								Q99707	Q9Y6D6	Q9UI42
								Q2M2I8	Q9NUQ2	Q16850
								Q8IY17	Q5H9F3	Q8IXI1
								Q15386	P30519	P02675
								A2RTX5	Q9NXW9	P00450
								Q15025	Q5TC12	O95985
								O00471	Q9NTX5	Q13131
								Q2M389	Q9H7Z7	A8K2U0
								P50552	O60281	Q92947
								Q99871	Q14CX7	P29218
								O75915	Q9UK59	Q9NVH1
								Q9UKA4	O43747	Q96DA0
								Q96H55	Q9HBR0	P42357
								Q7L8L6	Q12834	P01833
								P22570	Q8NB16	P12883
								P36507	Q9UHL4	Q9UNP9
								O75718	P50995	Q9BS26
								P52888	Q07960	O15427
								P21359	Q6NUJ1	Q9H6D7
								O43847	P27361	Q9H7E9
								P38935	P48739	O75342
								P53814	Q15006	Q16610
								Q9Y484	Q14165	P10155
								Q8NFH4	Q6DKJ4	Q6P0N0
								P42694	Q6P996	Q96DV4
								O15230	O75362	Q9BXW7
								Q9Y4A5	Q9BYT8	P01591
								Q9UBN7	Q9UNN5	Q9Y696
								P52789	Q9NUX5	Q02487
								O43815	O15228	P21964
								Q4G0N4	P23490	Q9BYD6
								O14981	Q9HCH5	Q9HCY8
								Q8TEP8	P27986	Q86Y07
								P42345	C9JRZ8	Q96PU8
								Q12979	P50897	Q9NZJ7
								P54277	Q8NBN7	Q04941
								P82094	P04818	P48163
								O14545	Q9H936	P15104
								Q9P2R7	Q9BZX2	O75962
								O60502	P20839	P01023
								Q14156	P50336	Q96L73
								Q9UGP8	P49821	P53041
								O94927	Q14624	Q9BQ04
								P04114	Q8WUX9	Q9H2W6
								Q14254	Q9UBQ7	Q9HC35
								Q15643	A6NDG6	Q5JVF3
								O60518	Q86Y56	P28331
								Q5JTZ9	Q9H2D6	B9A064
								Q7L1Q6	Q8IYS1	Q9P0W8
								O95747	Q08209	Q6ZVX7
								P54619	P49770	P22528
								Q9H425	Q12907	O76003
								Q9UPY3	Q14232	P25686
								Q9H9S3	Q9H0U3	Q5JTV8
								O94763	Q8TBC3	Q96RM1
								Q9NSV4	Q70UQ0	P13807
								Q8TCG1	O15379	Q92997
								Q9NTZ6	P16070	O76031
								Q5TZA2	P29590	Q9NSB4
								P42356	P01112	P09884
								Q9NZM1	P11766	Q08378
								Q6PGP7	P37268	P35326
								Q15075	Q8TC12	P13674
								Q9NRZ9	Q9Y5Y2	P35520
								Q06210	Q96JB2	P10321
								Q6P4R8	Q7Z5L9	Q5VZL5
								Q9Y263	Q86TI2	P13984
								Q5VWN6	P18859	P01024
								Q12965	Q8WW22	Q9Y2X9
								Q5W0B1	Q9UNF0	P49748
								P14735	P06280	P31025
								Q99856	P26440	P04439
								Q9NR22	Q9H9Q2	P37198
								P69849	Q9NR50	Q96C19
								Q6PL18	Q8NI60	O43264
								O95071	Q9NY33	P22735
								O75150	O95235	Q9ULX6
								O14964	P20226	P29508
								P10644	O60313	P02100
								O75153	Q32P28	Q9BR76
								Q63ZY3	P00390	O15160
								P11166	Q96P16	P09972
								Q7Z4H7	P23458	Q9NQH7
								Q9NRJ5	Q9NVM6	Q6UWP8
								Q9ULD0	P08133	P51398
								Q8TC07	Q13177
								P19784	P20742
								O95782	Q9UNH7
								Q9Y4P3	O60568
								Q99959	Q9HC38
								Q12849	O00743
								Q96P70	P11279
								P51784	P17655
								Q9NU22	P11217
								O94979	Q13557
								O95817	P49406
								Q9BZJ0	Q5T5Y3
								Q8TEX9	P49257
								Q9Y5V3	Q9UGI8
								Q13948	P14324
								Q8NFW8	Q9NR12
								Q12792	Q13617
								Q96N67	O95602
								P35222	Q4VC44
								Q8NB90	Q53EL6
								O60749	P19623
								Q9NVN8	P15822
								Q96R06	Q9NSE4
								Q9Y5Q9	O95202
								O75439	Q9Y4G6
								O60716	P43034
								P46109	O75436
								Q9H583	Q9NUU7
								Q71RC2	Q9Y399
								P35221	P28838
								P55786	Q9UNQ2
								Q8IWZ3	Q8N0X7
								Q9NZB2	Q9H3G5
								Q92900	P18031
								Q16650	Q96CW1
								P34896	Q9GZL7
								P52948	P49590
								Q14126	Q9UHD1
								Q92621	O43583
								O60341	P23921
								P19367	Q56UQ5
								Q5H9R7	Q9BW27
								P22695	Q5T653
								Q86UP2	Q9BW92
								P78344	Q05048
								P50570	O14828
								O15067	Q14671
								Q9UHI6	Q7Z2K8
								Q9GZR7	P19387
								Q6P3W7	O43237
								Q14677	Q9Y5K5
									Q9H2U2
									P00387
									Q9UL46
									Q92905
									Q9ULR0
									Q16836
									Q9H7D7
									Q6PI48
									O76011
									Q9H444
									P51648
									Q9UKK9
									Q8N1G4
									O76009
									Q15437
									Q9NQG5
									Q9UH99
									Q9NP81
									O43823
									Q15154
									Q02218
									P13489
									P82650
									P50213
									P13861
									Q93084
									Q96QK1
									Q01650
									P78386
									P61011
									P00491
									Q06323
									Q9NXV6
									Q99439
									O60488
									Q9UQ88
									Q7Z6E9
									Q03701
									P61221
									O43790

## Sheet: Group 277
Entry	Entry name	Gene names	Protein names	Organism	Length	Status	Function [CC]	Gene ontology (biological process)	Gene ontology (molecular function)
Q9BSK0	MALD1_HUMAN	MARVELD1 MRVLDC1	MARVEL domain-containing protein 1	Homo sapiens (Human)	173	reviewed	FUNCTION: Microtubule-associated protein that exhibits cell cycle-dependent localization and can inhibit cell proliferation and migration. {ECO:0000250}.	cell cycle [GO:0007049]; membrane raft polarization [GO:0001766]; myelination [GO:0042552]; protein localization [GO:0008104]	structural constituent of myelin sheath [GO:0019911]
P16144	ITB4_HUMAN	ITGB4	Integrin beta-4 (GP150) (CD antigen CD104)	Homo sapiens (Human)	1822	reviewed	FUNCTION: Integrin alpha-6/beta-4 is a receptor for laminin. Plays a critical structural role in the hemidesmosome of epithelial cells. Is required for the regulation of keratinocyte polarity and motility. ITGA6:ITGB4 binds to NRG1 (via EGF domain) and this binding is essential for NRG1-ERBB signaling (PubMed:20682778). ITGA6:ITGB4 binds to IGF1 and this binding is essential for IGF1 signaling (P…	amelogenesis [GO:0097186]; autophagy [GO:0006914]; cell adhesion [GO:0007155]; cell-matrix adhesion [GO:0007160]; cell motility [GO:0048870]; digestive tract development [GO:0048565]; extracellular matrix organization [GO:0030198]; hemidesmosome assembly [GO:0031581]; integrin-mediated signaling pathway [GO:0007229]; mesodermal cell differentiation [GO:0048333]; nail development [GO:0035878]; ren…	G-protein coupled receptor binding [GO:0001664]
Q9GZU2	PEG3_HUMAN	PEG3 KIAA0287 ZSCAN24	Paternally-expressed gene 3 protein (Zinc finger and SCAN domain-containing protein 24)	Homo sapiens (Human)	1588	reviewed	FUNCTION: Induces apoptosis in cooperation with SIAH1A. Acts as a mediator between p53/TP53 and BAX in a neuronal death pathway that is activated by DNA damage. Acts synergistically with TRAF2 and inhibits TNF induced apoptosis through activation of NF-kappa-B (By similarity). Possesses a tumor suppressing activity in glioma cells. {ECO:0000250, ECO:0000269|PubMed:11260267}.	apoptotic process [GO:0006915]; negative regulation of transcription by RNA polymerase II [GO:0000122]; positive regulation of transcription by RNA polymerase II [GO:0045944]	metal ion binding [GO:0046872]; nucleic acid binding [GO:0003676]; RNA polymerase II transcription factor activity, sequence-specific DNA binding [GO:0000981]
Q9Y2P4	S27A6_HUMAN	SLC27A6 ACSVL2 FACVL2 FATP1	Long-chain fatty acid transport protein 6 (FATP-6) (Fatty acid transport protein 6) (Fatty-acid-coenzyme A ligase, very long-chain 2) (Solute carrier family 27 member 6) (Very long-chain acyl-CoA synthetase homolog 1) (VLCSH1) (hVLCS-H1)	Homo sapiens (Human)	619	reviewed	FUNCTION: Involved in translocation of long-chain fatty acids (LFCA) across the plasma membrane. Thought to function as the predominant fatty acid protein transporter in heart. {ECO:0000269|PubMed:12556534}.	long-chain fatty acid transport [GO:0015909]; very long-chain fatty acid metabolic process [GO:0000038]	fatty acid transmembrane transporter activity [GO:0015245]; long-chain fatty acid-CoA ligase activity [GO:0004467]; nucleotide binding [GO:0000166]; very long-chain fatty acid-CoA ligase activity [GO:0031957]
Q9NYQ8	FAT2_HUMAN	FAT2 CDHF8 KIAA0811 MEGF1	Protocadherin Fat 2 (hFat2) (Cadherin family member 8) (Multiple epidermal growth factor-like domains protein 1) (Multiple EGF-like domains protein 1)	Homo sapiens (Human)	4349	reviewed	FUNCTION: Plays a role in the migration of epidermal cells. May modulate the extracellular space surronding parallel fibers of cerebellar during development (By similarity). {ECO:0000250, ECO:0000269|PubMed:18534823}.	epithelial cell migration [GO:0010631]; homophilic cell adhesion via plasma membrane adhesion molecules [GO:0007156]	calcium ion binding [GO:0005509]
P35670	ATP7B_HUMAN	ATP7B PWD WC1 WND	Copper-transporting ATPase 2 (EC 3.6.3.54) (Copper pump 2) (Wilson disease-associated protein) [Cleaved into: WND/140 kDa]	Homo sapiens (Human)	1465	reviewed	FUNCTION: Copper ion transmembrane transporter involved in the export of copper out of the cells, such as the efflux of hepatic copper into the bile. {ECO:0000269|PubMed:18203200, ECO:0000269|PubMed:22240481, ECO:0000269|PubMed:24706876, ECO:0000269|PubMed:26004889}.	cellular copper ion homeostasis [GO:0006878]; cellular zinc ion homeostasis [GO:0006882]; copper ion import [GO:0015677]; copper ion transport [GO:0006825]; intracellular copper ion transport [GO:0015680]; ion transmembrane transport [GO:0034220]; lactation [GO:0007595]; response to copper ion [GO:0046688]; sequestering of calcium ion [GO:0051208]	ATP binding [GO:0005524]; copper-exporting ATPase activity [GO:0004008]; copper ion binding [GO:0005507]; copper ion transmembrane transporter activity [GO:0005375]; copper-transporting ATPase activity [GO:0043682]
P14317	HCLS1_HUMAN	HCLS1 HS1	Hematopoietic lineage cell-specific protein (Hematopoietic cell-specific LYN substrate 1) (LckBP1) (p75)	Homo sapiens (Human)	486	reviewed	FUNCTION: Substrate of the antigen receptor-coupled tyrosine kinase. Plays a role in antigen receptor signaling for both clonal expansion and deletion in lymphoid cells. May also be involved in the regulation of gene expression.	actin filament polymerization [GO:0030041]; cellular response to cytokine stimulus [GO:0071345]; erythrocyte differentiation [GO:0030218]; intracellular signal transduction [GO:0035556]; negative regulation of leukocyte apoptotic process [GO:2000107]; negative regulation of transcription by RNA polymerase II [GO:0000122]; positive regulation of actin cytoskeleton reorganization [GO:2000251]; posi…	actin binding [GO:0003779]; protein-containing complex binding [GO:0044877]; protein kinase binding [GO:0019901]; RNA polymerase II transcription factor binding [GO:0001085]; SH3 domain binding [GO:0017124]
Q96I42	Q96I42_HUMAN		Uncharacterized protein (Fragment)	Homo sapiens (Human)	52	unreviewed
Q6ZSR9	YJ005_HUMAN		Uncharacterized protein FLJ45252	Homo sapiens (Human)	355	reviewed
O75581	LRP6_HUMAN	LRP6	Low-density lipoprotein receptor-related protein 6 (LRP-6)	Homo sapiens (Human)	1613	reviewed	FUNCTION: Component of the Wnt-Fzd-LRP5-LRP6 complex that triggers beta-catenin signaling through inducing aggregation of receptor-ligand complexes into ribosome-sized signalsomes. Cell-surface coreceptor of Wnt/beta-catenin signaling, which plays a pivotal role in bone formation. The Wnt-induced Fzd/LRP6 coreceptor complex recruits DVL1 polymers to the plasma membrane which, in turn, recruits th…	axis elongation involved in somitogenesis [GO:0090245]; beta-catenin destruction complex disassembly [GO:1904886]; canonical Wnt signaling pathway [GO:0060070]; canonical Wnt signaling pathway involved in neural crest cell differentiation [GO:0044335]; canonical Wnt signaling pathway involved in regulation of cell proliferation [GO:0044340]; cell-cell adhesion [GO:0098609]; cellular response to c…	apolipoprotein binding [GO:0034185]; coreceptor activity involved in canonical Wnt signaling pathway [GO:1904928]; coreceptor activity involved in Wnt signaling pathway [GO:0071936]; frizzled binding [GO:0005109]; identical protein binding [GO:0042802]; kinase inhibitor activity [GO:0019210]; low-density lipoprotein particle receptor activity [GO:0005041]; protein homodimerization activity [GO:00…
Q06190	P2R3A_HUMAN	PPP2R3A PPP2R3	Serine/threonine-protein phosphatase 2A regulatory subunit B'' subunit alpha (PP2A subunit B isoform PR72/PR130) (PP2A subunit B isoform R3 isoform) (PP2A subunit B isoforms B''-PR72/PR130) (PP2A subunit B isoforms B72/B130) (Serine/threonine-protein phosphatase 2A 72/130 kDa regulatory subunit B)	Homo sapiens (Human)	1150	reviewed	FUNCTION: The B regulatory subunit might modulate substrate selectivity and catalytic activity, and also might direct the localization of the catalytic enzyme to a particular subcellular compartment.	eye photoreceptor cell differentiation [GO:0001754]; negative regulation of canonical Wnt signaling pathway [GO:0090090]; positive regulation of canonical Wnt signaling pathway [GO:0090263]; positive regulation of protein catabolic process [GO:0045732]; protein dephosphorylation [GO:0006470]; regulation of cell motility involved in somitogenic axis elongation [GO:0090249]; somatic muscle developm…	calcium ion binding [GO:0005509]; protein binding, bridging [GO:0030674]; protein phosphatase regulator activity [GO:0019888]
Q96Q05	TPPC9_HUMAN	TRAPPC9 KIAA1882 NIBP T1	Trafficking protein particle complex subunit 9 (NIK- and IKBKB-binding protein) (Tularik gene 1 protein)	Homo sapiens (Human)	1148	reviewed	FUNCTION: Functions as an activator of NF-kappa-B through increased phosphorylation of the IKK complex. May function in neuronal cells differentiation. May play a role in vesicular transport from endoplasmic reticulum to Golgi. {ECO:0000269|PubMed:15951441}.	cerebral cortex development [GO:0021987]; COPII vesicle coating [GO:0048208]; neuron differentiation [GO:0030182]; positive regulation of NF-kappaB transcription factor activity [GO:0051092]	Rab guanyl-nucleotide exchange factor activity [GO:0017112]
Q53EP0	FND3B_HUMAN	FNDC3B FAD104 NS5ABP37 UNQ2421/PRO4979/PRO34274	Fibronectin type III domain-containing protein 3B (Factor for adipocyte differentiation 104) (HCV NS5A-binding protein 37)	Homo sapiens (Human)	1204	reviewed	FUNCTION: May be a positive regulator of adipogenesis. {ECO:0000269|PubMed:15564382}.		RNA binding [GO:0003723]
P48552	NRIP1_HUMAN	NRIP1	Nuclear receptor-interacting protein 1 (Nuclear factor RIP140) (Receptor-interacting protein 140)	Homo sapiens (Human)	1158	reviewed	FUNCTION: Modulates transcriptional activation by steroid receptors such as NR3C1, NR3C2 and ESR1. Also modulates transcriptional repression by nuclear hormone receptors. Positive regulator of the circadian clock gene expression: stimulates transcription of ARNTL/BMAL1, CLOCK and CRY1 by acting as a coactivator for RORA and RORC. {ECO:0000269|PubMed:10364267, ECO:0000269|PubMed:11509661, ECO:0000…	androgen receptor signaling pathway [GO:0030521]; cellular response to estradiol stimulus [GO:0071392]; circadian regulation of gene expression [GO:0032922]; circadian rhythm [GO:0007623]; lipid storage [GO:0019915]; negative regulation of transcription by RNA polymerase II [GO:0000122]; ovarian follicle rupture [GO:0001543]; positive regulation of transcription, DNA-templated [GO:0045893]; posit…	androgen receptor binding [GO:0050681]; core promoter sequence-specific DNA binding [GO:0001046]; estrogen receptor binding [GO:0030331]; glucocorticoid receptor binding [GO:0035259]; histone deacetylase binding [GO:0042826]; nuclear hormone receptor binding [GO:0035257]; retinoid X receptor binding [GO:0046965]; transcription coactivator activity [GO:0003713]; transcription corepressor activity …
Q9NYU1	UGGG2_HUMAN	UGGT2 UGCGL2 UGT2	UDP-glucose:glycoprotein glucosyltransferase 2 (UGT2) (hUGT2) (EC 2.4.1.-) (UDP--Glc:glycoprotein glucosyltransferase 2) (UDP-glucose ceramide glucosyltransferase-like 1)	Homo sapiens (Human)	1516	reviewed	FUNCTION: Recognizes glycoproteins with minor folding defects. Reglucosylates single N-glycans near the misfolded part of the protein, thus providing quality control for protein folding in the endoplasmic reticulum. Reglucosylated proteins are recognized by calreticulin for recycling to the endoplasmic reticulum and refolding or degradation (By similarity). {ECO:0000250}.	'de novo' posttranslational protein folding [GO:0051084]; endoplasmic reticulum mannose trimming [GO:1904380]; endoplasmic reticulum unfolded protein response [GO:0030968]; ER-associated misfolded protein catabolic process [GO:0071712]; protein N-linked glycosylation via asparagine [GO:0018279]	UDP-glucose:glycoprotein glucosyltransferase activity [GO:0003980]; unfolded protein binding [GO:0051082]
Q6DT37	MRCKG_HUMAN	CDC42BPG DMPK2	Serine/threonine-protein kinase MRCK gamma (EC 2.7.11.1) (CDC42-binding protein kinase gamma) (DMPK-like gamma) (Myotonic dystrophy kinase-related CDC42-binding kinase gamma) (MRCK gamma) (MRCKG) (Myotonic dystrophy protein kinase-like gamma) (Myotonic dystrophy protein kinase-like alpha)	Homo sapiens (Human)	1551	reviewed	FUNCTION: May act as a downstream effector of CDC42 in cytoskeletal reorganization. Contributes to the actomyosin contractility required for cell invasion, through the regulation of MYPT1 and thus MLC2 phosphorylation (By similarity). {ECO:0000250|UniProtKB:Q5VT25, ECO:0000269|PubMed:15194684}.	actin cytoskeleton reorganization [GO:0031532]; intracellular signal transduction [GO:0035556]; protein phosphorylation [GO:0006468]	ATP binding [GO:0005524]; magnesium ion binding [GO:0000287]; protein serine/threonine kinase activity [GO:0004674]
P18850	ATF6A_HUMAN	ATF6	Cyclic AMP-dependent transcription factor ATF-6 alpha (cAMP-dependent transcription factor ATF-6 alpha) (Activating transcription factor 6 alpha) (ATF6-alpha) [Cleaved into: Processed cyclic AMP-dependent transcription factor ATF-6 alpha]	Homo sapiens (Human)	670	reviewed	FUNCTION: Transmembrane glycoprotein of the endoplasmic reticulum that functions as a transcription activator and initiates the unfolded protein response (UPR) during endoplasmic reticulum stress. Cleaved upon ER stress, the N-terminal processed cyclic AMP-dependent transcription factor ATF-6 alpha translocates to the nucleus where it activates transcription of genes involved in the UPR. Binds DN…	ATF6-mediated unfolded protein response [GO:0036500]; endoplasmic reticulum unfolded protein response [GO:0030968]; eye development [GO:0001654]; positive regulation of apoptotic process [GO:0043065]; positive regulation of ATF6-mediated unfolded protein response [GO:1903893]; positive regulation of transcription by RNA polymerase II [GO:0045944]; positive regulation of transcription from RNA pol…	cAMP response element binding [GO:0035497]; DNA binding transcription factor activity [GO:0003700]; identical protein binding [GO:0042802]; protein heterodimerization activity [GO:0046982]; RNA polymerase II proximal promoter sequence-specific DNA binding [GO:0000978]; RNA polymerase II regulatory region sequence-specific DNA binding [GO:0000977]; RNA polymerase II transcription factor activity, …
P33151	CADH5_HUMAN	CDH5	Cadherin-5 (7B4 antigen) (Vascular endothelial cadherin) (VE-cadherin) (CD antigen CD144)	Homo sapiens (Human)	784	reviewed	FUNCTION: Cadherins are calcium-dependent cell adhesion proteins. They preferentially interact with themselves in a homophilic manner in connecting cells; cadherins may thus contribute to the sorting of heterogeneous cell types. This cadherin may play a important role in endothelial cell biology through control of the cohesion and organization of the intercellular junctions. It associates with al…	adherens junction organization [GO:0034332]; blood vessel maturation [GO:0001955]; cell-cell junction assembly [GO:0007043]; homophilic cell adhesion via plasma membrane adhesion molecules [GO:0007156]; negative regulation of cell proliferation [GO:0008285]; negative regulation of inflammatory response [GO:0050728]; positive regulation of angiogenesis [GO:0045766]; positive regulation of establis…	beta-catenin binding [GO:0008013]; calcium ion binding [GO:0005509]; ion channel binding [GO:0044325]; protein phosphatase binding [GO:0019903]; signaling receptor binding [GO:0005102]
P42338	PK3CB_HUMAN	PIK3CB PIK3C1	Phosphatidylinositol 4,5-bisphosphate 3-kinase catalytic subunit beta isoform (PI3-kinase subunit beta) (PI3K-beta) (PI3Kbeta) (PtdIns-3-kinase subunit beta) (EC 2.7.1.153) (Phosphatidylinositol 4,5-bisphosphate 3-kinase 110 kDa catalytic subunit beta) (PtdIns-3-kinase subunit p110-beta) (p110beta)	Homo sapiens (Human)	1070	reviewed	FUNCTION: Phosphoinositide-3-kinase (PI3K) that phosphorylates PtdIns (Phosphatidylinositol), PtdIns4P (Phosphatidylinositol 4-phosphate) and PtdIns(4,5)P2 (Phosphatidylinositol 4,5-bisphosphate) to generate phosphatidylinositol 3,4,5-trisphosphate (PIP3). PIP3 plays a key role by recruiting PH domain-containing proteins to the membrane, including AKT1 and PDPK1, activating signaling cascades inv…	activation of MAPK activity [GO:0000187]; adaptive immune response [GO:0002250]; angiogenesis involved in wound healing [GO:0060055]; autophagy [GO:0006914]; axon guidance [GO:0007411]; cell chemotaxis [GO:0060326]; cell migration [GO:0016477]; cellular calcium ion homeostasis [GO:0006874]; chemotaxis [GO:0006935]; cytokine-mediated signaling pathway [GO:0019221]; embryonic cleavage [GO:0040016];…	1-phosphatidylinositol-3-kinase activity [GO:0016303]; 1-phosphatidylinositol-4-phosphate 3-kinase activity [GO:0035005]; ATP binding [GO:0005524]; insulin receptor substrate binding [GO:0043560]; kinase activity [GO:0016301]; phosphatidylinositol 3-kinase activity [GO:0035004]; phosphatidylinositol-4,5-bisphosphate 3-kinase activity [GO:0046934]
Q96QU8	XPO6_HUMAN	XPO6 KIAA0370 RANBP20	Exportin-6 (Exp6) (Ran-binding protein 20)	Homo sapiens (Human)	1125	reviewed	FUNCTION: Mediates the nuclear export of actin and profilin-actin complexes in somatic cells. {ECO:0000269|PubMed:14592989}.	protein export from nucleus [GO:0006611]	protein transporter activity [GO:0008565]; Ran GTPase binding [GO:0008536]
A8MPP1	D11L8_HUMAN	DDX11L8	Putative ATP-dependent RNA helicase DDX11-like protein 8 (EC 3.6.4.13) (DEAD/H box protein 11-like 8)	Homo sapiens (Human)	907	reviewed	FUNCTION: Putative DNA helicase. {ECO:0000250}.	nucleobase-containing compound metabolic process [GO:0006139]	ATP binding [GO:0005524]; ATP-dependent DNA helicase activity [GO:0004003]; DNA binding [GO:0003677]; RNA binding [GO:0003723]
Q9NX02	NALP2_HUMAN	NLRP2 NALP2 NBS1 PAN1 PYPAF2	NACHT, LRR and PYD domains-containing protein 2 (Nucleotide-binding site protein 1) (PYRIN domain and NACHT domain-containing protein 1) (PYRIN-containing APAF1-like protein 2)	Homo sapiens (Human)	1062	reviewed	FUNCTION: Suppresses TNF- and CD40-induced NFKB1 activity at the level of the IKK complex, by inhibiting NFKBIA degradation induced by TNF. When associated with PYCARD, activates CASP1, leading to the secretion of mature proinflammatory cytokine IL1B. May be a component of the inflammasome, a protein complex which also includes PYCARD, CARD8 and CASP1 and whose function would be the activation of…	apoptotic process [GO:0006915]; inflammatory response [GO:0006954]; innate immune response [GO:0045087]; negative regulation of NF-kappaB transcription factor activity [GO:0032088]; positive regulation of cysteine-type endopeptidase activity involved in apoptotic process [GO:0043280]; positive regulation of interleukin-1 beta secretion [GO:0050718]	ATP binding [GO:0005524]; Pyrin domain binding [GO:0032090]
Q15468	STIL_HUMAN	STIL SIL	SCL-interrupting locus protein (TAL-1-interrupting locus protein)	Homo sapiens (Human)	1287	reviewed	FUNCTION: Immediate-early gene. Plays an important role in embryonic development as well as in cellular growth and proliferation; its long-term silencing affects cell survival and cell cycle distribution as well as decreases CDK1 activity correlated with reduced phosphorylation of CDK1. Plays a role as a positive regulator of the sonic hedgehog pathway, acting downstream of PTCH1 (PubMed:16024801…	cell proliferation [GO:0008283]; centrosome duplication [GO:0051298]; determination of left/right symmetry [GO:0007368]; embryonic axis specification [GO:0000578]; floor plate development [GO:0033504]; forebrain development [GO:0030900]; heart looping [GO:0001947]; in utero embryonic development [GO:0001701]; mitotic spindle organization [GO:0007052]; multicellular organism growth [GO:0035264]; n…
Q8IVT5	KSR1_HUMAN	KSR1 KSR	Kinase suppressor of Ras 1	Homo sapiens (Human)	923	reviewed	FUNCTION: Scaffolding protein that is part of a multiprotein signaling complex. Promotes phosphorylation of Raf family members and activation of downstream MAP kinases. Promotes activation of MAPK1 and/or MAPK3, both in response to EGF and to cAMP. Does not have kinase activity by itself. {ECO:0000250|UniProtKB:Q61097}.	cAMP-mediated signaling [GO:0019933]; MAPK cascade [GO:0000165]; positive regulation of MAPK cascade [GO:0043410]; protein phosphorylation [GO:0006468]; Ras protein signal transduction [GO:0007265]; regulation of cell proliferation [GO:0042127]; regulation of MAP kinase activity [GO:0043405]	14-3-3 protein binding [GO:0071889]; ATP binding [GO:0005524]; chaperone binding [GO:0051087]; Hsp90 protein binding [GO:0051879]; MAP-kinase scaffold activity [GO:0005078]; metal ion binding [GO:0046872]; mitogen-activated protein kinase kinase binding [GO:0031434]; protein C-terminus binding [GO:0008022]; protein kinase activity [GO:0004672]; signal transducer activity [GO:0004871]
Q96MN2	NALP4_HUMAN	NLRP4 NALP4 PAN2 PYPAF4 RNH2	NACHT, LRR and PYD domains-containing protein 4 (Cancer/testis antigen 58) (CT58) (PAAD and NACHT-containing protein 2) (PAN2) (PYRIN and NACHT-containing protein 2) (PYRIN-containing APAF1-like protein 4) (PYPAF4) (Ribonuclease inhibitor 2)	Homo sapiens (Human)	994	reviewed	FUNCTION: May be involved in inflammation and recognition of cytosolic pathogen-associated molecular patterns (PAMPs) not intercepted by membrane-bound receptors. Acts as a negative regulator of the type I interferon signaling pathway by serving as an adapter to promote DTX4-mediated ubiquitination of activated TBK1, and its subsequent degradation. Suppresses NF-kappaB induction by the cytokines …	inflammatory response [GO:0006954]; regulation of type I interferon production [GO:0032479]	ATP binding [GO:0005524]
Q92729	PTPRU_HUMAN	PTPRU FMI PCP2 PTPRO	Receptor-type tyrosine-protein phosphatase U (R-PTP-U) (EC 3.1.3.48) (Pancreatic carcinoma phosphatase 2) (PCP-2) (Protein-tyrosine phosphatase J) (PTP-J) (hPTP-J) (Protein-tyrosine phosphatase pi) (PTP pi) (Protein-tyrosine phosphatase receptor omicron) (PTP-RO) (Receptor-type protein-tyrosine phosphatase psi) (R-PTP-psi)	Homo sapiens (Human)	1446	reviewed	FUNCTION: Tyrosine-protein phosphatase which dephosphorylates CTNNB1. Regulates CTNNB1 function both in cell adhesion and signaling. May function in cell proliferation and migration and play a role in the maintenance of epithelial integrity. May play a role in megakaryocytopoiesis. {ECO:0000269|PubMed:10397721, ECO:0000269|PubMed:12501215, ECO:0000269|PubMed:16574648}.	animal organ regeneration [GO:0031100]; canonical Wnt signaling pathway [GO:0060070]; cell adhesion [GO:0007155]; cell-cell adhesion [GO:0098609]; cell differentiation [GO:0030154]; homotypic cell-cell adhesion [GO:0034109]; negative regulation of cell migration [GO:0030336]; negative regulation of cell proliferation [GO:0008285]; protein dephosphorylation [GO:0006470]; protein localization to ce…	beta-catenin binding [GO:0008013]; protein tyrosine phosphatase activity [GO:0004725]; transmembrane receptor protein tyrosine phosphatase activity [GO:0005001]
Q8TED9	AF1L1_HUMAN	AFAP1L1	Actin filament-associated protein 1-like 1 (AFAP1-like protein 1)	Homo sapiens (Human)	768	reviewed	FUNCTION: May be involved in podosome and invadosome formation. {ECO:0000269|PubMed:21333378}.
O75157	T22D2_HUMAN	TSC22D2 KIAA0669 TILZ4	TSC22 domain family protein 2 (TSC22-related-inducible leucine zipper protein 4)	Homo sapiens (Human)	780	reviewed		response to osmotic stress [GO:0006970]	RNA polymerase II transcription factor activity, sequence-specific DNA binding [GO:0000981]
Q9NRJ4	TULP4_HUMAN	TULP4 KIAA1397 TUBL4 TUSP	Tubby-related protein 4 (Tubby superfamily protein) (Tubby-like protein 4)	Homo sapiens (Human)	1543	reviewed	FUNCTION: May be a substrate-recognition component of a SCF-like ECS (Elongin-Cullin-SOCS-box protein) E3 ubiquitin ligase complex which mediates the ubiquitination and subsequent proteasomal degradation of target proteins. {ECO:0000250}.	post-translational protein modification [GO:0043687]; protein localization to cilium [GO:0061512]; protein ubiquitination [GO:0016567]	phosphatidylinositol binding [GO:0035091]
Q6NXG1	ESRP1_HUMAN	ESRP1 RBM35A	Epithelial splicing regulatory protein 1 (RNA-binding motif protein 35A) (RNA-binding protein 35A)	Homo sapiens (Human)	681	reviewed	FUNCTION: mRNA splicing factor that regulates the formation of epithelial cell-specific isoforms. Specifically regulates the expression of FGFR2-IIIb, an epithelial cell-specific isoform of FGFR2. Also regulates the splicing of CD44, CTNND1, ENAH, 3 transcripts that undergo changes in splicing during the epithelial-to-mesenchymal transition (EMT). Acts by directly binding specific sequences in mR…	fibroblast growth factor receptor signaling pathway [GO:0008543]; mRNA processing [GO:0006397]; regulation of RNA splicing [GO:0043484]; RNA splicing [GO:0008380]	mRNA binding [GO:0003729]
P56177	DLX1_HUMAN	DLX1	Homeobox protein DLX-1	Homo sapiens (Human)	255	reviewed	FUNCTION: Plays a role as a transcriptional activator or repressor (PubMed:14671321). Inhibits several cytokine signaling pathways, such as TGFB1, activin-A/INHBA and BMP4 by interfering with the transcriptional stimulatory activity of transcription factors, such as MSX2, FAST2, SMAD2 and SMAD3 during hematopoietic cell differentiation (PubMed:14671321). Plays a role in terminal differentiation o…	cellular response to BMP stimulus [GO:0071773]; cellular response to transforming growth factor beta stimulus [GO:0071560]; cerebral cortex GABAergic interneuron fate commitment [GO:0021893]; embryonic skeletal system development [GO:0048706]; hippocampus development [GO:0021766]; negative regulation of BMP signaling pathway [GO:0030514]; negative regulation of cellular response to transforming g…	chromatin binding [GO:0003682]; RNA polymerase II regulatory region sequence-specific DNA binding [GO:0000977]; RNA polymerase II transcription factor activity, sequence-specific DNA binding [GO:0000981]
A6NEC2	PSAL_HUMAN	NPEPPSL1	Puromycin-sensitive aminopeptidase-like protein (EC 3.4.11.-)	Homo sapiens (Human)	478	reviewed	FUNCTION: Aminopeptidase with broad substrate specificity to several peptides. {ECO:0000250}.	peptide catabolic process [GO:0043171]; proteolysis [GO:0006508]	metalloaminopeptidase activity [GO:0070006]; peptide binding [GO:0042277]; zinc ion binding [GO:0008270]
O14777	NDC80_HUMAN	NDC80 HEC HEC1 KNTC2	Kinetochore protein NDC80 homolog (Highly expressed in cancer protein) (Kinetochore protein Hec1) (HsHec1) (Kinetochore-associated protein 2) (Retinoblastoma-associated protein HEC)	Homo sapiens (Human)	642	reviewed	FUNCTION: Acts as a component of the essential kinetochore-associated NDC80 complex, which is required for chromosome segregation and spindle checkpoint activity (PubMed:9315664, PubMed:12351790, PubMed:14654001, PubMed:14699129, PubMed:15062103, PubMed:15235793, PubMed:15239953, PubMed:15548592, PubMed:16732327). Required for kinetochore integrity and the organization of stable microtubule bindi…	attachment of mitotic spindle microtubules to kinetochore [GO:0051315]; attachment of spindle microtubules to kinetochore [GO:0008608]; cell division [GO:0051301]; chromosome segregation [GO:0007059]; establishment of mitotic spindle orientation [GO:0000132]; kinetochore organization [GO:0051383]; metaphase plate congression [GO:0051310]; mitotic cell cycle [GO:0000278]; mitotic sister chromatid …	identical protein binding [GO:0042802]; structural constituent of cytoskeleton [GO:0005200]
Q9H3D4	P63_HUMAN	TP63 KET P63 P73H P73L TP73L	Tumor protein 63 (p63) (Chronic ulcerative stomatitis protein) (CUSP) (Keratinocyte transcription factor KET) (Transformation-related protein 63) (TP63) (Tumor protein p73-like) (p73L) (p40) (p51)	Homo sapiens (Human)	680	reviewed	FUNCTION: Acts as a sequence specific DNA binding transcriptional activator or repressor. The isoforms contain a varying set of transactivation and auto-regulating transactivation inhibiting domains thus showing an isoform specific activity. Isoform 2 activates RIPK4 transcription. May be required in conjunction with TP73/p73 for initiation of p53/TP53 dependent apoptosis in response to genotoxic…	apoptotic process [GO:0006915]; cellular response to DNA damage stimulus [GO:0006974]; cellular response to UV [GO:0034644]; chromatin remodeling [GO:0006338]; cloacal septation [GO:0060197]; cranial skeletal system development [GO:1904888]; DNA damage response, signal transduction by p53 class mediator resulting in transcription of p21 class mediator [GO:0006978]; ectoderm and mesoderm interacti…	chromatin binding [GO:0003682]; damaged DNA binding [GO:0003684]; DNA binding [GO:0003677]; DNA binding transcription factor activity [GO:0003700]; double-stranded DNA binding [GO:0003690]; identical protein binding [GO:0042802]; MDM2/MDM4 family protein binding [GO:0097371]; metal ion binding [GO:0046872]; p53 binding [GO:0002039]; RNA polymerase II transcription factor activity, sequence-specif…
Q12879	NMDE1_HUMAN	GRIN2A NMDAR2A	Glutamate receptor ionotropic, NMDA 2A (GluN2A) (Glutamate [NMDA] receptor subunit epsilon-1) (N-methyl D-aspartate receptor subtype 2A) (NMDAR2A) (NR2A) (hNR2A)	Homo sapiens (Human)	1464	reviewed	FUNCTION: Component of NMDA receptor complexes that function as heterotetrameric, ligand-gated ion channels with high calcium permeability and voltage-dependent sensitivity to magnesium. Channel activation requires binding of the neurotransmitter glutamate to the epsilon subunit, glycine binding to the zeta subunit, plus membrane depolarization to eliminate channel inhibition by Mg(2+) (PubMed:87…	activation of cysteine-type endopeptidase activity [GO:0097202]; brain development [GO:0007420]; calcium ion transmembrane import into cytosol [GO:0097553]; chemical synaptic transmission [GO:0007268]; directional locomotion [GO:0033058]; dopamine metabolic process [GO:0042417]; excitatory chemical synaptic transmission [GO:0098976]; glutamate receptor signaling pathway [GO:0007215]; learning or …	extracellularly glutamate-gated ion channel activity [GO:0005234]; glutamate-gated calcium ion channel activity [GO:0022849]; NMDA glutamate receptor activity [GO:0004972]; Ras guanyl-nucleotide exchange factor activity [GO:0005088]; zinc ion binding [GO:0008270]
Q9Y2J4	AMOL2_HUMAN	AMOTL2 KIAA0989	Angiomotin-like protein 2 (Leman coiled-coil protein) (LCCP)	Homo sapiens (Human)	779	reviewed	FUNCTION: Regulates the translocation of phosphorylated SRC to peripheral cell-matrix adhesion sites. Required for proper architecture of actin filaments. Inhibits the Wnt/beta-catenin signaling pathway, probably by recruiting CTNNB1 to recycling endosomes and hence preventing its translocation to the nucleus. Participates in angiogenesis. May play a role in the polarity, proliferation and migrat…	hippo signaling [GO:0035329]; Wnt signaling pathway [GO:0016055]	identical protein binding [GO:0042802]
Q7RTW8	OTOAN_HUMAN	OTOA	Otoancorin	Homo sapiens (Human)	1153	reviewed	FUNCTION: May act as an adhesion molecule.	cell-matrix adhesion [GO:0007160]; sensory perception of sound [GO:0007605]
Q96M86	DNHD1_HUMAN	DNHD1 C11orf47 CCDC35 DHCD1 DNHD1L UNQ5781/PRO12970	Dynein heavy chain domain-containing protein 1 (Dynein heavy chain domain 1-like protein) (Protein CCDC35)	Homo sapiens (Human)	4753	reviewed		cilium movement [GO:0003341]; inner dynein arm assembly [GO:0036159]	ATP binding [GO:0005524]; ATP-dependent microtubule motor activity, minus-end-directed [GO:0008569]; dynein intermediate chain binding [GO:0045505]; dynein light chain binding [GO:0045503]; dynein light intermediate chain binding [GO:0051959]
Q8IX06	GOR_HUMAN	REXO1L1P GOR REXO1L1	Putative exonuclease GOR (EC 3.1.-.-) (Antigen GOR homolog) (RNA exonuclease 1 homolog-like 1)	Homo sapiens (Human)	675	reviewed			exonuclease activity [GO:0004527]; nucleic acid binding [GO:0003676]
Q68CQ7	GL8D1_HUMAN	GLT8D1 GALA4A AD-017 MSTP137 UNQ572/PRO1134	Glycosyltransferase 8 domain-containing protein 1 (EC 2.4.1.-)	Homo sapiens (Human)	371	reviewed		polysaccharide biosynthetic process [GO:0000271]	transferase activity, transferring glycosyl groups [GO:0016757]
Q96P53	WDFY2_HUMAN	WDFY2 WDF2 ZFYVE22	WD repeat and FYVE domain-containing protein 2 (Propeller-FYVE protein) (Prof) (WD40- and FYVE domain-containing protein 2) (Zinc finger FYVE domain-containing protein 22)	Homo sapiens (Human)	400	reviewed	FUNCTION: Acts in an adapter protein-like fashion to mediate the interaction between the kinase PRKCZ and its substrate VAMP2 and increases the PRKCZ-dependent phosphorylation of VAMP2 (PubMed:17313651). Positively regulates adipocyte differentiation, by facilitating the phosphorylation and thus inactivation of the anti-adipogenetic transcription factor FOXO1 by the kinase AKT1 (PubMed:18388859).…	positive regulation of fat cell differentiation [GO:0045600]; positive regulation of protein phosphorylation [GO:0001934]	metal ion binding [GO:0046872]
Q58FF8	H90B2_HUMAN	HSP90AB2P HSP90BB	Putative heat shock protein HSP 90-beta 2 (Heat shock protein 90-beta b) (Heat shock protein 90Bb)	Homo sapiens (Human)	381	reviewed	FUNCTION: Putative molecular chaperone that may promote the maturation, structural maintenance and proper regulation of specific target proteins. {ECO:0000250}.	protein folding [GO:0006457]; response to stress [GO:0006950]	ATP binding [GO:0005524]; unfolded protein binding [GO:0051082]
Q5VTT2	CI135_HUMAN	C9orf135	Protein C9orf135	Homo sapiens (Human)	229	reviewed
Q9P289	STK26_HUMAN	STK26 MASK MST4	Serine/threonine-protein kinase 26 (EC 2.7.11.1) (MST3 and SOK1-related kinase) (Mammalian STE20-like protein kinase 4) (MST-4) (STE20-like kinase MST4) (Serine/threonine-protein kinase MASK)	Homo sapiens (Human)	416	reviewed	FUNCTION: Mediator of cell growth (PubMed:11641781, PubMed:17360971). Modulates apoptosis (PubMed:11641781, PubMed:17360971). In association with STK24 negatively regulates Golgi reorientation in polarized cell migration upon RHO activation (PubMed:27807006). {ECO:0000269|PubMed:11641781, ECO:0000269|PubMed:17360971, ECO:0000269|PubMed:27807006}.	apoptotic process [GO:0006915]; cellular response to starvation [GO:0009267]; microvillus assembly [GO:0030033]; negative regulation of cell migration [GO:0030336]; neuron projection morphogenesis [GO:0048812]; protein autophosphorylation [GO:0046777]; protein phosphorylation [GO:0006468]; regulation of apoptotic process [GO:0042981]; regulation of hydrogen peroxide-induced cell death [GO:1903205…	ATP binding [GO:0005524]; identical protein binding [GO:0042802]; magnesium ion binding [GO:0000287]; MAP kinase kinase kinase kinase activity [GO:0008349]; protein homodimerization activity [GO:0042803]; protein kinase activity [GO:0004672]
Q9NQG6	MID51_HUMAN	MIEF1 MID51 SMCR7L	Mitochondrial dynamics protein MID51 (Mitochondrial dynamics protein of 51 kDa) (Mitochondrial elongation factor 1) (Smith-Magenis syndrome chromosomal region candidate gene 7 protein-like) (SMCR7-like protein)	Homo sapiens (Human)	463	reviewed	FUNCTION: Mitochondrial outer membrane protein which regulates mitochondrial fission. Promotes the recruitment and association of the fission mediator dynamin-related protein 1 (DNM1L) to the mitochondrial surface independently of the mitochondrial fission FIS1 and MFF proteins. Regulates DNM1L GTPase activity and DNM1L oligomerization. Binds ADP and can also bind GDP, although with lower affinit…	mitochondrial fission [GO:0000266]; positive regulation of mitochondrial fission [GO:0090141]; positive regulation of protein targeting to membrane [GO:0090314]	ADP binding [GO:0043531]; GDP binding [GO:0019003]; identical protein binding [GO:0042802]
Q8IUF8	RIOX2_HUMAN	RIOX2 MDIG MINA MINA53 NO52	Ribosomal oxygenase 2 (60S ribosomal protein L27a histidine hydroxylase) (Bifunctional lysine-specific demethylase and histidyl-hydroxylase MINA) (EC 1.14.11.-) (Histone lysine demethylase MINA) (MYC-induced nuclear antigen) (Mineral dust-induced gene protein) (Nucleolar protein 52) (Ribosomal oxygenase MINA) (ROX)	Homo sapiens (Human)	465	reviewed	FUNCTION: Oxygenase that can act as both a histone lysine demethylase and a ribosomal histidine hydroxylase. Is involved in the demethylation of trimethylated 'Lys-9' on histone H3 (H3K9me3), leading to an increase in ribosomal RNA expression. Also catalyzes the hydroxylation of 60S ribosomal protein L27a on 'His-39'. May play an important role in cell growth and survival. May be involved in ribo…	chromatin remodeling [GO:0006338]; negative regulation of transcription, DNA-templated [GO:0045892]; peptidyl-arginine hydroxylation [GO:0030961]; ribosome biogenesis [GO:0042254]; transcription, DNA-templated [GO:0006351]	histone demethylase activity [GO:0032452]; histone demethylase activity (H3-K36 specific) [GO:0051864]; histone demethylase activity (H3-K4 specific) [GO:0032453]; identical protein binding [GO:0042802]; metal ion binding [GO:0046872]; transcriptional repressor activity, RNA polymerase II transcription factor binding [GO:0001191]
Q99541	PLIN2_HUMAN	PLIN2 ADFP	Perilipin-2 (Adipophilin) (Adipose differentiation-related protein) (ADRP)	Homo sapiens (Human)	437	reviewed	FUNCTION: May be involved in development and maintenance of adipose tissue. {ECO:0000250}.	lipid storage [GO:0019915]; long-chain fatty acid transport [GO:0015909]; regulation of lipid metabolic process [GO:0019216]; response to drug [GO:0042493]; response to organic cyclic compound [GO:0014070]
O75916	RGS9_HUMAN	RGS9	Regulator of G-protein signaling 9 (RGS9)	Homo sapiens (Human)	674	reviewed	FUNCTION: Inhibits signal transduction by increasing the GTPase activity of G protein alpha subunits thereby driving them into their inactive GDP-bound form. Binds to GNAT1. Involved in phototransduction; key element in the recovery phase of visual transduction (By similarity). {ECO:0000250}.	dopamine receptor signaling pathway [GO:0007212]; intracellular signal transduction [GO:0035556]; negative regulation of signal transduction [GO:0009968]; nervous system development [GO:0007399]; protein folding [GO:0006457]; regulation of G-protein coupled receptor protein signaling pathway [GO:0008277]; response to estrogen [GO:0043627]; visual perception [GO:0007601]	GTPase activator activity [GO:0005096]; protein-containing complex binding [GO:0044877]; signal transducer activity [GO:0004871]
Q9BZ72	PITM2_HUMAN	PITPNM2 KIAA1457 NIR3	Membrane-associated phosphatidylinositol transfer protein 2 (Phosphatidylinositol transfer protein, membrane-associated 2) (PITPnm 2) (Pyk2 N-terminal domain-interacting receptor 3) (NIR-3)	Homo sapiens (Human)	1349	reviewed	FUNCTION: Catalyzes the transfer of phosphatidylinositol and phosphatidylcholine between membranes (in vitro). Binds calcium ions. {ECO:0000269|PubMed:10022914}.	phosphatidylinositol biosynthetic process [GO:0006661]; phosphatidylinositol-mediated signaling [GO:0048015]	calcium ion binding [GO:0005509]; lipid binding [GO:0008289]; phosphatidylinositol transporter activity [GO:0008526]; receptor tyrosine kinase binding [GO:0030971]
A6NCF6	MA13P_HUMAN	MAGEA13P	Putative MAGE domain-containing protein MAGEA13P	Homo sapiens (Human)	341	reviewed
Q9NZP5	O5AC2_HUMAN	OR5AC2	Olfactory receptor 5AC2 (HSA1)	Homo sapiens (Human)	309	reviewed	FUNCTION: Odorant receptor. {ECO:0000305}.	G-protein coupled receptor signaling pathway [GO:0007186]; sensory perception of smell [GO:0007608]	G-protein coupled receptor activity [GO:0004930]; odorant binding [GO:0005549]; olfactory receptor activity [GO:0004984]
Q9Y5W9	SNX11_HUMAN	SNX11	Sorting nexin-11	Homo sapiens (Human)	270	reviewed	FUNCTION: Phosphoinositide-binding protein involved in protein sorting and membrane trafficking in endosomes. {ECO:0000269|PubMed:23615901}.	endocytosis [GO:0006897]; intracellular protein transport [GO:0006886]; vesicle organization [GO:0016050]	phosphatidylinositol phosphate binding [GO:1901981]
Q6P444	MTFR2_HUMAN	MTFR2 DUFD1 FAM54A	Mitochondrial fission regulator 2 (DUF729 domain-containing protein 1)	Homo sapiens (Human)	385	reviewed	FUNCTION: May play a role in mitochondrial aerobic respiration essentially in the testis. Can also promote mitochondrial fission (By similarity). {ECO:0000250}.	aerobic respiration [GO:0009060]; mitochondrial fission [GO:0000266]; mitochondrion organization [GO:0007005]
P43357	MAGA3_HUMAN	MAGEA3 MAGE3	Melanoma-associated antigen 3 (Antigen MZ2-D) (Cancer/testis antigen 1.3) (CT1.3) (MAGE-3 antigen)	Homo sapiens (Human)	314	reviewed	FUNCTION: Proposed to enhance ubiquitin ligase activity of RING-type zinc finger-containing E3 ubiquitin-protein ligases. May enhance ubiquitin ligase activity of TRIM28 and stimulate p53/TP53 ubiquitination by TRIM28. Proposed to act through recruitment and/or stabilization of the Ubl-conjugating enzyme (E2) at the E3:substrate complex. May play a role in embryonal development and tumor transfor…	negative regulation of cysteine-type endopeptidase activity involved in apoptotic process [GO:0043154]; negative regulation of endoplasmic reticulum stress-induced intrinsic apoptotic signaling pathway [GO:1902236]; negative regulation of protein processing [GO:0010955]	caspase binding [GO:0089720]
P58335	ANTR2_HUMAN	ANTXR2 CMG2	Anthrax toxin receptor 2 (Capillary morphogenesis gene 2 protein) (CMG-2)	Homo sapiens (Human)	489	reviewed	FUNCTION: Necessary for cellular interactions with laminin and the extracellular matrix. {ECO:0000269|PubMed:11683410, ECO:0000269|PubMed:12973667}.	reproductive process [GO:0022414]; toxin transport [GO:1901998]	metal ion binding [GO:0046872]; signaling receptor activity [GO:0038023]
O95229	ZWINT_HUMAN	ZWINT	ZW10 interactor (ZW10-interacting protein 1) (Zwint-1)	Homo sapiens (Human)	277	reviewed	FUNCTION: Part of the MIS12 complex, which is required for kinetochore formation and spindle checkpoint activity. Required to target ZW10 to the kinetochore at prometaphase. {ECO:0000269|PubMed:15094189, ECO:0000269|PubMed:15485811, ECO:0000269|PubMed:15824131, ECO:0000269|PubMed:16732327}.	cell division [GO:0051301]; establishment of localization in cell [GO:0051649]; mitotic cell cycle checkpoint [GO:0007093]; mitotic sister chromatid segregation [GO:0000070]	protein N-terminus binding [GO:0047485]
Q6R2W3	SCND3_HUMAN	ZBED9 Buster4 KIAA1925 SCAND3 ZNF305P2 ZNF452	SCAN domain-containing protein 3 (Transposon-derived Buster4 transposase-like protein) (Zinc finger BED domain-containing protein 9)	Homo sapiens (Human)	1325	reviewed		DNA integration [GO:0015074]	DNA binding [GO:0003677]; RNA polymerase II transcription factor activity, sequence-specific DNA binding [GO:0000981]
Q8NBA8	DTWD2_HUMAN	DTWD2	DTW domain-containing protein 2	Homo sapiens (Human)	298	reviewed
A6NMY6	AXA2L_HUMAN	ANXA2P2 ANX2L2 ANX2P2 LPC2B	Putative annexin A2-like protein (Annexin A2 pseudogene 2) (Lipocortin II pseudogene)	Homo sapiens (Human)	339	reviewed	FUNCTION: Calcium-regulated membrane-binding protein whose affinity for calcium is greatly enhanced by anionic phospholipids. It binds two calcium ions with high affinity. May be involved in heat-stress response. {ECO:0000250}.		calcium-dependent phospholipid binding [GO:0005544]; calcium ion binding [GO:0005509]; cytoskeletal protein binding [GO:0008092]; phospholipase inhibitor activity [GO:0004859]
Q8N1P7	CRBG2_HUMAN	CRYBG2 AIM1L	Beta/gamma crystallin domain-containing protein 2 (Absent in melanoma 1-like protein)	Homo sapiens (Human)	616	reviewed			carbohydrate binding [GO:0030246]
A3KMH1	VWA8_HUMAN	VWA8 KIAA0564	von Willebrand factor A domain-containing protein 8	Homo sapiens (Human)	1905	reviewed	FUNCTION: Exhibits ATPase activity in vitro. {ECO:0000250|UniProtKB:Q8CC88}.		ATPase activity [GO:0016887]; ATP binding [GO:0005524]
Q9C091	GRB1L_HUMAN	GREB1L C18orf6 KIAA1772	GREB1-like protein (Growth regulation by estrogen in breast cancer 1-like protein)	Homo sapiens (Human)	1923	reviewed	FUNCTION: Plays a major role in early metanephros and genital development. {ECO:0000269|PubMed:29100091}.	branching involved in ureteric bud morphogenesis [GO:0001658]; cardiac ventricle development [GO:0003231]; kidney development [GO:0001822]; male genitalia development [GO:0030539]; mesonephric duct development [GO:0072177]; metanephros development [GO:0001656]; paramesonephric duct development [GO:0061205]; uterus development [GO:0060065]
Q9BY66	KDM5D_HUMAN	KDM5D HY HYA JARID1D KIAA0234 SMCY	Lysine-specific demethylase 5D (EC 1.14.11.-) (Histocompatibility Y antigen) (H-Y) (Histone demethylase JARID1D) (Jumonji/ARID domain-containing protein 1D) (Protein SmcY)	Homo sapiens (Human)	1539	reviewed	FUNCTION: Histone demethylase that specifically demethylates 'Lys-4' of histone H3, thereby playing a central role in histone code. Does not demethylate histone H3 'Lys-9', H3 'Lys-27', H3 'Lys-36', H3 'Lys-79' or H4 'Lys-20'. Demethylates trimethylated and dimethylated but not monomethylated H3 'Lys-4'. May play a role in spermatogenesis. Involved in transcriptional repression of diverse metasta…	histone H3-K4 demethylation [GO:0034720]; regulation of androgen receptor signaling pathway [GO:0060765]; T cell antigen processing and presentation [GO:0002457]; transcription, DNA-templated [GO:0006351]	androgen receptor binding [GO:0050681]; dioxygenase activity [GO:0051213]; DNA binding [GO:0003677]; histone demethylase activity [GO:0032452]; histone demethylase activity (H3-K4 specific) [GO:0032453]; metal ion binding [GO:0046872]; RNA polymerase II transcription factor activity, sequence-specific DNA binding [GO:0000981]
Q6DN90	IQEC1_HUMAN	IQSEC1 ARFGEP100 BRAG2 KIAA0763	IQ motif and SEC7 domain-containing protein 1 (ADP-ribosylation factors guanine nucleotide-exchange protein 100) (ADP-ribosylation factors guanine nucleotide-exchange protein 2) (Brefeldin-resistant Arf-GEF 2 protein) (BRAG2)	Homo sapiens (Human)	963	reviewed	FUNCTION: Guanine nucleotide exchange factor for ARF1 and ARF6 (PubMed:24058294). Guanine nucleotide exchange factor activity is enhanced by lipid binding (PubMed:24058294). Accelerates GTP binding by ARFs of all three classes. Guanine nucleotide exchange protein for ARF6, mediating internalisation of beta-1 integrin. {ECO:0000269|PubMed:11226253, ECO:0000269|PubMed:16461286, ECO:0000269|PubMed:2…	actin cytoskeleton organization [GO:0030036]; positive regulation of GTPase activity [GO:0043547]; regulation of ARF protein signal transduction [GO:0032012]	ARF guanyl-nucleotide exchange factor activity [GO:0005086]; lipid binding [GO:0008289]
O43164	PJA2_HUMAN	PJA2 KIAA0438 RNF131	E3 ubiquitin-protein ligase Praja-2 (Praja2) (EC 2.3.2.27) (RING finger protein 131) (RING-type E3 ubiquitin transferase Praja-2)	Homo sapiens (Human)	708	reviewed	FUNCTION: Has E2-dependent E3 ubiquitin-protein ligase activity. Responsible for ubiquitination of cAMP-dependent protein kinase type I and type II-alpha/beta regulatory subunits and for targeting them for proteasomal degradation. Essential for PKA-mediated long-term memory processes. {ECO:0000269|PubMed:12036302, ECO:0000269|PubMed:21423175}.	hippo signaling [GO:0035329]; long-term memory [GO:0007616]; protein ubiquitination [GO:0016567]; regulation of protein kinase A signaling [GO:0010738]	metal ion binding [GO:0046872]; protein kinase A catalytic subunit binding [GO:0034236]; protein kinase A regulatory subunit binding [GO:0034237]; ubiquitin protein ligase activity [GO:0061630]; ubiquitin-protein transferase activity [GO:0004842]
O43156	TTI1_HUMAN	TTI1 KIAA0406 SMG10	TELO2-interacting protein 1 homolog (Protein SMG10)	Homo sapiens (Human)	1089	reviewed	FUNCTION: Regulator of the DNA damage response (DDR). Part of the TTT complex that is required to stabilize protein levels of the phosphatidylinositol 3-kinase-related protein kinase (PIKK) family proteins. The TTT complex is involved in the cellular resistance to DNA damage stresses, like ionizing radiation (IR), ultraviolet (UV) and mitomycin C (MMC). Together with the TTT complex and HSP90 may…	regulation of TOR signaling [GO:0032006]
Q9UL03	INT6_HUMAN	INTS6 DBI1 DDX26 DDX26A	Integrator complex subunit 6 (Int6) (DBI-1) (Protein DDX26) (Protein deleted in cancer 1) (DICE1)	Homo sapiens (Human)	887	reviewed	FUNCTION: Component of the Integrator (INT) complex, a complex involved in the small nuclear RNAs (snRNA) U1 and U2 transcription and in their 3'-box-dependent processing. The Integrator complex is associated with the C-terminal domain (CTD) of RNA polymerase II largest subunit (POLR2A) and is recruited to the U1 and U2 snRNAs genes (Probable). Mediates recruitment of cytoplasmic dynein to the nu…	snRNA processing [GO:0016180]; snRNA transcription by RNA polymerase II [GO:0042795]	transmembrane signaling receptor activity [GO:0004888]
Q5GLZ8	HERC4_HUMAN	HERC4 KIAA1593	Probable E3 ubiquitin-protein ligase HERC4 (EC 2.3.2.26) (HECT domain and RCC1-like domain-containing protein 4) (HECT-type E3 ubiquitin transferase HERC4)	Homo sapiens (Human)	1057	reviewed	FUNCTION: Probable E3 ubiquitin-protein ligase involved in either protein trafficking or in the distribution of cellular structures. Required for spermatozoon maturation and fertility, and for the removal of the cytoplasmic droplet of the spermatozoon. E3 ubiquitin-protein ligases accept ubiquitin from an E2 ubiquitin-conjugating enzyme in the form of a thioester and then directly transfer it to …	cell differentiation [GO:0030154]; spermatogenesis [GO:0007283]	ubiquitin protein ligase activity [GO:0061630]
Q8NEY1	NAV1_HUMAN	NAV1 KIAA1151 KIAA1213 POMFIL3 STEERIN1	Neuron navigator 1 (Pore membrane and/or filament-interacting-like protein 3) (Steerin-1) (Unc-53 homolog 1) (unc53H1)	Homo sapiens (Human)	1877	reviewed	FUNCTION: May be involved in neuronal migration. {ECO:0000250}.	microtubule bundle formation [GO:0001578]; neuron migration [GO:0001764]
Q7Z3E2	CC186_HUMAN	CCDC186 C10orf118	Coiled-coil domain-containing protein 186 (CTCL tumor antigen HD-CL-01/L14-2)	Homo sapiens (Human)	898	reviewed
Q8WUF5	IASPP_HUMAN	PPP1R13L IASPP NKIP1 PPP1R13BL RAI	RelA-associated inhibitor (Inhibitor of ASPP protein) (Protein iASPP) (NFkB-interacting protein 1) (PPP1R13B-like protein)	Homo sapiens (Human)	828	reviewed	FUNCTION: Regulator that plays a central role in regulation of apoptosis and transcription via its interaction with NF-kappa-B and p53/TP53 proteins. Blocks transcription of HIV-1 virus by inhibiting the action of both NF-kappa-B and SP1. Also inhibits p53/TP53 function, possibly by preventing the association between p53/TP53 and ASPP1 or ASPP2, and therefore suppressing the subsequent activation…	apoptotic process [GO:0006915]; cardiac muscle contraction [GO:0060048]; cardiac right ventricle morphogenesis [GO:0003215]; embryonic camera-type eye development [GO:0031076]; hair cycle [GO:0042633]; multicellular organismal homeostasis [GO:0048871]; multicellular organism growth [GO:0035264]; negative regulation of transcription by RNA polymerase II [GO:0000122]; positive regulation of cell di…	cadherin binding [GO:0045296]; identical protein binding [GO:0042802]; transcription corepressor activity [GO:0003714]; transcription factor binding [GO:0008134]
O15063	K0355_HUMAN	KIAA0355	Uncharacterized protein KIAA0355	Homo sapiens (Human)	1070	reviewed
Q9UBK8	MTRR_HUMAN	MTRR	Methionine synthase reductase (MSR) (EC 1.16.1.8)	Homo sapiens (Human)	725	reviewed	FUNCTION: Involved in the reductive regeneration of cob(I)alamin (vitamin B12) cofactor required for the maintenance of methionine synthase in a functional state. Necessary for utilization of methylgroups from the folate cycle, thereby affecting transgenerational epigenetic inheritance. Folate pathway donates methyl groups necessary for cellular methylation and affects different pathways such as …	cobalamin metabolic process [GO:0009235]; DNA methylation [GO:0006306]; folic acid metabolic process [GO:0046655]; homocysteine catabolic process [GO:0043418]; methionine biosynthetic process [GO:0009086]; methionine metabolic process [GO:0006555]; negative regulation of cystathionine beta-synthase activity [GO:1904042]; oxidation-reduction process [GO:0055114]; S-adenosylmethionine cycle [GO:003…	[methionine synthase] reductase activity [GO:0030586]; aquacobalamin reductase (NADPH) activity [GO:0050444]; FAD binding [GO:0071949]; flavin adenine dinucleotide binding [GO:0050660]; FMN binding [GO:0010181]; NADP binding [GO:0050661]; NADPH binding [GO:0070402]; NADPH-hemoprotein reductase activity [GO:0003958]; oxidoreductase activity, oxidizing metal ions, NAD or NADP as acceptor [GO:001672…
P23229	ITA6_HUMAN	ITGA6	Integrin alpha-6 (CD49 antigen-like family member F) (VLA-6) (CD antigen CD49f) [Cleaved into: Integrin alpha-6 heavy chain; Integrin alpha-6 light chain; Processed integrin alpha-6 (Alpha6p)]	Homo sapiens (Human)	1130	reviewed	FUNCTION: Integrin alpha-6/beta-1 is a receptor for laminin on platelets. Integrin alpha-6/beta-4 is a receptor for laminin in epithelial cells and it plays a critical structural role in the hemidesmosome (By similarity). ITGA6:ITGB4 binds to NRG1 (via EGF domain) and this binding is essential for NRG1-ERBB signaling (PubMed:20682778). ITGA6:ITGB4 binds to IGF1 and this binding is essential for I…	amelogenesis [GO:0097186]; brown fat cell differentiation [GO:0050873]; cell adhesion mediated by integrin [GO:0033627]; cell-cell adhesion [GO:0098609]; cell-matrix adhesion [GO:0007160]; cell-substrate adhesion [GO:0031589]; cell-substrate junction assembly [GO:0007044]; cellular response to extracellular stimulus [GO:0031668]; cellular response to organic cyclic compound [GO:0071407]; digestiv…	cadherin binding [GO:0045296]; insulin-like growth factor I binding [GO:0031994]; integrin binding [GO:0005178]; metal ion binding [GO:0046872]; neuregulin binding [GO:0038132]
Q9H9E3	COG4_HUMAN	COG4	Conserved oligomeric Golgi complex subunit 4 (COG complex subunit 4) (Component of oligomeric Golgi complex 4)	Homo sapiens (Human)	785	reviewed	FUNCTION: Required for normal Golgi function. Plays a role in SNARE-pin assembly and Golgi-to-ER retrograde transport via its interaction with SCFD1. {ECO:0000269|PubMed:19536132}.	ER to Golgi vesicle-mediated transport [GO:0006888]; Golgi organization [GO:0007030]; Golgi vesicle prefusion complex stabilization [GO:0048213]; protein transport [GO:0015031]; retrograde transport, vesicle recycling within Golgi [GO:0000301]; retrograde vesicle-mediated transport, Golgi to ER [GO:0006890]	identical protein binding [GO:0042802]
Q6ZMP0	THSD4_HUMAN	THSD4 UNQ9334/PRO34005	Thrombospondin type-1 domain-containing protein 4 (A disintegrin and metalloproteinase with thrombospondin motifs-like protein 6) (ADAMTS-like protein 6) (ADAMTSL-6)	Homo sapiens (Human)	1018	reviewed	FUNCTION: Promotes FBN1 matrix assembly. Attenuates TGFB signaling, possibly by accelerating the sequestration of large latent complexes of TGFB or active TGFB by FBN1 microfibril assembly, thereby negatively regulating the expression of TGFB regulatory targets, such as POSTN (By similarity). {ECO:0000250}.	elastic fiber assembly [GO:0048251]	peptidase activity [GO:0008233]
Q13049	TRI32_HUMAN	TRIM32 HT2A	E3 ubiquitin-protein ligase TRIM32 (EC 2.3.2.27) (72 kDa Tat-interacting protein) (RING-type E3 ubiquitin transferase TRIM32) (Tripartite motif-containing protein 32) (Zinc finger protein HT2A)	Homo sapiens (Human)	653	reviewed	FUNCTION: Has an E3 ubiquitin ligase activity. Ubiquitinates DTNBP1 (dysbindin) and promotes its degradation. May ubiquitinate BBS2. May play a significant role in mediating the biological activity of the HIV-1 Tat protein in vivo. Binds specifically to the activation domain of HIV-1 Tat and can also interact with the HIV-2 and EIAV Tat proteins in vivo. {ECO:0000269|PubMed:19349376, ECO:0000269|…	actin ubiquitination [GO:0007014]; axon development [GO:0061564]; fat cell differentiation [GO:0045444]; innate immune response [GO:0045087]; muscle cell cellular homeostasis [GO:0046716]; negative regulation of fibroblast proliferation [GO:0048147]; negative regulation of intrinsic apoptotic signaling pathway in response to DNA damage [GO:1902230]; negative regulation of viral release from host …	identical protein binding [GO:0042802]; myosin binding [GO:0017022]; protein self-association [GO:0043621]; RNA binding [GO:0003723]; Tat protein binding [GO:0030957]; transcription coactivator activity [GO:0003713]; translation initiation factor binding [GO:0031369]; ubiquitin binding [GO:0043130]; ubiquitin protein ligase activity [GO:0061630]; ubiquitin-protein transferase activity [GO:0004842…
Q96RF0	SNX18_HUMAN	SNX18 SH3PXD3B SNAG1	Sorting nexin-18 (SH3 and PX domain-containing protein 3B) (Sorting nexin-associated Golgi protein 1)	Homo sapiens (Human)	628	reviewed	FUNCTION: Involved in endocytosis and intracellular vesicle trafficking, both during interphase and at the end of mitosis. Required for efficient progress through mitosis and cytokinesis. Required for normal formation of the cleavage furrow at the end of mitosis. Plays a role in endocytosis via clathrin-coated pits, but also clathrin-independent, actin-dependent fluid-phase endocytosis. Plays a r…	cleavage furrow formation [GO:0036089]; endocytosis [GO:0006897]; endosomal transport [GO:0016197]; mitotic cytokinesis [GO:0000281]; positive regulation of GTPase activity [GO:0043547]; protein transport [GO:0015031]	phosphatidylinositol-4,5-bisphosphate binding [GO:0005546]
Q9UBB6	NCDN_HUMAN	NCDN KIAA0607	Neurochondrin	Homo sapiens (Human)	729	reviewed	FUNCTION: Probably involved in signal transduction, in the nervous system, via increasing cell surface localization of GRM5 and positively regulating its signaling (By similarity). Required for the spatial learning process. Acts as a negative regulator of Ca(2+)-calmodulin-dependent protein kinase 2 (CaMK2) phosphorylation. May play a role in modulating melanin-concentrating hormone-mediated func…	bone resorption [GO:0045453]; neuron projection development [GO:0031175]; regulation of neuronal synaptic plasticity [GO:0048168]
O43196	MSH5_HUMAN	MSH5	MutS protein homolog 5 (hMSH5)	Homo sapiens (Human)	834	reviewed	FUNCTION: Involved in DNA mismatch repair and meiotic recombination processes. Facilitates crossovers between homologs during meiosis (By similarity). {ECO:0000250}.	chiasma assembly [GO:0051026]; mismatch repair [GO:0006298]	ATP binding [GO:0005524]; DNA-dependent ATPase activity [GO:0008094]; mismatched DNA binding [GO:0030983]
Q5JSJ4	INT6L_HUMAN	INTS6L DDX26B	Integrator complex subunit 6-like (Protein DDX26B)	Homo sapiens (Human)	861	reviewed
Q8NFU7	TET1_HUMAN	TET1 CXXC6 KIAA1676 LCX	Methylcytosine dioxygenase TET1 (EC 1.14.11.n2) (CXXC-type zinc finger protein 6) (Leukemia-associated protein with a CXXC domain) (Ten-eleven translocation 1 gene protein)	Homo sapiens (Human)	2136	reviewed	FUNCTION: Dioxygenase that catalyzes the conversion of the modified genomic base 5-methylcytosine (5mC) into 5-hydroxymethylcytosine (5hmC) and plays a key role in active DNA demethylation. Also mediates subsequent conversion of 5hmC into 5-formylcytosine (5fC), and conversion of 5fC to 5-carboxylcytosine (5caC). Conversion of 5mC into 5hmC, 5fC and 5caC probably constitutes the first step in cyt…	chromatin organization [GO:0006325]; DNA demethylation [GO:0080111]; inner cell mass cell differentiation [GO:0001826]; negative regulation of methylation-dependent chromatin silencing [GO:0090310]; positive regulation of cell proliferation [GO:0008284]; positive regulation of histone methylation [GO:0031062]; positive regulation of transcription by RNA polymerase II [GO:0045944]; protein O-linke…	DNA binding [GO:0003677]; iron ion binding [GO:0005506]; methylcytosine dioxygenase activity [GO:0070579]; RNA polymerase II transcription factor activity, sequence-specific DNA binding [GO:0000981]; zinc ion binding [GO:0008270]
P41212	ETV6_HUMAN	ETV6 TEL TEL1	Transcription factor ETV6 (ETS translocation variant 6) (ETS-related protein Tel1) (Tel)	Homo sapiens (Human)	452	reviewed	FUNCTION: Transcriptional repressor; binds to the DNA sequence 5'-CCGGAAGT-3'. Plays a role in hematopoiesis and malignant transformation. {ECO:0000269|PubMed:25581430}.	cell differentiation [GO:0030154]; hematopoietic stem cell proliferation [GO:0071425]; mesenchymal cell apoptotic process [GO:0097152]; negative regulation of transcription by RNA polymerase II [GO:0000122]; neurogenesis [GO:0022008]; vitellogenesis [GO:0007296]	DNA binding transcription factor activity [GO:0003700]; protein domain specific binding [GO:0019904]; RNA polymerase II proximal promoter sequence-specific DNA binding [GO:0000978]; RNA polymerase II regulatory region sequence-specific DNA binding [GO:0000977]; RNA polymerase II transcription factor activity, sequence-specific DNA binding [GO:0000981]; transcriptional activator activity, RNA poly…
Q12929	EPS8_HUMAN	EPS8	Epidermal growth factor receptor kinase substrate 8	Homo sapiens (Human)	822	reviewed	FUNCTION: Signaling adapter that controls various cellular protrusions by regulating actin cytoskeleton dynamics and architecture. Depending on its association with other signal transducers, can regulate different processes. Together with SOS1 and ABI1, forms a trimeric complex that participates in transduction of signals from Ras to Rac by activating the Rac-specific guanine nucleotide exchange …	actin crosslink formation [GO:0051764]; actin filament bundle assembly [GO:0051017]; actin polymerization-dependent cell motility [GO:0070358]; barbed-end actin filament capping [GO:0051016]; cell proliferation [GO:0008283]; dendritic cell migration [GO:0036336]; epidermal growth factor receptor signaling pathway [GO:0007173]; exit from mitosis [GO:0010458]; Rac protein signal transduction [GO:00…	actin binding [GO:0003779]; Rac GTPase binding [GO:0048365]; SH3/SH2 adaptor activity [GO:0005070]
Q96RQ1	ERGI2_HUMAN	ERGIC2 ERV41 PTX1 CDA14	Endoplasmic reticulum-Golgi intermediate compartment protein 2	Homo sapiens (Human)	377	reviewed	FUNCTION: Possible role in transport between endoplasmic reticulum and Golgi. {ECO:0000250}.	retrograde vesicle-mediated transport, Golgi to ER [GO:0006890]
Q8N6R0	MET13_HUMAN	METTL13 KIAA0859 CGI-01	Methyltransferase-like protein 13 (EC 2.1.1.-)	Homo sapiens (Human)	699	reviewed			methyltransferase activity [GO:0008168]
P40855	PEX19_HUMAN	PEX19 HK33 PXF OK/SW-cl.22	Peroxisomal biogenesis factor 19 (33 kDa housekeeping protein) (Peroxin-19) (Peroxisomal farnesylated protein)	Homo sapiens (Human)	299	reviewed	FUNCTION: Necessary for early peroxisomal biogenesis. Acts both as a cytosolic chaperone and as an import receptor for peroxisomal membrane proteins (PMPs). Binds and stabilizes newly synthesized PMPs in the cytoplasm by interacting with their hydrophobic membrane-spanning domains, and targets them to the peroxisome membrane by binding to the integral membrane protein PEX3. Excludes CDKN2A from t…	chaperone-mediated protein folding [GO:0061077]; chaperone-mediated protein transport [GO:0072321]; establishment of protein localization to peroxisome [GO:0072663]; negative regulation of lipid binding [GO:1900131]; peroxisome fission [GO:0016559]; peroxisome membrane biogenesis [GO:0016557]; peroxisome organization [GO:0007031]; protein import into peroxisome membrane [GO:0045046]; protein stab…	ATPase binding [GO:0051117]; peroxisome membrane class-1 targeting sequence binding [GO:0036105]; protein N-terminus binding [GO:0047485]
P52564	MP2K6_HUMAN	MAP2K6 MEK6 MKK6 PRKMK6 SKK3	Dual specificity mitogen-activated protein kinase kinase 6 (MAP kinase kinase 6) (MAPKK 6) (EC 2.7.12.2) (MAPK/ERK kinase 6) (MEK 6) (Stress-activated protein kinase kinase 3) (SAPK kinase 3) (SAPKK-3) (SAPKK3)	Homo sapiens (Human)	334	reviewed	FUNCTION: Dual specificity protein kinase which acts as an essential component of the MAP kinase signal transduction pathway. With MAP3K3/MKK3, catalyzes the concomitant phosphorylation of a threonine and a tyrosine residue in the MAP kinases p38 MAPK11, MAPK12, MAPK13 and MAPK14 and plays an important role in the regulation of cellular responses to cytokines and all kinds of stresses. Especially…	activation of MAPK activity [GO:0000187]; activation of protein kinase activity [GO:0032147]; apoptotic process [GO:0006915]; cardiac muscle contraction [GO:0060048]; cell cycle arrest [GO:0007050]; cellular response to sorbitol [GO:0072709]; DNA damage induced protein phosphorylation [GO:0006975]; nucleotide-binding oligomerization domain containing signaling pathway [GO:0070423]; ovulation cycl…	ATP binding [GO:0005524]; identical protein binding [GO:0042802]; MAP kinase kinase activity [GO:0004708]; protein kinase binding [GO:0019901]; protein serine/threonine kinase activity [GO:0004674]; protein tyrosine kinase activity [GO:0004713]
Q15390	MTFR1_HUMAN	MTFR1 CHPPR FAM54A2 KIAA0009	Mitochondrial fission regulator 1 (Chondrocyte protein with a poly-proline region)	Homo sapiens (Human)	333	reviewed	FUNCTION: May play a role in mitochondrial aerobic respiration. May also regulate mitochondrial organization and fission (By similarity). {ECO:0000250}.	aerobic respiration [GO:0009060]; mitochondrial fission [GO:0000266]; mitochondrion organization [GO:0007005]
Q9H269	VPS16_HUMAN	VPS16	Vacuolar protein sorting-associated protein 16 homolog (hVPS16)	Homo sapiens (Human)	839	reviewed	FUNCTION: Plays a role in vesicle-mediated protein trafficking to lysosomal compartments including the endocytic membrane transport and autophagic pathways. Believed to act as a core component of the putative HOPS and CORVET endosomal tethering complexes which are proposed to be involved in the Rab5-to-Rab7 endosome conversion probably implicating MON1A/B, and via binding SNAREs and SNARE complex…	autophagosome maturation [GO:0097352]; endosome to lysosome transport [GO:0008333]; intracellular protein transport [GO:0006886]; regulation of SNARE complex assembly [GO:0035542]; regulation of vacuole fusion, non-autophagic [GO:0032889]; vacuole organization [GO:0007033]	actin binding [GO:0003779]; actin filament binding [GO:0051015]
O43933	PEX1_HUMAN	PEX1	Peroxisome biogenesis factor 1 (Peroxin-1) (Peroxisome biogenesis disorder protein 1)	Homo sapiens (Human)	1283	reviewed	FUNCTION: Required for stability of PEX5 and protein import into the peroxisome matrix. Anchored by PEX26 to peroxisome membranes, possibly to form heteromeric AAA ATPase complexes required for the import of proteins into peroxisomes.	microtubule-based peroxisome localization [GO:0060152]; peroxisome organization [GO:0007031]; protein import into peroxisome matrix [GO:0016558]; protein targeting to peroxisome [GO:0006625]	ATPase activity, coupled [GO:0042623]; ATP binding [GO:0005524]; protein-containing complex binding [GO:0044877]; protein C-terminus binding [GO:0008022]
Q9C0C7	AMRA1_HUMAN	AMBRA1 KIAA1736	Activating molecule in BECN1-regulated autophagy protein 1	Homo sapiens (Human)	1298	reviewed	FUNCTION: Regulates autophagy and development of the nervous system. Involved in autophagy in controlling protein turnover during neuronal development, and in regulating normal cell survival and proliferation (By similarity). {ECO:0000250}.	autophagosome assembly [GO:0000045]; autophagy of mitochondrion [GO:0000422]; cell differentiation [GO:0030154]; cellular response to starvation [GO:0009267]; macroautophagy [GO:0016236]; mitophagy [GO:0000423]; negative regulation of cardiac muscle cell apoptotic process [GO:0010667]; negative regulation of cell proliferation [GO:0008285]; negative regulation of neuron apoptotic process [GO:0043…	GTPase binding [GO:0051020]; ubiquitin protein ligase binding [GO:0031625]
Q66K14	TBC9B_HUMAN	TBC1D9B KIAA0676	TBC1 domain family member 9B	Homo sapiens (Human)	1250	reviewed	FUNCTION: May act as a GTPase-activating protein for Rab family protein(s).	activation of GTPase activity [GO:0090630]; intracellular protein transport [GO:0006886]; regulation of vesicle fusion [GO:0031338]	calcium ion binding [GO:0005509]; GTPase activator activity [GO:0005096]; Rab GTPase binding [GO:0017137]
Q8IYI6	EXOC8_HUMAN	EXOC8	Exocyst complex component 8 (Exocyst complex 84 kDa subunit)	Homo sapiens (Human)	725	reviewed	FUNCTION: Component of the exocyst complex involved in the docking of exocytic vesicles with fusion sites on the plasma membrane.	endosome organization [GO:0007032]; exocyst assembly [GO:0001927]; exocyst localization [GO:0051601]; extracellular matrix disassembly [GO:0022617]; protein transport [GO:0015031]; regulation of macroautophagy [GO:0016241]	Ral GTPase binding [GO:0017160]
P23378	GCSP_HUMAN	GLDC GCSP	Glycine dehydrogenase (decarboxylating), mitochondrial (EC 1.4.4.2) (Glycine cleavage system P protein) (Glycine decarboxylase) (Glycine dehydrogenase (aminomethyl-transferring))	Homo sapiens (Human)	1020	reviewed	FUNCTION: The glycine cleavage system catalyzes the degradation of glycine. The P protein (GLDC) binds the alpha-amino group of glycine through its pyridoxal phosphate cofactor; CO(2) is released and the remaining methylamine moiety is then transferred to the lipoamide cofactor of the H protein (GCSH). {ECO:0000269|PubMed:1993704, ECO:0000269|PubMed:1996985, ECO:0000269|PubMed:28244183}.	cellular response to leukemia inhibitory factor [GO:1990830]; glycine catabolic process [GO:0006546]; glycine decarboxylation via glycine cleavage system [GO:0019464]; response to lipoic acid [GO:1903442]; response to methylamine [GO:0036255]	electron transfer activity [GO:0009055]; glycine binding [GO:0016594]; glycine dehydrogenase (decarboxylating) activity [GO:0004375]; lyase activity [GO:0016829]; protein homodimerization activity [GO:0042803]; pyridoxal binding [GO:0070280]; pyridoxal phosphate binding [GO:0030170]
Q7Z5L2	R3HCL_HUMAN	R3HCC1L C10orf28 GIDRP88	Coiled-coil domain-containing protein R3HCC1L (Growth inhibition and differentiation-related protein 88) (Putative mitochondrial space protein 32.1) (R3H and coiled-coil domain-containing protein 1-like)	Homo sapiens (Human)	792	reviewed
Q8TE76	MORC4_HUMAN	MORC4 ZCW4 ZCWCC2	MORC family CW-type zinc finger protein 4 (Zinc finger CW-type coiled-coil domain protein 2) (Zinc finger CW-type domain protein 4)	Homo sapiens (Human)	937	reviewed			zinc ion binding [GO:0008270]
Q5VSL9	STRP1_HUMAN	STRIP1 FAM40A KIAA1761	Striatin-interacting protein 1 (Protein FAM40A)	Homo sapiens (Human)	837	reviewed	FUNCTION: Plays a role in the regulation of cell morphology and cytoskeletal organization. Required in the cortical actin filament dynamics and cell shape. {ECO:0000269|PubMed:21834987}.	cortical actin cytoskeleton organization [GO:0030866]; regulation of cell morphogenesis [GO:0022604]	protein kinase binding [GO:0019901]; Rho GTPase binding [GO:0017048]
Q99523	SORT_HUMAN	SORT1	Sortilin (100 kDa NT receptor) (Glycoprotein 95) (Gp95) (Neurotensin receptor 3) (NT3) (NTR3)	Homo sapiens (Human)	831	reviewed	FUNCTION: Functions as a sorting receptor in the Golgi compartment and as a clearance receptor on the cell surface. Required for protein transport from the Golgi apparatus to the lysosomes by a pathway that is independent of the mannose-6-phosphate receptor (M6PR). Also required for protein transport from the Golgi apparatus to the endosomes. Promotes neuronal apoptosis by mediating endocytosis o…	endocytosis [GO:0006897]; endosome to lysosome transport [GO:0008333]; endosome transport via multivesicular body sorting pathway [GO:0032509]; extrinsic apoptotic signaling pathway via death domain receptors [GO:0008625]; glucose import [GO:0046323]; Golgi to endosome transport [GO:0006895]; G-protein coupled receptor signaling pathway [GO:0007186]; multicellular organism development [GO:0007275…	enzyme binding [GO:0019899]; nerve growth factor binding [GO:0048406]; nerve growth factor receptor activity [GO:0010465]; neurotensin receptor activity, non-G-protein coupled [GO:0030379]
Q49A88	CCD14_HUMAN	CCDC14	Coiled-coil domain-containing protein 14	Homo sapiens (Human)	953	reviewed	FUNCTION: Negatively regulates centriole duplication. Negatively regulates CEP63 and CDK2 centrosomal localization. {ECO:0000269|PubMed:24613305, ECO:0000269|PubMed:26297806}.	protein localization to centrosome [GO:0071539]; substantia nigra development [GO:0021762]
Q8WTW3	COG1_HUMAN	COG1 KIAA1381 LDLB	Conserved oligomeric Golgi complex subunit 1 (COG complex subunit 1) (Component of oligomeric Golgi complex 1)	Homo sapiens (Human)	980	reviewed	FUNCTION: Required for normal Golgi function. {ECO:0000250}.	ER to Golgi vesicle-mediated transport [GO:0006888]; Golgi organization [GO:0007030]; intra-Golgi vesicle-mediated transport [GO:0006891]; protein transport [GO:0015031]
O75928	PIAS2_HUMAN	PIAS2 PIASX	E3 SUMO-protein ligase PIAS2 (EC 2.3.2.-) (Androgen receptor-interacting protein 3) (ARIP3) (DAB2-interacting protein) (DIP) (E3 SUMO-protein transferase PIAS2) (Msx-interacting zinc finger protein) (Miz1) (PIAS-NY protein) (Protein inhibitor of activated STAT x) (Protein inhibitor of activated STAT2)	Homo sapiens (Human)	621	reviewed	FUNCTION: Functions as an E3-type small ubiquitin-like modifier (SUMO) ligase, stabilizing the interaction between UBE2I and the substrate, and as a SUMO-tethering factor. Plays a crucial role as a transcriptional coregulator in various cellular pathways, including the STAT pathway, the p53 pathway and the steroid hormone signaling pathway. The effects of this transcriptional coregulation, transa…	androgen receptor signaling pathway [GO:0030521]; negative regulation of androgen receptor signaling pathway [GO:0060766]; negative regulation of DNA binding transcription factor activity [GO:0043433]; positive regulation of transcription, DNA-templated [GO:0045893]; positive regulation of transcription by RNA polymerase II [GO:0045944]; protein sumoylation [GO:0016925]; regulation of osteoblast …	androgen receptor binding [GO:0050681]; DNA binding [GO:0003677]; SUMO ligase activity [GO:0061665]; SUMO transferase activity [GO:0019789]; transcription coactivator activity [GO:0003713]; transcription factor binding [GO:0008134]; ubiquitin protein ligase binding [GO:0031625]; zinc ion binding [GO:0008270]
Q9H4H8	FA83D_HUMAN	FAM83D C20orf129	Protein FAM83D (Spindle protein CHICA)	Homo sapiens (Human)	585	reviewed	FUNCTION: Probable proto-oncogene that regulates cell proliferation, growth, migration and epithelial to mesenchymal transition. Through the degradation of FBXW7, may act indirectly on the expression and downstream signaling of MTOR, JUN and MYC (PubMed:24344117). May play also a role in cell proliferation through activation of the ERK1/ERK2 signaling cascade (PubMed:25646692). May also be import…	cell division [GO:0051301]; cell migration [GO:0016477]; cell proliferation [GO:0008283]; epithelial to mesenchymal transition [GO:0001837]; metaphase plate congression [GO:0051310]; positive regulation of cell cycle G1/S phase transition [GO:1902808]; protein localization to mitotic spindle [GO:1902480]; regulation of ERK1 and ERK2 cascade [GO:0070372]; regulation of protein catabolic process [G…	kinesin binding [GO:0019894]; microtubule binding [GO:0008017]; protein kinase binding [GO:0019901]
Q14139	UBE4A_HUMAN	UBE4A KIAA0126	Ubiquitin conjugation factor E4 A (EC 2.3.2.27) (RING-type E3 ubiquitin transferase E4 A)	Homo sapiens (Human)	1066	reviewed	FUNCTION: Ubiquitin-protein ligase that probably functions as an E3 ligase in conjunction with specific E1 and E2 ligases. May also function as an E4 ligase mediating the assembly of polyubiquitin chains on substrates ubiquitinated by another E3 ubiquitin ligase. Mediates 'Lys-48'-linked polyubiquitination of substrates. {ECO:0000250|UniProtKB:E9Q735, ECO:0000250|UniProtKB:P54860}.	protein polyubiquitination [GO:0000209]; ubiquitin-dependent ERAD pathway [GO:0030433]; ubiquitin-dependent protein catabolic process [GO:0006511]	ubiquitin-ubiquitin ligase activity [GO:0034450]
P52630	STAT2_HUMAN	STAT2	Signal transducer and activator of transcription 2 (p113)	Homo sapiens (Human)	851	reviewed	FUNCTION: Signal transducer and activator of transcription that mediates signaling by type I IFNs (IFN-alpha and IFN-beta). Following type I IFN binding to cell surface receptors, Jak kinases (TYK2 and JAK1) are activated, leading to tyrosine phosphorylation of STAT1 and STAT2. The phosphorylated STATs dimerize, associate with IRF9/ISGF3G to form a complex termed ISGF3 transcription factor, that …	cytokine-mediated signaling pathway [GO:0019221]; defense response to virus [GO:0051607]; JAK-STAT cascade [GO:0007259]; regulation of mitochondrial fission [GO:0090140]; regulation of protein phosphorylation [GO:0001932]; regulation of transcription by RNA polymerase II [GO:0006357]; transcription, DNA-templated [GO:0006351]; type I interferon signaling pathway [GO:0060337]; viral process [GO:00…	DNA binding [GO:0003677]; identical protein binding [GO:0042802]; RNA polymerase II transcription factor activity, sequence-specific DNA binding [GO:0000981]; signal transducer activity [GO:0004871]; ubiquitin-like protein ligase binding [GO:0044389]
Q9H7R0	ZN442_HUMAN	ZNF442	Zinc finger protein 442	Homo sapiens (Human)	627	reviewed	FUNCTION: May be involved in transcriptional regulation.	transcription, DNA-templated [GO:0006351]	DNA binding [GO:0003677]; metal ion binding [GO:0046872]; RNA polymerase II transcription factor activity, sequence-specific DNA binding [GO:0000981]
P21580	TNAP3_HUMAN	TNFAIP3 OTUD7C	Tumor necrosis factor alpha-induced protein 3 (TNF alpha-induced protein 3) (EC 2.3.2.-) (EC 3.4.19.12) (OTU domain-containing protein 7C) (Putative DNA-binding protein A20) (Zinc finger protein A20) [Cleaved into: A20p50; A20p37]	Homo sapiens (Human)	790	reviewed	FUNCTION: Ubiquitin-editing enzyme that contains both ubiquitin ligase and deubiquitinase activities. Involved in immune and inflammatory responses signaled by cytokines, such as TNF-alpha and IL-1 beta, or pathogens via Toll-like receptors (TLRs) through terminating NF-kappa-B activity. Essential component of a ubiquitin-editing protein complex, comprising also RNF11, ITCH and TAX1BP1, that ensu…	apoptotic process [GO:0006915]; B-1 B cell homeostasis [GO:0001922]; cellular response to hydrogen peroxide [GO:0070301]; cellular response to lipopolysaccharide [GO:0071222]; establishment of protein localization to vacuole [GO:0072666]; inflammatory response [GO:0006954]; negative regulation of B cell activation [GO:0050869]; negative regulation of bone resorption [GO:0045779]; negative regulat…	DNA binding [GO:0003677]; identical protein binding [GO:0042802]; K63-linked polyubiquitin modification-dependent protein binding [GO:0070530]; kinase binding [GO:0019900]; Lys63-specific deubiquitinase activity [GO:0061578]; protease binding [GO:0002020]; protein self-association [GO:0043621]; thiol-dependent ubiquitin-specific protease activity [GO:0004843]; thiol-dependent ubiquitinyl hydrolas…
Q13439	GOGA4_HUMAN	GOLGA4	Golgin subfamily A member 4 (256 kDa golgin) (Golgin-245) (Protein 72.1) (Trans-Golgi p230)	Homo sapiens (Human)	2230	reviewed	FUNCTION: Involved in vesicular trafficking at the Golgi apparatus level. May play a role in delivery of transport vesicles containing GPI-linked proteins from the trans-Golgi network through its interaction with MACF1. Involved in endosome-to-Golgi trafficking (PubMed:29084197). {ECO:0000269|PubMed:15265687, ECO:0000269|PubMed:29084197}.	Golgi to plasma membrane protein transport [GO:0043001]; positive regulation of axon extension [GO:0045773]; vesicle-mediated transport [GO:0016192]	GTPase binding [GO:0051020]
P42858	HD_HUMAN	HTT HD IT15	Huntingtin (Huntington disease protein) (HD protein)	Homo sapiens (Human)	3142	reviewed	FUNCTION: May play a role in microtubule-mediated transport or vesicle function.	animal organ development [GO:0048513]; apoptotic process [GO:0006915]; establishment of mitotic spindle orientation [GO:0000132]; Golgi organization [GO:0007030]; negative regulation of extrinsic apoptotic signaling pathway [GO:2001237]; positive regulation of aggrephagy [GO:1905337]; positive regulation of apoptotic process [GO:0043065]; positive regulation of autophagy of mitochondrion [GO:1903…	beta-tubulin binding [GO:0048487]; dynactin binding [GO:0034452]; dynein intermediate chain binding [GO:0045505]; heat shock protein binding [GO:0031072]; identical protein binding [GO:0042802]; ion channel binding [GO:0044325]; kinase binding [GO:0019900]; p53 binding [GO:0002039]; profilin binding [GO:0005522]; transcription factor binding [GO:0008134]
Q6ZRV2	FA83H_HUMAN	FAM83H	Protein FAM83H	Homo sapiens (Human)	1179	reviewed	FUNCTION: May play a major role in the structural organization and calcification of developing enamel (PubMed:18252228). May play a role in keratin cytoskeleton disassembly by recruiting CSNK1A1 to keratin filaments. Thereby, it may regulate epithelial cell migration (PubMed:23902688). {ECO:0000269|PubMed:18252228, ECO:0000269|PubMed:23902688}.	biomineral tissue development [GO:0031214]; intermediate filament cytoskeleton organization [GO:0045104]; positive regulation of cell migration [GO:0030335]; protein localization to cytoskeleton [GO:0044380]	keratin filament binding [GO:1990254]; protein kinase binding [GO:0019901]
O94822	LTN1_HUMAN	LTN1 C21orf10 C21orf98 KIAA0714 RNF160 ZNF294 HSPC087	E3 ubiquitin-protein ligase listerin (EC 2.3.2.27) (RING finger protein 160) (RING-type E3 ubiquitin transferase listerin) (Zinc finger protein 294)	Homo sapiens (Human)	1766	reviewed	FUNCTION: E3 ubiquitin-protein ligase component of the ribosome quality control complex (RQC), a ribosome-associated complex that mediates ubiquitination and extraction of incompletely synthesized nascent chains for proteasomal degradation (PubMed:23685075, PubMed:25132172, PubMed:25578875). Ubiquitination leads to VCP/p97 recruitment for extraction and degradation of the incomplete translation p…	protein autoubiquitination [GO:0051865]	ubiquitin protein ligase activity [GO:0061630]; zinc ion binding [GO:0008270]
Q5T447	HECD3_HUMAN	HECTD3	E3 ubiquitin-protein ligase HECTD3 (EC 2.3.2.26) (HECT domain-containing protein 3) (HECT-type E3 ubiquitin transferase HECTD3)	Homo sapiens (Human)	861	reviewed	FUNCTION: E3 ubiquitin ligases accepts ubiquitin from an E2 ubiquitin-conjugating enzyme in the form of a thioester and then directly transfers the ubiquitin to targeted substrates. Mediates ubiquitination of TRIOBP and its subsequent proteasomal degradation, thus faciliting cell cycle progression by regulating the turn-over of TRIOBP. Mediates also ubiquitination of STX8 (By similarity). {ECO:00…	proteasome-mediated ubiquitin-dependent protein catabolic process [GO:0043161]	syntaxin binding [GO:0019905]; ubiquitin protein ligase activity [GO:0061630]; ubiquitin-protein transferase activity [GO:0004842]
Q9UBV2	SE1L1_HUMAN	SEL1L TSA305 UNQ128/PRO1063	Protein sel-1 homolog 1 (Suppressor of lin-12-like protein 1) (Sel-1L)	Homo sapiens (Human)	794	reviewed	FUNCTION: Plays a role in the endoplasmic reticulum quality control (ERQC) system also called ER-associated degradation (ERAD) involved in ubiquitin-dependent degradation of misfolded endoplasmic reticulum proteins (PubMed:16186509). Enhances SYVN1 stability. Plays a role in LPL maturation and secretion. Required for normal differentiation of the pancreas epithelium, and for normal exocrine funct…	endoplasmic reticulum mannose trimming [GO:1904380]; ERAD pathway [GO:0036503]; Notch signaling pathway [GO:0007219]; protein secretion [GO:0009306]; protein stabilization [GO:0050821]; retrograde protein transport, ER to cytosol [GO:0030970]; transmembrane transport [GO:0055085]; triglyceride metabolic process [GO:0006641]; ubiquitin-dependent ERAD pathway [GO:0030433]
P52306	GDS1_HUMAN	RAP1GDS1	Rap1 GTPase-GDP dissociation stimulator 1 (Exchange factor smgGDS) (SMG GDS protein) (SMG P21 stimulatory GDP/GTP exchange protein)	Homo sapiens (Human)	607	reviewed	FUNCTION: Stimulates GDP/GTP exchange reaction of a group of small GTP-binding proteins (G proteins) including Rap1a/Rap1b, RhoA, RhoB and KRas, by stimulating the dissociation of GDP from and the subsequent binding of GTP to each small G protein.	myosin filament assembly [GO:0031034]; negative regulation of endoplasmic reticulum calcium ion concentration [GO:0032471]; positive regulation of GTPase activity [GO:0043547]; positive regulation of mitochondrial calcium ion concentration [GO:0051561]; small GTPase mediated signal transduction [GO:0007264]; vascular smooth muscle contraction [GO:0014829]	GTPase activator activity [GO:0005096]
Q86UQ4	ABCAD_HUMAN	ABCA13	ATP-binding cassette sub-family A member 13	Homo sapiens (Human)	5058	reviewed		lipid transport [GO:0006869]; neutrophil degranulation [GO:0043312]	ATPase activity, coupled to transmembrane movement of substances [GO:0042626]; ATP binding [GO:0005524]
Q96DT6	ATG4C_HUMAN	ATG4C APG4C AUTL1 AUTL3	Cysteine protease ATG4C (EC 3.4.22.-) (AUT-like 3 cysteine endopeptidase) (Autophagin-3) (Autophagy-related cysteine endopeptidase 3) (Autophagy-related protein 4 homolog C)	Homo sapiens (Human)	458	reviewed	FUNCTION: Cysteine protease required for the cytoplasm to vacuole transport (Cvt) and autophagy. Is not essential for autophagy development under normal conditions but is required for a proper autophagic response under stressful conditions such as prolonged starvation (By similarity). Cleaves the C-terminal amino acid of ATG8 family proteins MAP1LC3 and GABARAPL2, to reveal a C-terminal glycine. …	autophagosome assembly [GO:0000045]; autophagy [GO:0006914]; autophagy of mitochondrion [GO:0000422]; autophagy of nucleus [GO:0044804]; C-terminal protein lipidation [GO:0006501]; protein delipidation [GO:0051697]; protein targeting to membrane [GO:0006612]; proteolysis [GO:0006508]	cysteine-type endopeptidase activity [GO:0004197]; peptidase activity [GO:0008233]
Q13884	SNTB1_HUMAN	SNTB1 SNT2B1	Beta-1-syntrophin (59 kDa dystrophin-associated protein A1 basic component 1) (DAPA1B) (BSYN2) (Syntrophin-2) (Tax interaction protein 43) (TIP-43)	Homo sapiens (Human)	538	reviewed	FUNCTION: Adapter protein that binds to and probably organizes the subcellular localization of a variety of membrane proteins. May link various receptors to the actin cytoskeleton and the dystrophin glycoprotein complex.	muscle contraction [GO:0006936]	actin binding [GO:0003779]; calmodulin binding [GO:0005516]; structural molecule activity [GO:0005198]
Q86XR8	CEP57_HUMAN	CEP57 KIAA0092 TSP57	Centrosomal protein of 57 kDa (Cep57) (FGF2-interacting protein) (Testis-specific protein 57) (Translokin)	Homo sapiens (Human)	500	reviewed	FUNCTION: Centrosomal protein which may be required for microtubule attachment to centrosomes. May act by forming ring-like structures around microtubules. Mediates nuclear translocation and mitogenic activity of the internalized growth factor FGF2, but that of FGF1. {ECO:0000269|PubMed:22321063}.	ciliary basal body-plasma membrane docking [GO:0097711]; fibroblast growth factor receptor signaling pathway [GO:0008543]; G2/M transition of mitotic cell cycle [GO:0000086]; microtubule anchoring [GO:0034453]; mitotic sister chromatid segregation [GO:0000070]; protein homooligomerization [GO:0051260]; protein import into nucleus, translocation [GO:0000060]; regulation of G2/M transition of mitot…	fibroblast growth factor binding [GO:0017134]; gamma-tubulin binding [GO:0043015]; microtubule binding [GO:0008017]; protein homodimerization activity [GO:0042803]
A7E2V4	ZSWM8_HUMAN	ZSWIM8 KIAA0913	Zinc finger SWIM domain-containing protein 8	Homo sapiens (Human)	1837	reviewed			zinc ion binding [GO:0008270]
Q9Y3R5	DOP2_HUMAN	DOPEY2 C21orf5 KIAA0933	Protein dopey-2	Homo sapiens (Human)	2298	reviewed	FUNCTION: May be involved in protein traffic between late Golgi and early endosomes. {ECO:0000250}.	cognition [GO:0050890]; endoplasmic reticulum organization [GO:0007029]; Golgi to endosome transport [GO:0006895]; multicellular organism development [GO:0007275]; protein transport [GO:0015031]
Q92540	SMG7_HUMAN	SMG7 C1orf16 EST1C KIAA0250	Protein SMG7 (EST1-like protein C) (SMG-7 homolog) (hSMG-7)	Homo sapiens (Human)	1137	reviewed	FUNCTION: Plays a role in nonsense-mediated mRNA decay. Recruits UPF1 to cytoplasmic mRNA decay bodies. Together with SMG5 is thought to provide a link to the mRNA degradation machinery involving exonucleolytic pathways, and to serve as an adapter for UPF1 to protein phosphatase 2A (PP2A), thereby triggering UPF1 dephosphorylation. {ECO:0000269|PubMed:15546618, ECO:0000269|PubMed:15721257}.	mRNA export from nucleus [GO:0006406]; nuclear-transcribed mRNA catabolic process, nonsense-mediated decay [GO:0000184]; regulation of dephosphorylation [GO:0035303]; regulation of RNA stability [GO:0043487]; telomere maintenance via telomerase [GO:0007004]	protein phosphatase 2A binding [GO:0051721]; ribonuclease activity [GO:0004540]; ribonucleoprotein complex binding [GO:0043021]; telomerase RNA binding [GO:0070034]; telomeric DNA binding [GO:0042162]
Q86XI2	CNDG2_HUMAN	NCAPG2 LUZP5	Condensin-2 complex subunit G2 (Chromosome-associated protein G2) (CAP-G2) (hCAP-G2) (Leucine zipper protein 5) (Non-SMC condensin II complex subunit G2)	Homo sapiens (Human)	1143	reviewed	FUNCTION: Regulatory subunit of the condensin-2 complex, a complex which establishes mitotic chromosome architecture and is involved in physical rigidity of the chromatid axis. {ECO:0000269|PubMed:14532007}.	cell cycle [GO:0007049]; cell division [GO:0051301]; chromosome condensation [GO:0030261]; inner cell mass cell proliferation [GO:0001833]	methylated histone binding [GO:0035064]
Q3ZCX4	ZN568_HUMAN	ZNF568	Zinc finger protein 568	Homo sapiens (Human)	644	reviewed	FUNCTION: Has transcriptional repression activity, partially through the recruitment of the corepressor TRIM28 but has also repression activity independently of this interaction. Essential during embryonic development, where it acts as direct repressor of a placental-specific transcript of IGF2 in early development and regulates convergent extension movements required for axis elongation and tiss…	embryonic placenta morphogenesis [GO:0060669]; in utero embryonic development [GO:0001701]; negative regulation of transcription, DNA-templated [GO:0045892]; negative regulation of transcription by RNA polymerase II [GO:0000122]; regulation of transcription, DNA-templated [GO:0006355]; transcription, DNA-templated [GO:0006351]	DNA binding transcription factor activity [GO:0003700]; metal ion binding [GO:0046872]; RNA polymerase II transcription factor activity, sequence-specific DNA binding [GO:0000981]; transcription regulatory region sequence-specific DNA binding [GO:0000976]
Q9H6U6	BCAS3_HUMAN	BCAS3	Breast carcinoma-amplified sequence 3 (GAOB1)	Homo sapiens (Human)	928	reviewed	FUNCTION: Plays a role in angiogenesis. Participates in the regulation of cell polarity and directional endothelial cell migration by mediating both the activation and recruitment of CDC42 and the reorganization of the actin cytoskeleton at the cell leading edge. Promotes filipodia formation (By similarity). Functions synergistically with PELP1 as a transcriptional coactivator of estrogen recepto…	activation of GTPase activity [GO:0090630]; angiogenesis [GO:0001525]; cellular response to estrogen stimulus [GO:0071391]; Golgi organization [GO:0007030]; microtubule organizing center organization [GO:0031023]; negative regulation of focal adhesion assembly [GO:0051895]; negative regulation of GTPase activity [GO:0034260]; positive regulation of actin cytoskeleton reorganization [GO:2000251]; …	acetyltransferase activator activity [GO:0010698]; beta-tubulin binding [GO:0048487]; chromatin binding [GO:0003682]; histone acetyltransferase binding [GO:0035035]; histone binding [GO:0042393]; nuclear hormone receptor binding [GO:0035257]; transcription factor binding [GO:0008134]
Q8IXI2	MIRO1_HUMAN	RHOT1 ARHT1	Mitochondrial Rho GTPase 1 (MIRO-1) (hMiro-1) (EC 3.6.5.-) (Rac-GTP-binding protein-like protein) (Ras homolog gene family member T1)	Homo sapiens (Human)	618	reviewed	FUNCTION: Mitochondrial GTPase involved in mitochondrial trafficking. Probably involved in control of anterograde transport of mitochondria and their subcellular distribution. {ECO:0000269|PubMed:12482879, ECO:0000269|PubMed:16630562}.	cellular homeostasis [GO:0019725]; establishment of mitochondrion localization by microtubule attachment [GO:0034640]; mitochondrial outer membrane permeabilization [GO:0097345]; mitochondrion transport along microtubule [GO:0047497]; protein deubiquitination [GO:0016579]; regulation of neurotransmitter secretion [GO:0046928]; regulation of organelle transport along microtubule [GO:1902513]; regu…	calcium ion binding [GO:0005509]; GTPase activity [GO:0003924]; GTP binding [GO:0005525]
Q9BXB5	OSB10_HUMAN	OSBPL10 ORP10 OSBP9	Oxysterol-binding protein-related protein 10 (ORP-10) (OSBP-related protein 10)	Homo sapiens (Human)	764	reviewed	FUNCTION: Probable lipid transporter involved in lipid countertransport between the endoplasmic reticulum and the plasma membrane. Its ability to bind phosphatidylserine, suggests that it specifically exchanges phosphatidylserine with phosphatidylinositol 4-phosphate (PI4P), delivering phosphatidylserine to the plasma membrane in exchange for PI4P (PubMed:23934110) (Probable). Plays a role in neg…	phosphatidylserine acyl-chain remodeling [GO:0036150]	cholesterol binding [GO:0015485]; phosphatidylserine binding [GO:0001786]; phospholipid transporter activity [GO:0005548]
Q9BT22	ALG1_HUMAN	ALG1 HMAT1 HMT1 PSEC0061 UNQ861/PRO1870	Chitobiosyldiphosphodolichol beta-mannosyltransferase (EC 2.4.1.142) (Asparagine-linked glycosylation protein 1 homolog) (Beta-1,4-mannosyltransferase) (GDP-Man:GlcNAc2-PP-dolichol mannosyltransferase) (GDP-mannose-dolichol diphosphochitobiose mannosyltransferase) (Mannosyltransferase-1) (MT-1) (hMat-1)	Homo sapiens (Human)	464	reviewed	FUNCTION: Participates in the formation of the lipid-linked precursor oligosaccharide for N-glycosylation. Involved in assembling the dolichol-pyrophosphate-GlcNAc(2)-Man(5) intermediate on the cytoplasmic surface of the ER. {ECO:0000269|PubMed:10704531, ECO:0000269|PubMed:26931382}.	dolichol-linked oligosaccharide biosynthetic process [GO:0006488]; protein glycosylation [GO:0006486]	chitobiosyldiphosphodolichol beta-mannosyltransferase activity [GO:0004578]; mannosyltransferase activity [GO:0000030]
Q96MX6	WDR92_HUMAN	WDR92	WD repeat-containing protein 92 (WD repeat-containing protein Monad)	Homo sapiens (Human)	357	reviewed	FUNCTION: Seems to act as a modulator of apoptosis. {ECO:0000269|PubMed:16487927}.	apoptotic process [GO:0006915]	ubiquitin binding [GO:0043130]
Q9NVE7	PANK4_HUMAN	PANK4	Pantothenate kinase 4 (hPanK4) (EC 2.7.1.33) (Pantothenic acid kinase 4)	Homo sapiens (Human)	773	reviewed	FUNCTION: Plays a role in the physiological regulation of the intracellular CoA concentration. {ECO:0000250}.	coenzyme A biosynthetic process [GO:0015937]	ATP binding [GO:0005524]; pantothenate kinase activity [GO:0004594]
Q9NQC7	CYLD_HUMAN	CYLD CYLD1 KIAA0849 HSPC057	Ubiquitin carboxyl-terminal hydrolase CYLD (EC 3.4.19.12) (Deubiquitinating enzyme CYLD) (Ubiquitin thioesterase CYLD) (Ubiquitin-specific-processing protease CYLD)	Homo sapiens (Human)	956	reviewed	FUNCTION: Deubiquitinase that specifically cleaves 'Lys-63'-linked polyubiquitin chains. Has endodeubiquitinase activity. Plays an important role in the regulation of pathways leading to NF-kappa-B activation (PubMed:12917689, PubMed:12917691). Contributes to the regulation of cell survival, proliferation and differentiation via its effects on NF-kappa-B activation (PubMed:12917690). Negative reg…	CD4-positive or CD8-positive, alpha-beta T cell lineage commitment [GO:0043369]; cell cycle [GO:0007049]; homeostasis of number of cells [GO:0048872]; innate immune response [GO:0045087]; necroptotic process [GO:0070266]; negative regulation of canonical Wnt signaling pathway [GO:0090090]; negative regulation of NF-kappaB transcription factor activity [GO:0032088]; negative regulation of NIK/NF-k…	Lys48-specific deubiquitinase activity [GO:1990380]; Lys63-specific deubiquitinase activity [GO:0061578]; proline-rich region binding [GO:0070064]; protein kinase binding [GO:0019901]; thiol-dependent ubiquitin-specific protease activity [GO:0004843]; thiol-dependent ubiquitinyl hydrolase activity [GO:0036459]; zinc ion binding [GO:0008270]
Q14746	COG2_HUMAN	COG2 LDLC	Conserved oligomeric Golgi complex subunit 2 (COG complex subunit 2) (Component of oligomeric Golgi complex 2) (Low density lipoprotein receptor defect C-complementing protein)	Homo sapiens (Human)	738	reviewed	FUNCTION: Required for normal Golgi morphology and function.	ER to Golgi vesicle-mediated transport [GO:0006888]; Golgi organization [GO:0007030]; intra-Golgi vesicle-mediated transport [GO:0006891]	protein-containing complex binding [GO:0044877]; protein transporter activity [GO:0008565]
Q86SQ0	PHLB2_HUMAN	PHLDB2 LL5B	Pleckstrin homology-like domain family B member 2 (Protein LL5-beta)	Homo sapiens (Human)	1253	reviewed	FUNCTION: Seems to be involved in the assembly of the postsynaptic apparatus. May play a role in acetyl-choline receptor (AChR) aggregation in the postsynaptic membrane (By similarity). {ECO:0000250, ECO:0000269|PubMed:12376540}.	establishment of protein localization [GO:0045184]; microtubule cytoskeleton organization [GO:0000226]; negative regulation of focal adhesion assembly [GO:0051895]; negative regulation of stress fiber assembly [GO:0051497]; negative regulation of wound healing, spreading of epidermal cells [GO:1903690]; positive regulation of basement membrane assembly involved in embryonic body morphogenesis [GO…	cadherin binding [GO:0045296]
Q9P0V3	SH3B4_HUMAN	SH3BP4 BOG25 EHB10 TTP	SH3 domain-binding protein 4 (EH-binding protein 10) (Transferrin receptor-trafficking protein)	Homo sapiens (Human)	963	reviewed	FUNCTION: May function in transferrin receptor internalization at the plasma membrane through a cargo-specific control of clathrin-mediated endocytosis. Alternatively, may act as a negative regulator of the amino acid-induced TOR signaling by inhibiting the formation of active Rag GTPase complexes. Preferentially binds inactive Rag GTPase complexes and prevents their interaction with the mTORC1 c…	cellular response to amino acid stimulus [GO:0071230]; endocytosis [GO:0006897]; negative regulation of cell growth [GO:0030308]; negative regulation of cell proliferation [GO:0008285]; negative regulation of GTPase activity [GO:0034260]; negative regulation of TOR signaling [GO:0032007]; positive regulation of autophagy [GO:0010508]; protein localization to lysosome [GO:0061462]; regulation of c…	GDP-dissociation inhibitor activity [GO:0005092]; identical protein binding [GO:0042802]; Ras GTPase binding [GO:0017016]
Q9H1I8	ASCC2_HUMAN	ASCC2 ASC1P100	Activating signal cointegrator 1 complex subunit 2 (ASC-1 complex subunit p100) (Trip4 complex subunit p100)	Homo sapiens (Human)	757	reviewed	FUNCTION: Enhances NF-kappa-B, SRF and AP1 transactivation.	DNA dealkylation involved in DNA repair [GO:0006307]; regulation of transcription, DNA-templated [GO:0006355]; transcription, DNA-templated [GO:0006351]
Q92692	NECT2_HUMAN	NECTIN2 HVEB PRR2 PVRL2	Nectin-2 (Herpes virus entry mediator B) (Herpesvirus entry mediator B) (HveB) (Nectin cell adhesion molecule 2) (Poliovirus receptor-related protein 2) (CD antigen CD112)	Homo sapiens (Human)	538	reviewed	FUNCTION: Modulator of T-cell signaling. Can be either a costimulator of T-cell function, or a coinhibitor, depending on the receptor it binds to. Upon binding to CD226, stimulates T-cell proliferation and cytokine production, including that of IL2, IL5, IL10, IL13, and IFNG. Upon interaction with PVRIG, inhibits T-cell proliferation. These interactions are competitive (PubMed:26755705). Probable…	acrosome assembly [GO:0001675]; adherens junction organization [GO:0034332]; adhesion of symbiont to host [GO:0044406]; cell part morphogenesis [GO:0032990]; cell recognition [GO:0008037]; cilium organization [GO:0044782]; coreceptor-mediated virion attachment to host cell [GO:0046814]; cytoskeleton organization [GO:0007010]; establishment of mitochondrion localization [GO:0051654]; fertilization…	cell adhesion molecule binding [GO:0050839]; coreceptor activity [GO:0015026]; identical protein binding [GO:0042802]; protein homodimerization activity [GO:0042803]; signaling receptor binding [GO:0005102]; virus receptor activity [GO:0001618]
Q9H6R7	WDCP_HUMAN	WDCP C2orf44 PP384	WD repeat and coiled-coil-containing protein	Homo sapiens (Human)	721	reviewed		protein complex oligomerization [GO:0051259]	kinase binding [GO:0019900]
Q9UKS6	PACN3_HUMAN	PACSIN3	Protein kinase C and casein kinase substrate in neurons protein 3 (SH3 domain-containing protein 6511)	Homo sapiens (Human)	424	reviewed	FUNCTION: Plays a role in endocytosis and regulates internalization of plasma membrane proteins. Overexpression impairs internalization of SLC2A1/GLUT1 and TRPV4 and increases the levels of SLC2A1/GLUT1 and TRPV4 at the cell membrane. Inhibits the TRPV4 calcium channel activity (By similarity). {ECO:0000250, ECO:0000269|PubMed:11082044}.	endocytosis [GO:0006897]; negative regulation of calcium ion transport [GO:0051926]; negative regulation of endocytosis [GO:0045806]; plasma membrane tubulation [GO:0097320]; positive regulation of membrane protein ectodomain proteolysis [GO:0051044]; regulation of endocytosis [GO:0030100]	calcium channel inhibitor activity [GO:0019855]; cytoskeletal protein binding [GO:0008092]; lipid binding [GO:0008289]
Q6NUK1	SCMC1_HUMAN	SLC25A24 APC1 MCSC1 SCAMC1	Calcium-binding mitochondrial carrier protein SCaMC-1 (Mitochondrial ATP-Mg/Pi carrier protein 1) (Mitochondrial Ca(2+)-dependent solute carrier protein 1) (Small calcium-binding mitochondrial carrier protein 1) (Solute carrier family 25 member 24)	Homo sapiens (Human)	477	reviewed	FUNCTION: Calcium-dependent mitochondrial solute carrier. Mediates the reversible, electroneutral exchange of Mg-ATP or Mg-ADP against phosphate ions, catalyzing the net uptake or efflux of adenine nucleotides across the mitochondrial inner membrane. Nucleotide transport is inactive when cytosolic calcium levels are low, and is activated by an increase in cytosolic calcium levels. May play a role…	ATP transport [GO:0015867]; cellular response to calcium ion [GO:0071277]; cellular response to oxidative stress [GO:0034599]; mitochondrial transport [GO:0006839]; regulation of cell death [GO:0010941]	ADP transmembrane transporter activity [GO:0015217]; ATP transmembrane transporter activity [GO:0005347]; calcium ion binding [GO:0005509]
Q5T5P2	SKT_HUMAN	KIAA1217 SKT	Sickle tail protein homolog	Homo sapiens (Human)	1943	reviewed	FUNCTION: Required for normal development of intervertebral disks. {ECO:0000250|UniProtKB:A2AQ25}.	embryonic skeletal system development [GO:0048706]
Q92538	GBF1_HUMAN	GBF1 KIAA0248	Golgi-specific brefeldin A-resistance guanine nucleotide exchange factor 1 (BFA-resistant GEF 1)	Homo sapiens (Human)	1859	reviewed	FUNCTION: Guanine-nucleotide exchange factor (GEF) for members of the Arf family of small GTPases involved in trafficking in the early secretory pathway; its GEF activity initiates the coating of nascent vesicles via the localized generation of activated ARFs through replacement of GDP with GTP. Recruitment to cis-Golgi membranes requires membrane association of Arf-GDP and can be regulated by AR…	cell activation involved in immune response [GO:0002263]; cellular response to virus [GO:0098586]; COPI coating of Golgi vesicle [GO:0048205]; endoplasmic reticulum-Golgi intermediate compartment organization [GO:0097111]; ER to Golgi vesicle-mediated transport [GO:0006888]; establishment of monopolar cell polarity [GO:0061162]; Golgi disassembly [GO:0090166]; Golgi organization [GO:0007030]; Gol…	ARF guanyl-nucleotide exchange factor activity [GO:0005086]; guanyl-nucleotide exchange factor activity [GO:0005085]; phosphatidylinositol-3,4,5-trisphosphate binding [GO:0005547]; phosphatidylinositol-3,5-bisphosphate binding [GO:0080025]
Q9ULK4	MED23_HUMAN	MED23 ARC130 CRSP3 DRIP130 KIAA1216 SUR2	Mediator of RNA polymerase II transcription subunit 23 (Activator-recruited cofactor 130 kDa component) (ARC130) (Cofactor required for Sp1 transcriptional activation subunit 3) (CRSP complex subunit 3) (Mediator complex subunit 23) (Protein sur-2 homolog) (hSur-2) (Transcriptional coactivator CRSP130) (Vitamin D3 receptor-interacting protein complex 130 kDa component) (DRIP130)	Homo sapiens (Human)	1368	reviewed	FUNCTION: Required for transcriptional activation subsequent to the assembly of the pre-initiation complex (By similarity). Component of the Mediator complex, a coactivator involved in the regulated transcription of nearly all RNA polymerase II-dependent genes. Mediator functions as a bridge to convey information from gene-specific regulatory proteins to the basal RNA polymerase II transcription …	regulation of transcription, DNA-templated [GO:0006355]; regulation of transcription by RNA polymerase II [GO:0006357]; transcription initiation from RNA polymerase II promoter [GO:0006367]	transcription coactivator activity [GO:0003713]
Q99707	METH_HUMAN	MTR	Methionine synthase (EC 2.1.1.13) (5-methyltetrahydrofolate--homocysteine methyltransferase) (Vitamin-B12 dependent methionine synthase) (MS)	Homo sapiens (Human)	1265	reviewed	FUNCTION: Catalyzes the transfer of a methyl group from methyl-cobalamin to homocysteine, yielding enzyme-bound cob(I)alamin and methionine. Subsequently, remethylates the cofactor using methyltetrahydrofolate (By similarity). {ECO:0000250}.	axon regeneration [GO:0031103]; cellular response to nitric oxide [GO:0071732]; cobalamin metabolic process [GO:0009235]; methionine biosynthetic process [GO:0009086]; nervous system development [GO:0007399]; pteridine-containing compound metabolic process [GO:0042558]; response to axon injury [GO:0048678]	cobalamin binding [GO:0031419]; methionine synthase activity [GO:0008705]; zinc ion binding [GO:0008270]
Q2M2I8	AAK1_HUMAN	AAK1 KIAA1048	AP2-associated protein kinase 1 (EC 2.7.11.1) (Adaptor-associated kinase 1)	Homo sapiens (Human)	961	reviewed	FUNCTION: Regulates clathrin-mediated endocytosis by phosphorylating the AP2M1/mu2 subunit of the adaptor protein complex 2 (AP-2) which ensures high affinity binding of AP-2 to cargo membrane proteins during the initial stages of endocytosis. Isoform 1 and isoform 2 display similar levels of kinase activity towards AP2M1. Regulates phosphorylation of other AP-2 subunits as well as AP-2 localizat…	endocytosis [GO:0006897]; membrane organization [GO:0061024]; positive regulation of Notch signaling pathway [GO:0045747]; protein autophosphorylation [GO:0046777]; protein phosphorylation [GO:0006468]; protein stabilization [GO:0050821]; regulation of clathrin-dependent endocytosis [GO:2000369]; regulation of protein localization [GO:0032880]	AP-2 adaptor complex binding [GO:0035612]; ATP binding [GO:0005524]; Notch binding [GO:0005112]; protein serine/threonine kinase activity [GO:0004674]
Q8IY17	PLPL6_HUMAN	PNPLA6 NTE	Neuropathy target esterase (EC 3.1.1.5) (Patatin-like phospholipase domain-containing protein 6)	Homo sapiens (Human)	1366	reviewed	FUNCTION: Phospholipase B that deacylates intracellular phosphatidylcholine (PtdCho), generating glycerophosphocholine (GroPtdCho). This deacylation occurs at both sn-2 and sn-1 positions of PtdCho. Its specific chemical modification by certain organophosphorus (OP) compounds leads to distal axonopathy. {ECO:0000269|PubMed:15044461, ECO:0000269|PubMed:1666291}.	developmental process [GO:0032502]; glycerophospholipid catabolic process [GO:0046475]; phosphatidylcholine metabolic process [GO:0046470]	lysophospholipase activity [GO:0004622]
Q15386	UBE3C_HUMAN	UBE3C KIAA0010 KIAA10	Ubiquitin-protein ligase E3C (EC 2.3.2.26) (HECT-type ubiquitin transferase E3C) (HectH2)	Homo sapiens (Human)	1083	reviewed	FUNCTION: E3 ubiquitin-protein ligase that accepts ubiquitin from the E2 ubiquitin-conjugating enzyme UBE2D1 in the form of a thioester and then directly transfers the ubiquitin to targeted substrates. Can assemble unanchored poly-ubiquitin chains in either 'Lys-29'- or 'Lys-48'-linked polyubiquitin chains. Has preference for 'Lys-48' linkages. It can target itself for ubiquitination in vitro and…	protein polyubiquitination [GO:0000209]	ubiquitin protein ligase activity [GO:0061630]; ubiquitin-protein transferase activity [GO:0004842]
A2RTX5	SYTC2_HUMAN	TARSL2	Probable threonine--tRNA ligase 2, cytoplasmic (EC 6.1.1.3) (Threonyl-tRNA synthetase) (ThrRS) (Threonyl-tRNA synthetase-like protein 2)	Homo sapiens (Human)	802	reviewed		threonyl-tRNA aminoacylation [GO:0006435]	ATP binding [GO:0005524]; threonine-tRNA ligase activity [GO:0004829]
Q15025	TNIP1_HUMAN	TNIP1 KIAA0113 NAF1	TNFAIP3-interacting protein 1 (A20-binding inhibitor of NF-kappa-B activation 1) (ABIN-1) (HIV-1 Nef-interacting protein) (Nef-associated factor 1) (Naf1) (Nip40-1) (Virion-associated nuclear shuttling protein) (VAN) (hVAN)	Homo sapiens (Human)	636	reviewed	FUNCTION: Inhibits NF-kappa-B activation and TNF-induced NF-kappa-B-dependent gene expression by regulating A20/TNFAIP3-mediated deubiquitination of IKBKG; proposed to link A20/TNFAIP3 to ubiquitinated IKBKG. Involved in regulation of EGF-induced ERK1/ERK2 signaling pathway; blocks MAPK3/MAPK1 nuclear translocation and MAPK1-dependent transcription. Increases cell surface CD4(T4) antigen expressi…	cellular response to lipopolysaccharide [GO:0071222]; defense response [GO:0006952]; glycoprotein biosynthetic process [GO:0009101]; inflammatory response [GO:0006954]; leukocyte cell-cell adhesion [GO:0007159]; modulation by symbiont of host I-kappaB kinase/NF-kappaB cascade [GO:0085032]; MyD88-dependent toll-like receptor signaling pathway [GO:0002755]; negative regulation of ERK1 and ERK2 casc…	identical protein binding [GO:0042802]; mitogen-activated protein kinase binding [GO:0051019]; polyubiquitin modification-dependent protein binding [GO:0031593]
O00471	EXOC5_HUMAN	EXOC5 SEC10 SEC10L1	Exocyst complex component 5 (Exocyst complex component Sec10) (hSec10)	Homo sapiens (Human)	708	reviewed	FUNCTION: Component of the exocyst complex involved in the docking of exocytic vesicles with fusion sites on the plasma membrane.	exocytosis [GO:0006887]; Golgi to plasma membrane transport [GO:0006893]; post-Golgi vesicle-mediated transport [GO:0006892]; protein transport [GO:0015031]; vesicle docking [GO:0048278]	protein N-terminus binding [GO:0047485]; Ral GTPase binding [GO:0017160]
Q2M389	WASC4_HUMAN	WASHC4 KIAA1033	WASH complex subunit 4 (Strumpellin and WASH-interacting protein) (SWIP) (WASH complex subunit SWIP)	Homo sapiens (Human)	1173	reviewed	FUNCTION: Acts at least in part as component of the WASH core complex whose assembly at the surface of endosomes seems to inhibit WASH nucleation-promoting factor (NPF) activity in recruiting and activating the Arp2/3 complex to induce actin polymerization, and which is involved in the regulation of the fission of tubules that serve as transport intermediates during endosome sorting (PubMed:19922…	endosomal transport [GO:0016197]; endosome organization [GO:0007032]; protein transport [GO:0015031]
P50552	VASP_HUMAN	VASP	Vasodilator-stimulated phosphoprotein (VASP)	Homo sapiens (Human)	380	reviewed	FUNCTION: Ena/VASP proteins are actin-associated proteins involved in a range of processes dependent on cytoskeleton remodeling and cell polarity such as axon guidance, lamellipodial and filopodial dynamics, platelet activation and cell migration. VASP promotes actin filament elongation. It protects the barbed end of growing actin filaments against capping and increases the rate of actin polymeri…	actin polymerization or depolymerization [GO:0008154]; axon guidance [GO:0007411]; cell junction assembly [GO:0034329]; neural tube closure [GO:0001843]; positive regulation of actin filament polymerization [GO:0030838]; protein homotetramerization [GO:0051289]	actin binding [GO:0003779]; cadherin binding [GO:0045296]; profilin binding [GO:0005522]; SH3 domain binding [GO:0017124]
Q99871	HAUS7_HUMAN	HAUS7 UCHL5IP UIP1	HAUS augmin-like complex subunit 7 (26S proteasome-associated UCH37-interacting protein 1) (UCHL5-interacting protein) (X-linked protein STS1769)	Homo sapiens (Human)	368	reviewed	FUNCTION: Contributes to mitotic spindle assembly, maintenance of centrosome integrity and completion of cytokinesis as part of the HAUS augmin-like complex. {ECO:0000269|PubMed:19369198, ECO:0000269|PubMed:19427217}.	cell division [GO:0051301]; centrosome cycle [GO:0007098]; ciliary basal body-plasma membrane docking [GO:0097711]; G2/M transition of mitotic cell cycle [GO:0000086]; regulation of G2/M transition of mitotic cell cycle [GO:0010389]; spindle assembly [GO:0051225]	thioesterase binding [GO:0031996]
O75915	PRAF3_HUMAN	ARL6IP5 DERP11 JWA PRA2 PRAF3 HSPC127	PRA1 family protein 3 (ADP-ribosylation factor-like protein 6-interacting protein 5) (ARL-6-interacting protein 5) (Aip-5) (Cytoskeleton-related vitamin A-responsive protein) (Dermal papilla-derived protein 11) (GTRAP3-18) (Glutamate transporter EAAC1-interacting protein) (JM5) (Prenylated Rab acceptor protein 2) (Protein JWa) (Putative MAPK-activating protein PM27)	Homo sapiens (Human)	188	reviewed	FUNCTION: Regulates intracellular concentrations of taurine and glutamate. Negatively modulates SLC1A1/EAAC1 glutamate transport activity by decreasing its affinity for glutamate in a PKC activity-dependent manner. May be involved in membrane traffic. {ECO:0000250|UniProtKB:Q8R5J9, ECO:0000250|UniProtKB:Q9ES40}.	intrinsic apoptotic signaling pathway in response to oxidative stress [GO:0008631]; L-glutamate transmembrane transport [GO:0015813]; negative regulation of L-glutamate import across plasma membrane [GO:0002037]; negative regulation of mitochondrial membrane potential [GO:0010917]; positive regulation of apoptotic process [GO:0043065]; positive regulation of cysteine-type endopeptidase activity i…
Q9UKA4	AKA11_HUMAN	AKAP11 AKAP220 KIAA0629	A-kinase anchor protein 11 (AKAP-11) (A-kinase anchor protein 220 kDa) (AKAP 220) (hAKAP220) (Protein kinase A-anchoring protein 11) (PRKA11)	Homo sapiens (Human)	1901	reviewed	FUNCTION: Binds to type II regulatory subunits of protein kinase A and anchors/targets them.	intracellular signal transduction [GO:0035556]; regulation of protein kinase A signaling [GO:0010738]	protein kinase A binding [GO:0051018]; protein phosphatase 1 binding [GO:0008157]
Q96H55	MYO19_HUMAN	MYO19 MYOHD1	Unconventional myosin-XIX (Myosin head domain-containing protein 1)	Homo sapiens (Human)	970	reviewed	FUNCTION: Actin-based motor molecule with ATPase activity that localizes to the mitochondrion outer membrane (PubMed:19932026, PubMed:23568824, PubMed:25447992). Motor protein that moves towards the plus-end of actin filaments (By similarity). Required for mitochondrial inheritance during mitosis (PubMed:25447992). May be involved in mitochondrial transport or positioning (PubMed:23568824). {ECO:…	microtubule-based movement [GO:0007018]; mitochondrion migration along actin filament [GO:0034642]; regulation of cytokinesis [GO:0032465]; regulation of mitochondrial fission [GO:0090140]	actin binding [GO:0003779]; ATPase activity [GO:0016887]; ATP binding [GO:0005524]; microtubule binding [GO:0008017]; microtubule motor activity [GO:0003777]; myosin light chain binding [GO:0032027]; plus-end directed microfilament motor activity [GO:0060002]
Q7L8L6	FAKD5_HUMAN	FASTKD5 KIAA1792	FAST kinase domain-containing protein 5, mitochondrial	Homo sapiens (Human)	764	reviewed	FUNCTION: Plays an important role in the processing of non-canonical mitochondrial mRNA precursors (PubMed:25683715). {ECO:0000269|PubMed:25683715}.	cellular respiration [GO:0045333]; mitochondrial RNA processing [GO:0000963]; mRNA processing [GO:0006397]	protein kinase activity [GO:0004672]; RNA binding [GO:0003723]; rRNA binding [GO:0019843]
P22570	ADRO_HUMAN	FDXR ADXR	NADPH:adrenodoxin oxidoreductase, mitochondrial (AR) (Adrenodoxin reductase) (EC 1.18.1.6) (Ferredoxin--NADP(+) reductase) (Ferredoxin reductase)	Homo sapiens (Human)	491	reviewed	FUNCTION: Serves as the first electron transfer protein in all the mitochondrial P450 systems including cholesterol side chain cleavage in all steroidogenic tissues, steroid 11-beta hydroxylation in the adrenal cortex, 25-OH-vitamin D3-24 hydroxylation in the kidney, and sterol C-27 hydroxylation in the liver. {ECO:0000250|UniProtKB:P08165}.	C21-steroid hormone biosynthetic process [GO:0006700]; cholesterol metabolic process [GO:0008203]; generation of precursor metabolites and energy [GO:0006091]; oxidation-reduction process [GO:0055114]; steroid biosynthetic process [GO:0006694]; sterol metabolic process [GO:0016125]; ubiquinone biosynthetic process [GO:0006744]	ferredoxin-NADP+ reductase activity [GO:0004324]; NADPH-adrenodoxin reductase activity [GO:0015039]
P36507	MP2K2_HUMAN	MAP2K2 MEK2 MKK2 PRKMK2	Dual specificity mitogen-activated protein kinase kinase 2 (MAP kinase kinase 2) (MAPKK 2) (EC 2.7.12.2) (ERK activator kinase 2) (MAPK/ERK kinase 2) (MEK 2)	Homo sapiens (Human)	400	reviewed	FUNCTION: Catalyzes the concomitant phosphorylation of a threonine and a tyrosine residue in a Thr-Glu-Tyr sequence located in MAP kinases. Activates the ERK1 and ERK2 MAP kinases (By similarity). {ECO:0000250}.	activation of MAPK activity [GO:0000187]; ERK1 and ERK2 cascade [GO:0070371]; MAPK cascade [GO:0000165]; negative regulation of gene expression [GO:0010629]; peptidyl-serine autophosphorylation [GO:0036289]; positive regulation of production of miRNAs involved in gene silencing by miRNA [GO:1903800]; positive regulation of protein serine/threonine kinase activity [GO:0071902]; positive regulation…	ATP binding [GO:0005524]; MAP kinase kinase activity [GO:0004708]; metal ion binding [GO:0046872]; PDZ domain binding [GO:0030165]; protein serine/threonine/tyrosine kinase activity [GO:0004712]; protein serine/threonine kinase activator activity [GO:0043539]; protein serine/threonine kinase activity [GO:0004674]; protein tyrosine kinase activity [GO:0004713]; scaffold protein binding [GO:0097110]
O75718	CRTAP_HUMAN	CRTAP CASP	Cartilage-associated protein	Homo sapiens (Human)	401	reviewed	FUNCTION: Necessary for efficient 3-hydroxylation of fibrillar collagen prolyl residues. {ECO:0000269|PubMed:17055431}.	chaperone-mediated protein folding [GO:0061077]; negative regulation of post-translational protein modification [GO:1901874]; peptidyl-proline hydroxylation to 3-hydroxy-L-proline [GO:0018400]; protein stabilization [GO:0050821]; spermatogenesis [GO:0007283]	protein-containing complex binding [GO:0044877]
P52888	THOP1_HUMAN	THOP1	Thimet oligopeptidase (EC 3.4.24.15) (Endopeptidase 24.15) (MP78)	Homo sapiens (Human)	689	reviewed	FUNCTION: Involved in the metabolism of neuropeptides under 20 amino acid residues long. Involved in cytoplasmic peptide degradation. Able to degrade the amyloid-beta precursor protein and generate amyloidogenic fragments.	peptide metabolic process [GO:0006518]; protein polyubiquitination [GO:0000209]	metal ion binding [GO:0046872]; metalloendopeptidase activity [GO:0004222]; peptide binding [GO:0042277]
P21359	NF1_HUMAN	NF1	Neurofibromin (Neurofibromatosis-related protein NF-1) [Cleaved into: Neurofibromin truncated]	Homo sapiens (Human)	2839	reviewed	FUNCTION: Stimulates the GTPase activity of Ras. NF1 shows greater affinity for Ras GAP, but lower specific activity. May be a regulator of Ras activity. {ECO:0000269|PubMed:2121371, ECO:0000269|PubMed:8417346}.	actin cytoskeleton organization [GO:0030036]; adrenal gland development [GO:0030325]; amygdala development [GO:0021764]; artery morphogenesis [GO:0048844]; brain development [GO:0007420]; camera-type eye morphogenesis [GO:0048593]; cell communication [GO:0007154]; cellular response to heat [GO:0034605]; cerebral cortex development [GO:0021987]; cognition [GO:0050890]; collagen fibril organization…	GTPase activator activity [GO:0005096]; phosphatidylcholine binding [GO:0031210]; phosphatidylethanolamine binding [GO:0008429]
O43847	NRDC_HUMAN	NRDC NRD1	Nardilysin (EC 3.4.24.61) (N-arginine dibasic convertase) (NRD convertase) (NRD-C) (Nardilysin convertase)	Homo sapiens (Human)	1150	reviewed	FUNCTION: Cleaves peptide substrates on the N-terminus of arginine residues in dibasic pairs.	cell migration [GO:0016477]; cell proliferation [GO:0008283]; neuromuscular junction development [GO:0007528]; positive regulation of membrane protein ectodomain proteolysis [GO:0051044]; proteolysis [GO:0006508]; regulation of endopeptidase activity [GO:0052548]	epidermal growth factor binding [GO:0048408]; metal ion binding [GO:0046872]; metalloendopeptidase activity [GO:0004222]
P38935	SMBP2_HUMAN	IGHMBP2 SMBP2 SMUBP2	DNA-binding protein SMUBP-2 (EC 3.6.4.12) (EC 3.6.4.13) (ATP-dependent helicase IGHMBP2) (Glial factor 1) (GF-1) (Immunoglobulin mu-binding protein 2)	Homo sapiens (Human)	993	reviewed	FUNCTION: 5' to 3' helicase that unwinds RNA and DNA duplices in an ATP-dependent reaction. Acts as a transcription regulator. Required for the transcriptional activation of the flounder liver-type antifreeze protein gene. Exhibits strong binding specificity to the enhancer element B of the flounder antifreeze protein gene intron. Binds to the insulin II gene RIPE3B enhancer region. May be involv…	DNA recombination [GO:0006310]; DNA repair [GO:0006281]; DNA replication [GO:0006260]; protein homooligomerization [GO:0051260]; regulation of transcription, DNA-templated [GO:0006355]; transcription, DNA-templated [GO:0006351]; translation [GO:0006412]	ATP binding [GO:0005524]; ATP-dependent 5'-3' DNA helicase activity [GO:0043141]; ATP-dependent 5'-3' RNA helicase activity [GO:0032575]; DNA binding [GO:0003677]; DNA-dependent ATPase activity [GO:0008094]; DNA helicase activity [GO:0003678]; ribosome binding [GO:0043022]; RNA binding [GO:0003723]; RNA-dependent ATPase activity [GO:0008186]; single-stranded DNA binding [GO:0003697]; transcriptio…
P53814	SMTN_HUMAN	SMTN SMSMO	Smoothelin	Homo sapiens (Human)	917	reviewed	FUNCTION: Structural protein of the cytoskeleton.	muscle organ development [GO:0007517]; smooth muscle contraction [GO:0006939]	actin binding [GO:0003779]; structural constituent of muscle [GO:0008307]
Q9Y484	WIPI4_HUMAN	WDR45 WDRX1 WDRXI4 WIPI4 JM5	WD repeat domain phosphoinositide-interacting protein 4 (WIPI-4) (WD repeat-containing protein 45)	Homo sapiens (Human)	360	reviewed	FUNCTION: Plays an important role in the autophagy pathway, which is the major intracellular degradation system by which cytoplasmic materials are packaged into autophagosomes and delivered to lysosomes for degradation. {ECO:0000269|PubMed:23435086}.	autophagy [GO:0006914]; autophagy of mitochondrion [GO:0000422]; autophagy of nucleus [GO:0044804]; protein lipidation [GO:0006497]; protein localization to phagophore assembly site [GO:0034497]	phosphatidylinositol-3,5-bisphosphate binding [GO:0080025]; phosphatidylinositol-3-phosphate binding [GO:0032266]
Q8NFH4	NUP37_HUMAN	NUP37	Nucleoporin Nup37 (p37) (Nup107-160 subcomplex subunit Nup37)	Homo sapiens (Human)	326	reviewed	FUNCTION: Component of the Nup107-160 subcomplex of the nuclear pore complex (NPC). The Nup107-160 subcomplex is required for the assembly of a functional NPC. The Nup107-160 subcomplex is also required for normal kinetochore microtubule attachment, mitotic progression and chromosome segregation. {ECO:0000269|PubMed:17363900}.	cell cycle [GO:0007049]; cell division [GO:0051301]; chromosome segregation [GO:0007059]; mRNA export from nucleus [GO:0006406]; viral process [GO:0016032]
P42694	HELZ_HUMAN	HELZ DRHC KIAA0054	Probable helicase with zinc finger domain (EC 3.6.4.-) (Down-regulated in human cancers protein)	Homo sapiens (Human)	1942	reviewed	FUNCTION: May act as a helicase that plays a role in RNA metabolism in multiple tissues and organs within the developing embryo.		ATP binding [GO:0005524]; helicase activity [GO:0004386]; metal ion binding [GO:0046872]; RNA binding [GO:0003723]
O15230	LAMA5_HUMAN	LAMA5 KIAA0533 KIAA1907	Laminin subunit alpha-5 (Laminin-10 subunit alpha) (Laminin-11 subunit alpha) (Laminin-15 subunit alpha)	Homo sapiens (Human)	3695	reviewed	FUNCTION: Binding to cells via a high affinity receptor, laminin is thought to mediate the attachment, migration and organization of cells into tissues during embryonic development by interacting with other extracellular matrix components.	angiogenesis [GO:0001525]; branching involved in salivary gland morphogenesis [GO:0060445]; branching involved in ureteric bud morphogenesis [GO:0001658]; cell differentiation [GO:0030154]; cell migration [GO:0016477]; cell proliferation [GO:0008283]; cell recognition [GO:0008037]; cilium assembly [GO:0060271]; cytokine-mediated signaling pathway [GO:0019221]; cytoskeleton organization [GO:000701…	integrin binding [GO:0005178]
Q9Y4A5	TRRAP_HUMAN	TRRAP PAF400	Transformation/transcription domain-associated protein (350/400 kDa PCAF-associated factor) (PAF350/400) (STAF40) (Tra1 homolog)	Homo sapiens (Human)	3859	reviewed	FUNCTION: Adapter protein, which is found in various multiprotein chromatin complexes with histone acetyltransferase activity (HAT), which gives a specific tag for epigenetic transcription activation. Component of the NuA4 histone acetyltransferase complex which is responsible for acetylation of nucleosomal histones H4 and H2A. Plays a central role in MYC transcription activation, and also partic…	beta-catenin-TCF complex assembly [GO:1904837]; DNA repair [GO:0006281]; histone acetylation [GO:0016573]; histone deubiquitination [GO:0016578]; histone H2A acetylation [GO:0043968]; histone H4 acetylation [GO:0043967]; protein deubiquitination [GO:0016579]; regulation of transcription, DNA-templated [GO:0006355]; transcription, DNA-templated [GO:0006351]	kinase activity [GO:0016301]; thiol-dependent ubiquitinyl hydrolase activity [GO:0036459]; transcription cofactor activity [GO:0003712]
Q9UBN7	HDAC6_HUMAN	HDAC6 KIAA0901 JM21	Histone deacetylase 6 (HD6) (EC 3.5.1.98)	Homo sapiens (Human)	1215	reviewed	FUNCTION: Responsible for the deacetylation of lysine residues on the N-terminal part of the core histones (H2A, H2B, H3 and H4). Histone deacetylation gives a tag for epigenetic repression and plays an important role in transcriptional regulation, cell cycle progression and developmental events. Histone deacetylases act via the formation of large multiprotein complexes (By similarity). Plays a c…	aggresome assembly [GO:0070842]; autophagy [GO:0006914]; cellular response to hydrogen peroxide [GO:0070301]; cellular response to misfolded protein [GO:0071218]; cellular response to topologically incorrect protein [GO:0035967]; cilium assembly [GO:0060271]; collateral sprouting [GO:0048668]; dendritic spine morphogenesis [GO:0060997]; histone deacetylation [GO:0016575]; Hsp90 deacetylation [GO:…	actin binding [GO:0003779]; alpha-tubulin binding [GO:0043014]; beta-catenin binding [GO:0008013]; beta-tubulin binding [GO:0048487]; core promoter binding [GO:0001047]; dynein complex binding [GO:0070840]; enzyme binding [GO:0019899]; histone deacetylase activity [GO:0004407]; histone deacetylase binding [GO:0042826]; Hsp90 protein binding [GO:0051879]; microtubule binding [GO:0008017]; misfolde…
P52789	HXK2_HUMAN	HK2	Hexokinase-2 (EC 2.7.1.1) (Hexokinase type II) (HK II) (Muscle form hexokinase)	Homo sapiens (Human)	917	reviewed		apoptotic mitochondrial changes [GO:0008637]; canonical glycolysis [GO:0061621]; cellular glucose homeostasis [GO:0001678]; cellular response to leukemia inhibitory factor [GO:1990830]; establishment of protein localization to mitochondrion [GO:0072655]; glycolytic process [GO:0006096]; lactation [GO:0007595]; maintenance of protein location in mitochondrion [GO:0072656]; negative regulation of m…	ATP binding [GO:0005524]; fructokinase activity [GO:0008865]; glucokinase activity [GO:0004340]; glucose binding [GO:0005536]; hexokinase activity [GO:0004396]; mannokinase activity [GO:0019158]
O43815	STRN_HUMAN	STRN	Striatin	Homo sapiens (Human)	780	reviewed	FUNCTION: Calmodulin-binding protein which may function as scaffolding or signaling protein and may play a role in dendritic Ca(2+) signaling.	bicellular tight junction assembly [GO:0070830]; dendrite development [GO:0016358]; locomotory behavior [GO:0007626]; negative regulation of cell proliferation [GO:0008285]; Wnt signaling pathway [GO:0016055]	armadillo repeat domain binding [GO:0070016]; calmodulin binding [GO:0005516]; estrogen receptor binding [GO:0030331]; protein-containing complex binding [GO:0044877]; protein phosphatase 2A binding [GO:0051721]
Q4G0N4	NAKD2_HUMAN	NADK2 C5orf33 MNADK NADKD1	NAD kinase 2, mitochondrial (EC 2.7.1.23) (Mitochondrial NAD kinase) (NAD kinase domain-containing protein 1, mitochondrial)	Homo sapiens (Human)	442	reviewed	FUNCTION: Mitochondrial NAD(+) kinase that phosphorylates NAD(+) to yield NADP(+). Can use both ATP or inorganic polyphosphate as the phosphoryl donor. Also has weak NADH kinase activity in vitro; however NADH kinase activity is much weaker than the NAD(+) kinase activity and may not be relevant in vivo. {ECO:0000269|PubMed:23212377}.	NAD metabolic process [GO:0019674]; NADP biosynthetic process [GO:0006741]	ATP binding [GO:0005524]; NAD+ kinase activity [GO:0003951]; protein homodimerization activity [GO:0042803]
O14981	BTAF1_HUMAN	BTAF1 TAF172	TATA-binding protein-associated factor 172 (EC 3.6.4.-) (ATP-dependent helicase BTAF1) (B-TFIID transcription factor-associated 170 kDa subunit) (TAF(II)170) (TBP-associated factor 172) (TAF-172)	Homo sapiens (Human)	1849	reviewed	FUNCTION: Regulates transcription in association with TATA binding protein (TBP). Removes TBP from the TATA box in an ATP-dependent manner.	negative regulation of chromatin binding [GO:0035562]; negative regulation of transcription, DNA-templated [GO:0045892]	ATP binding [GO:0005524]; DNA binding [GO:0003677]; DNA binding transcription factor activity [GO:0003700]; helicase activity [GO:0004386]
Q8TEP8	CE192_HUMAN	CEP192 KIAA1569 PP8407	Centrosomal protein of 192 kDa (Cep192)	Homo sapiens (Human)	1941	reviewed	FUNCTION: Required for mitotic centrosome and spindle assembly. Appears to be a major regulator of pericentriolar material (PCM) recruitment, centrosome maturation, and centriole duplication. {ECO:0000269|PubMed:17980596, ECO:0000269|PubMed:18207742}.	centrosome-templated microtubule nucleation [GO:0090222]; ciliary basal body-plasma membrane docking [GO:0097711]; G2/M transition of mitotic cell cycle [GO:0000086]; mitotic spindle assembly [GO:0090307]; negative regulation of phosphatase activity [GO:0010923]; protein localization to centrosome [GO:0071539]; regulation of G2/M transition of mitotic cell cycle [GO:0010389]	phosphatase binding [GO:0019902]
P42345	MTOR_HUMAN	MTOR FRAP FRAP1 FRAP2 RAFT1 RAPT1	Serine/threonine-protein kinase mTOR (EC 2.7.11.1) (FK506-binding protein 12-rapamycin complex-associated protein 1) (FKBP12-rapamycin complex-associated protein) (Mammalian target of rapamycin) (mTOR) (Mechanistic target of rapamycin) (Rapamycin and FKBP12 target 1) (Rapamycin target protein 1)	Homo sapiens (Human)	2549	reviewed	FUNCTION: Serine/threonine protein kinase which is a central regulator of cellular metabolism, growth and survival in response to hormones, growth factors, nutrients, energy and stress signals. MTOR directly or indirectly regulates the phosphorylation of at least 800 proteins. Functions as part of 2 structurally and functionally distinct signaling complexes mTORC1 and mTORC2 (mTOR complex 1 and 2…	'de novo' pyrimidine nucleobase biosynthetic process [GO:0006207]; activation of protein kinase B activity [GO:0032148]; anoikis [GO:0043276]; brain development [GO:0007420]; cardiac muscle cell development [GO:0055013]; cardiac muscle contraction [GO:0060048]; cell aging [GO:0007569]; cell cycle arrest [GO:0007050]; cellular response to amino acid starvation [GO:0034198]; cellular response to am…	ATP binding [GO:0005524]; identical protein binding [GO:0042802]; kinase activity [GO:0016301]; phosphoprotein binding [GO:0051219]; protein kinase activity [GO:0004672]; protein serine/threonine kinase activity [GO:0004674]; ribosome binding [GO:0043022]; RNA polymerase III type 1 promoter DNA binding [GO:0001030]; RNA polymerase III type 2 promoter DNA binding [GO:0001031]; RNA polymerase III t…
Q12979	ABR_HUMAN	ABR	Active breakpoint cluster region-related protein	Homo sapiens (Human)	859	reviewed	FUNCTION: GTPase-activating protein for RAC and CDC42. Promotes the exchange of RAC or CDC42-bound GDP by GTP, thereby activating them.	actin cytoskeleton organization [GO:0030036]; brain development [GO:0007420]; G-protein coupled receptor signaling pathway [GO:0007186]; inner ear morphogenesis [GO:0042472]; negative regulation of blood vessel remodeling [GO:0060313]; negative regulation of cellular extravasation [GO:0002692]; negative regulation of inflammatory response [GO:0050728]; negative regulation of neutrophil degranulat…	GTPase activator activity [GO:0005096]; guanyl-nucleotide exchange factor activity [GO:0005085]; Rho guanyl-nucleotide exchange factor activity [GO:0005089]
P54277	PMS1_HUMAN	PMS1 PMSL1	PMS1 protein homolog 1 (DNA mismatch repair protein PMS1)	Homo sapiens (Human)	932	reviewed	FUNCTION: Probably involved in the repair of mismatches in DNA. {ECO:0000269|PubMed:10748105}.	mismatch repair [GO:0006298]; response to drug [GO:0042493]	ATPase activity [GO:0016887]; ATP binding [GO:0005524]; DNA binding [GO:0003677]; mismatched DNA binding [GO:0030983]; single-stranded DNA binding [GO:0003697]
P82094	TMF1_HUMAN	TMF1 ARA160	TATA element modulatory factor (TMF) (Androgen receptor coactivator 160 kDa protein) (Androgen receptor-associated protein of 160 kDa)	Homo sapiens (Human)	1093	reviewed	FUNCTION: Potential coactivator of the androgen receptor. Mediates STAT3 degradation. May play critical roles in two RAB6-dependent retrograde transport processes: one from endosomes to the Golgi and the other from the Golgi to the ER. This protein binds the HIV-1 TATA element and inhibits transcriptional activation by the TATA-binding protein (TBP). {ECO:0000269|PubMed:10428808, ECO:0000269|PubM…	acrosome assembly [GO:0001675]; cellular response to organic cyclic compound [GO:0071407]; defense response to bacterium [GO:0042742]; flagellated sperm motility [GO:0030317]; Leydig cell differentiation [GO:0033327]; luteinizing hormone secretion [GO:0032275]; negative regulation of apoptotic process [GO:0043066]; negative regulation of gene expression [GO:0010629]; positive regulation of cytoki…	DNA binding [GO:0003677]; transcription cofactor activity [GO:0003712]
O14545	TRAD1_HUMAN	TRAFD1 FLN29	TRAF-type zinc finger domain-containing protein 1 (Protein FLN29)	Homo sapiens (Human)	582	reviewed	FUNCTION: Negative feedback regulator that controls excessive innate immune responses. Regulates both Toll-like receptor 4 (TLR4) and DDX58/RIG1-like helicases (RLH) pathways. May inhibit the LTR pathway by direct interaction with TRAF6 and attenuation of NF-kappa-B activation. May negatively regulate the RLH pathway downstream from MAVS and upstream of NF-kappa-B and IRF3 (By similarity). {ECO:0…	negative regulation of innate immune response [GO:0045824]; response to cytokine [GO:0034097]	metal ion binding [GO:0046872]
Q9P2R7	SUCB1_HUMAN	SUCLA2	Succinate--CoA ligase [ADP-forming] subunit beta, mitochondrial (EC 6.2.1.5) (ATP-specific succinyl-CoA synthetase subunit beta) (A-SCS) (Succinyl-CoA synthetase beta-A chain) (SCS-betaA)	Homo sapiens (Human)	463	reviewed	FUNCTION: ATP-specific succinyl-CoA synthetase functions in the citric acid cycle (TCA), coupling the hydrolysis of succinyl-CoA to the synthesis of ATP and thus represents the only step of substrate-level phosphorylation in the TCA (PubMed:15877282). The beta subunit provides nucleotide specificity of the enzyme and binds the substrate succinate, while the binding sites for coenzyme A and phosph…	succinate metabolic process [GO:0006105]; succinyl-CoA metabolic process [GO:0006104]; succinyl-CoA pathway [GO:0006781]; tricarboxylic acid cycle [GO:0006099]	ATP binding [GO:0005524]; metal ion binding [GO:0046872]; succinate-CoA ligase (ADP-forming) activity [GO:0004775]
O60502	OGA_HUMAN	MGEA5 HEXC KIAA0679 MEA5	Protein O-GlcNAcase (OGA) (EC 3.2.1.169) (Beta-N-acetylglucosaminidase) (Beta-N-acetylhexosaminidase) (Beta-hexosaminidase) (Meningioma-expressed antigen 5) (N-acetyl-beta-D-glucosaminidase) (N-acetyl-beta-glucosaminidase) (Nuclear cytoplasmic O-GlcNAcase and acetyltransferase) (NCOAT)	Homo sapiens (Human)	916	reviewed	FUNCTION: Isoform 1: Cleaves GlcNAc but not GalNAc from O-glycosylated proteins. Can use p-nitrophenyl-beta-GlcNAc and 4-methylumbelliferone-GlcNAc as substrates but not p-nitrophenyl-beta-GalNAc or p-nitrophenyl-alpha-GlcNAc (in vitro) (PubMed:11148210). Does not bind acetyl-CoA and does not have histone acetyltransferase activity (PubMed:24088714). {ECO:0000269|PubMed:11148210, ECO:0000269|PubM…	glycoprotein catabolic process [GO:0006516]; N-acetylglucosamine metabolic process [GO:0006044]; protein deglycosylation [GO:0006517]; protein O-linked glycosylation [GO:0006493]	[protein]-3-O-(N-acetyl-D-glucosaminyl)-L-serine/L-threonine O-N-acetyl-alpha-D-glucosaminase activity [GO:0102571]; [protein]-3-O-(N-acetyl-D-glucosaminyl)-L-serine O-N-acetyl-alpha-D-glucosaminase activity [GO:0102167]; [protein]-3-O-(N-acetyl-D-glucosaminyl)-L-threonine O-N-acetyl-alpha-D-glucosaminase activity [GO:0102166]; beta-N-acetylglucosaminidase activity [GO:0016231]; hyalurononglucosa…
Q14156	EFR3A_HUMAN	EFR3A KIAA0143	Protein EFR3 homolog A (Protein EFR3-like)	Homo sapiens (Human)	821	reviewed	FUNCTION: Component of a complex required to localize phosphatidylinositol 4-kinase (PI4K) to the plasma membrane (PubMed:23229899, PubMed:25608530, PubMed:26571211). The complex acts as a regulator of phosphatidylinositol 4-phosphate (PtdIns(4)P) synthesis (Probable). In the complex, EFR3A probably acts as the membrane-anchoring component (PubMed:23229899). Also involved in responsiveness to G-p…	phosphatidylinositol phosphorylation [GO:0046854]; protein localization to plasma membrane [GO:0072659]
Q9UGP8	SEC63_HUMAN	SEC63 SEC63L	Translocation protein SEC63 homolog	Homo sapiens (Human)	760	reviewed	FUNCTION: Required for integral membrane and secreted preprotein translocation across the endoplasmic reticulum membrane.	liver development [GO:0001889]; multicellular organism aging [GO:0010259]; nitrogen compound metabolic process [GO:0006807]; posttranslational protein targeting to endoplasmic reticulum membrane [GO:0006620]; posttranslational protein targeting to membrane, translocation [GO:0031204]; protein targeting to membrane [GO:0006612]; renal system development [GO:0072001]; SRP-dependent cotranslational …	RNA binding [GO:0003723]; signaling receptor activity [GO:0038023]
O94927	HAUS5_HUMAN	HAUS5 KIAA0841	HAUS augmin-like complex subunit 5	Homo sapiens (Human)	633	reviewed	FUNCTION: Contributes to mitotic spindle assembly, maintenance of centrosome integrity and completion of cytokinesis as part of the HAUS augmin-like complex. {ECO:0000269|PubMed:19369198, ECO:0000269|PubMed:19427217}.	cell division [GO:0051301]; centrosome cycle [GO:0007098]; ciliary basal body-plasma membrane docking [GO:0097711]; G2/M transition of mitotic cell cycle [GO:0000086]; regulation of G2/M transition of mitotic cell cycle [GO:0010389]; spindle assembly [GO:0051225]
P04114	APOB_HUMAN	APOB	Apolipoprotein B-100 (Apo B-100) [Cleaved into: Apolipoprotein B-48 (Apo B-48)]	Homo sapiens (Human)	4563	reviewed	FUNCTION: Apolipoprotein B is a major protein constituent of chylomicrons (apo B-48), LDL (apo B-100) and VLDL (apo B-100). Apo B-100 functions as a recognition signal for the cellular binding and internalization of LDL particles by the apoB/E receptor.	artery morphogenesis [GO:0048844]; cellular protein metabolic process [GO:0044267]; cellular response to prostaglandin stimulus [GO:0071379]; cellular response to tumor necrosis factor [GO:0071356]; cholesterol efflux [GO:0033344]; cholesterol homeostasis [GO:0042632]; cholesterol metabolic process [GO:0008203]; cholesterol transport [GO:0030301]; chylomicron assembly [GO:0034378]; chylomicron re…	cholesterol transporter activity [GO:0017127]; heparin binding [GO:0008201]; lipase binding [GO:0035473]; low-density lipoprotein particle receptor binding [GO:0050750]; phospholipid binding [GO:0005543]
Q14254	FLOT2_HUMAN	FLOT2 ESA1 M17S1	Flotillin-2 (Epidermal surface antigen) (ESA) (Membrane component chromosome 17 surface marker 1)	Homo sapiens (Human)	428	reviewed	FUNCTION: May act as a scaffolding protein within caveolar membranes, functionally participating in formation of caveolae or caveolae-like vesicles. May be involved in epidermal cell adhesion and epidermal structure and function.	cell adhesion [GO:0007155]; epidermis development [GO:0008544]; membrane raft assembly [GO:0001765]; negative regulation of amyloid precursor protein catabolic process [GO:1902992]; negative regulation of gene expression [GO:0010629]; positive regulation of establishment of T cell polarity [GO:1903905]; protein localization to plasma membrane [GO:0072659]; protein localization to plasma membrane …	protease binding [GO:0002020]; protein heterodimerization activity [GO:0046982]
Q15643	TRIPB_HUMAN	TRIP11 CEV14	Thyroid receptor-interacting protein 11 (TR-interacting protein 11) (TRIP-11) (Clonal evolution-related gene on chromosome 14 protein) (Golgi-associated microtubule-binding protein 210) (GMAP-210) (Trip230)	Homo sapiens (Human)	1979	reviewed	FUNCTION: Binds the ligand binding domain of the thyroid receptor (THRB) in the presence of triiodothyronine and enhances THRB-modulated transcription. Golgi auto-antigen; probably involved in maintaining cis-Golgi structure. {ECO:0000269|PubMed:10189370, ECO:0000269|PubMed:9256431}.	chondrocyte differentiation involved in endochondral bone morphogenesis [GO:0003413]; Golgi organization [GO:0007030]; inner ear receptor cell stereocilium organization [GO:0060122]; intraciliary transport involved in cilium assembly [GO:0035735]; protein glycosylation [GO:0006486]; transcription by RNA polymerase II [GO:0006366]; ventricular septum development [GO:0003281]	transcription coactivator activity [GO:0003713]
O60518	RNBP6_HUMAN	RANBP6	Ran-binding protein 6 (RanBP6)	Homo sapiens (Human)	1105	reviewed	FUNCTION: May function in nuclear protein import as nuclear transport receptor.	NLS-bearing protein import into nucleus [GO:0006607]; protein import into nucleus, translocation [GO:0000060]; ribosomal protein import into nucleus [GO:0006610]	nuclear localization sequence binding [GO:0008139]; protein transporter activity [GO:0008565]
Q5JTZ9	SYAM_HUMAN	AARS2 AARSL KIAA1270	Alanine--tRNA ligase, mitochondrial (EC 6.1.1.7) (Alanyl-tRNA synthetase) (AlaRS)	Homo sapiens (Human)	985	reviewed	FUNCTION: Catalyzes the attachment of alanine to tRNA(Ala) in a two-step reaction: alanine is first activated by ATP to form Ala-AMP and then transferred to the acceptor end of tRNA(Ala). Also edits incorrectly charged tRNA(Ala) via its editing domain. {ECO:0000255|HAMAP-Rule:MF_03133}.	mitochondrial alanyl-tRNA aminoacylation [GO:0070143]; mitochondrial respiratory chain complex assembly [GO:0033108]; tRNA modification [GO:0006400]	alanine-tRNA ligase activity [GO:0004813]; amino acid binding [GO:0016597]; ATP binding [GO:0005524]; metal ion binding [GO:0046872]; tRNA binding [GO:0000049]
Q7L1Q6	BZW1_HUMAN	BZW1 BZAP45 KIAA0005	Basic leucine zipper and W2 domain-containing protein 1 (Protein Orf)	Homo sapiens (Human)	419	reviewed	FUNCTION: Enhances histone H4 gene transcription but does not seem to bind DNA directly. {ECO:0000269|PubMed:11524015}.	regulation of transcription, DNA-templated [GO:0006355]; transcription, DNA-templated [GO:0006351]	cadherin binding [GO:0045296]; RNA binding [GO:0003723]
O95747	OXSR1_HUMAN	OXSR1 KIAA1101 OSR1	Serine/threonine-protein kinase OSR1 (EC 2.7.11.1) (Oxidative stress-responsive 1 protein)	Homo sapiens (Human)	527	reviewed	FUNCTION: Regulates downstream kinases in response to environmental stress. May also have a function in regulating the actin cytoskeleton. {ECO:0000269|PubMed:14707132, ECO:0000303|PubMed:14707132}.	activation of protein kinase activity [GO:0032147]; cellular hypotonic response [GO:0071476]; intracellular signal transduction [GO:0035556]; negative regulation of potassium ion transmembrane transporter activity [GO:1901017]; peptidyl-threonine phosphorylation [GO:0018107]; protein phosphorylation [GO:0006468]; regulation of apoptotic process [GO:0042981]; regulation of mitotic cell cycle [GO:0…	ATP binding [GO:0005524]; identical protein binding [GO:0042802]; magnesium ion binding [GO:0000287]; protein serine/threonine kinase activity [GO:0004674]; signal transducer, downstream of receptor, with serine/threonine kinase activity [GO:0004702]
P54619	AAKG1_HUMAN	PRKAG1	5'-AMP-activated protein kinase subunit gamma-1 (AMPK gamma1) (AMPK subunit gamma-1) (AMPKg)	Homo sapiens (Human)	331	reviewed	FUNCTION: AMP/ATP-binding subunit of AMP-activated protein kinase (AMPK), an energy sensor protein kinase that plays a key role in regulating cellular energy metabolism. In response to reduction of intracellular ATP levels, AMPK activates energy-producing pathways and inhibits energy-consuming processes: inhibits protein, carbohydrate and lipid biosynthesis, as well as cell growth and proliferati…	cell cycle arrest [GO:0007050]; fatty acid biosynthetic process [GO:0006633]; import into nucleus [GO:0051170]; macroautophagy [GO:0016236]; positive regulation of gene expression [GO:0010628]; positive regulation of protein kinase activity [GO:0045860]; protein phosphorylation [GO:0006468]; regulation of glycolytic process [GO:0006110]; signal transduction [GO:0007165]; spermatogenesis [GO:00072…	ADP binding [GO:0043531]; AMP binding [GO:0016208]; ATP binding [GO:0005524]; cAMP-dependent protein kinase activity [GO:0004691]; cAMP-dependent protein kinase regulator activity [GO:0008603]; protein kinase activity [GO:0004672]; protein kinase binding [GO:0019901]
Q9H425	CA198_HUMAN	C1orf198	Uncharacterized protein C1orf198	Homo sapiens (Human)	327	reviewed
Q9UPY3	DICER_HUMAN	DICER1 DICER HERNA KIAA0928	Endoribonuclease Dicer (EC 3.1.26.3) (Helicase with RNase motif) (Helicase MOI)	Homo sapiens (Human)	1922	reviewed	FUNCTION: Double-stranded RNA (dsRNA) endoribonuclease playing a central role in short dsRNA-mediated post-transcriptional gene silencing. Cleaves naturally occurring long dsRNAs and short hairpin pre-microRNAs (miRNA) into fragments of twenty-one to twenty-three nucleotides with 3' overhang of two nucleotides, producing respectively short interfering RNAs (siRNA) and mature microRNAs. SiRNAs and…	apoptotic DNA fragmentation [GO:0006309]; conversion of ds siRNA to ss siRNA [GO:0036404]; conversion of ds siRNA to ss siRNA involved in RNA interference [GO:0033168]; miRNA loading onto RISC involved in gene silencing by miRNA [GO:0035280]; miRNA metabolic process [GO:0010586]; negative regulation of Schwann cell proliferation [GO:0010626]; negative regulation of transcription by RNA polymerase…	ATP binding [GO:0005524]; deoxyribonuclease I activity [GO:0004530]; DNA binding [GO:0003677]; double-stranded RNA binding [GO:0003725]; endoribonuclease activity [GO:0004521]; helicase activity [GO:0004386]; metal ion binding [GO:0046872]; pre-miRNA binding [GO:0070883]; protein domain specific binding [GO:0019904]; ribonuclease III activity [GO:0004525]; siRNA binding [GO:0035197]
Q9H9S3	S61A2_HUMAN	SEC61A2	Protein transport protein Sec61 subunit alpha isoform 2 (Sec61 alpha-2)	Homo sapiens (Human)	476	reviewed	FUNCTION: Appears to play a crucial role in the insertion of secretory and membrane polypeptides into the ER. It is required for assembly of membrane and secretory proteins. Found to be tightly associated with membrane-bound ribosomes, either directly or through adaptor proteins (By similarity). {ECO:0000250}.	protein transport [GO:0015031]	ribosome binding [GO:0043022]
O94763	RMP_HUMAN	URI1 C19orf2 NNX3 PPP1R19 RMP URI	Unconventional prefoldin RPB5 interactor 1 (Protein NNX3) (Protein phosphatase 1 regulatory subunit 19) (RNA polymerase II subunit 5-mediating protein) (RPB5-mediating protein)	Homo sapiens (Human)	535	reviewed	FUNCTION: Involved in gene transcription regulation. Acts as a transcriptional repressor in concert with the corepressor UXT to regulate androgen receptor (AR) transcription. May act as a tumor suppressor to repress AR-mediated gene transcription and to inhibit anchorage-independent growth in prostate cancer cells. Required for cell survival in ovarian cancer cells. Together with UXT, associates …	cellular response to growth factor stimulus [GO:0071363]; cellular response to steroid hormone stimulus [GO:0071383]; negative regulation of intrinsic apoptotic signaling pathway [GO:2001243]; negative regulation of phosphatase activity [GO:0010923]; negative regulation of transcription by RNA polymerase II [GO:0000122]; regulation of cell growth [GO:0001558]; regulation of transcription by RNA p…	chromatin binding [GO:0003682]; phosphatase inhibitor activity [GO:0019212]; phosphoprotein binding [GO:0051219]; protein phosphatase inhibitor activity [GO:0004864]; RNA polymerase II transcription corepressor activity [GO:0001106]
Q9NSV4	DIAP3_HUMAN	DIAPH3 DIAP3	Protein diaphanous homolog 3 (Diaphanous-related formin-3) (DRF3) (MDia2)	Homo sapiens (Human)	1193	reviewed	FUNCTION: Binds to GTP-bound form of Rho and to profilin. Acts in a Rho-dependent manner to recruit profilin to the membrane, where it promotes actin polymerization. It is required for cytokinesis, stress fiber formation, and transcriptional activation of the serum response factor. DFR proteins couple Rho and Src tyrosine kinase during signaling and the regulation of actin dynamics (By similarity…	actin cytoskeleton organization [GO:0030036]; spermatogenesis [GO:0007283]	actin binding [GO:0003779]; cadherin binding [GO:0045296]; Rho GTPase binding [GO:0017048]
Q8TCG1	CIP2A_HUMAN	CIP2A KIAA1524	Protein CIP2A (Cancerous inhibitor of PP2A) (p90 autoantigen)	Homo sapiens (Human)	905	reviewed	FUNCTION: Oncoprotein that inhibits PP2A and stabilizes MYC in human malignancies. Promotes anchorage-independent cell growth and tumor formation. {ECO:0000269|PubMed:17632056}.	positive regulation of neural precursor cell proliferation [GO:2000179]; spermatogenesis [GO:0007283]	cadherin binding [GO:0045296]; protein homodimerization activity [GO:0042803]
Q9NTZ6	RBM12_HUMAN	RBM12 KIAA0765 HRIHFB2091	RNA-binding protein 12 (RNA-binding motif protein 12) (SH3/WW domain anchor protein in the nucleus) (SWAN)	Homo sapiens (Human)	932	reviewed			RNA binding [GO:0003723]
Q5TZA2	CROCC_HUMAN	CROCC KIAA0445	Rootletin (Ciliary rootlet coiled-coil protein)	Homo sapiens (Human)	2017	reviewed	FUNCTION: Major structural component of the ciliary rootlet, a cytoskeletal-like structure in ciliated cells which originates from the basal body at the proximal end of a cilium and extends proximally toward the cell nucleus (By similarity). Furthermore, is required for the correct positioning of the cilium basal body relative to the cell nucleus, to allow for ciliogenesis (PubMed:27623382). Cont…	centriole-centriole cohesion [GO:0010457]; centrosome cycle [GO:0007098]; ciliary basal body organization [GO:0032053]; epithelial structure maintenance [GO:0010669]; establishment of organelle localization [GO:0051656]; photoreceptor cell maintenance [GO:0045494]; positive regulation of cilium assembly [GO:0045724]; positive regulation of protein localization to cilium [GO:1903566]; protein loca…	actin binding [GO:0003779]; kinesin binding [GO:0019894]; structural molecule activity [GO:0005198]
P42356	PI4KA_HUMAN	PI4KA PIK4 PIK4CA	Phosphatidylinositol 4-kinase alpha (PI4-kinase alpha) (PI4K-alpha) (PtdIns-4-kinase alpha) (EC 2.7.1.67)	Homo sapiens (Human)	2102	reviewed	FUNCTION: Acts on phosphatidylinositol (PtdIns) in the first committed step in the production of the second messenger inositol-1,4,5,-trisphosphate. {ECO:0000269|PubMed:10101268, ECO:0000269|PubMed:23229899}.	actin cytoskeleton organization [GO:0030036]; multi-organism membrane organization [GO:0044803]; phosphatidylinositol biosynthetic process [GO:0006661]; phosphatidylinositol-mediated signaling [GO:0048015]; phosphatidylinositol phosphorylation [GO:0046854]; phosphorylation [GO:0016310]; signal transduction [GO:0007165]; viral replication complex formation and maintenance [GO:0046786]; viral RNA g…	1-phosphatidylinositol 4-kinase activity [GO:0004430]; ATP binding [GO:0005524]; cadherin binding [GO:0045296]; kinase activity [GO:0016301]
Q9NZM1	MYOF_HUMAN	MYOF FER1L3 KIAA1207	Myoferlin (Fer-1-like protein 3)	Homo sapiens (Human)	2061	reviewed	FUNCTION: Calcium/phospholipid-binding protein that plays a role in the plasmalemma repair mechanism of endothelial cells that permits rapid resealing of membranes disrupted by mechanical stress. Involved in endocytic recycling. Implicated in VEGF signal transduction by regulating the levels of the receptor KDR (By similarity). {ECO:0000250}.	blood circulation [GO:0008015]; cellular response to heat [GO:0034605]; muscle contraction [GO:0006936]; myoblast fusion [GO:0007520]; plasma membrane repair [GO:0001778]; regulation of vascular endothelial growth factor receptor signaling pathway [GO:0030947]	phospholipid binding [GO:0005543]
Q6PGP7	TTC37_HUMAN	TTC37 KIAA0372	Tetratricopeptide repeat protein 37 (TPR repeat protein 37) (SKI3 homolog) (Ski3) (Tricho-hepatic-enteric syndrome protein) (Thespin)	Homo sapiens (Human)	1564	reviewed	FUNCTION: Component of the SKI complex which is thought to be involved in exosome-mediated RNA decay and associates with transcriptionally active genes in a manner dependent on PAF1 complex (PAF1C).	exonucleolytic nuclear-transcribed mRNA catabolic process involved in deadenylation-dependent decay [GO:0043928]
Q15075	EEA1_HUMAN	EEA1 ZFYVE2	Early endosome antigen 1 (Endosome-associated protein p162) (Zinc finger FYVE domain-containing protein 2)	Homo sapiens (Human)	1411	reviewed	FUNCTION: Binds phospholipid vesicles containing phosphatidylinositol 3-phosphate and participates in endosomal trafficking.	early endosome to late endosome transport [GO:0045022]; endocytosis [GO:0006897]; synaptic vesicle to endosome fusion [GO:0016189]; vesicle fusion [GO:0006906]; viral RNA genome replication [GO:0039694]	1-phosphatidylinositol binding [GO:0005545]; calmodulin binding [GO:0005516]; GTP-dependent protein binding [GO:0030742]; nucleic acid binding [GO:0003676]; protein homodimerization activity [GO:0042803]; zinc ion binding [GO:0008270]
Q9NRZ9	HELLS_HUMAN	HELLS PASG SMARCA6 Nbla10143	Lymphoid-specific helicase (EC 3.6.4.-) (Proliferation-associated SNF2-like protein) (SWI/SNF2-related matrix-associated actin-dependent regulator of chromatin subfamily A member 6)	Homo sapiens (Human)	838	reviewed	FUNCTION: Plays an essential role in normal development and survival. Involved in regulation of the expansion or survival of lymphoid cells. Required for de novo or maintenance DNA methylation. May control silencing of the imprinted CDKN1C gene through DNA methylation. May play a role in formation and organization of heterochromatin, implying a functional role in the regulation of transcription a…	cell cycle [GO:0007049]; cell division [GO:0051301]; lymphocyte proliferation [GO:0046651]; maintenance of DNA methylation [GO:0010216]; methylation-dependent chromatin silencing [GO:0006346]; multicellular organism development [GO:0007275]; pericentric heterochromatin assembly [GO:0031508]; transcription, DNA-templated [GO:0006351]	ATP binding [GO:0005524]; helicase activity [GO:0004386]
Q06210	GFPT1_HUMAN	GFPT1 GFAT GFPT	Glutamine--fructose-6-phosphate aminotransferase [isomerizing] 1 (EC 2.6.1.16) (D-fructose-6-phosphate amidotransferase 1) (Glutamine:fructose-6-phosphate amidotransferase 1) (GFAT 1) (GFAT1) (Hexosephosphate aminotransferase 1)	Homo sapiens (Human)	699	reviewed	FUNCTION: Controls the flux of glucose into the hexosamine pathway. Most likely involved in regulating the availability of precursors for N- and O-linked glycosylation of proteins. Regulates the circadian expression of clock genes ARNTL/BMAL1 and CRY1.	circadian regulation of gene expression [GO:0032922]; energy reserve metabolic process [GO:0006112]; fructose 6-phosphate metabolic process [GO:0006002]; glutamine metabolic process [GO:0006541]; IRE1-mediated unfolded protein response [GO:0036498]; protein N-linked glycosylation [GO:0006487]; UDP-N-acetylglucosamine biosynthetic process [GO:0006048]; UDP-N-acetylglucosamine metabolic process [GO…	carbohydrate derivative binding [GO:0097367]; glutamine-fructose-6-phosphate transaminase (isomerizing) activity [GO:0004360]
Q6P4R8	NFRKB_HUMAN	NFRKB INO80G	Nuclear factor related to kappa-B-binding protein (DNA-binding protein R kappa-B) (INO80 complex subunit G)	Homo sapiens (Human)	1299	reviewed	FUNCTION: Binds to the DNA consensus sequence 5'-GGGGAATCTCC-3'. {ECO:0000269|PubMed:18922472}.; FUNCTION: Putative regulatory component of the chromatin remodeling INO80 complex which is involved in transcriptional regulation, DNA replication and probably DNA repair. Modulates the deubiquitinase activity of UCHL5 in the INO80 complex. {ECO:0000269|PubMed:18922472}.	DNA recombination [GO:0006310]; DNA repair [GO:0006281]; inflammatory response [GO:0006954]; protein deubiquitination [GO:0016579]; regulation of transcription, DNA-templated [GO:0006355]; transcription by RNA polymerase II [GO:0006366]	DNA binding [GO:0003677]; protease binding [GO:0002020]
Q9Y263	PLAP_HUMAN	PLAA PLAP	Phospholipase A-2-activating protein (PLA2P) (PLAP)	Homo sapiens (Human)	795	reviewed	FUNCTION: Plays a role in protein ubiquitination, sorting and degradation through its association with VCP (PubMed:27753622). Involved in ubiquitin-mediated membrane proteins trafficking to late endosomes in an ESCRT-dependent manner, and hence plays a role in synaptic vesicle recycling (By similarity). May play a role in macroautophagy, regulating for instance the clearance of damaged lysosomes …	cellular response to lipopolysaccharide [GO:0071222]; inflammatory response [GO:0006954]; macroautophagy [GO:0016236]; negative regulation of protein K63-linked ubiquitination [GO:1900045]; phospholipid metabolic process [GO:0006644]; positive regulation of dendrite extension [GO:1903861]; positive regulation of neuron migration [GO:2001224]; positive regulation of phospholipase A2 activity [GO:0…	phospholipase A2 activator activity [GO:0016005]; ubiquitin binding [GO:0043130]
Q5VWN6	F208B_HUMAN	FAM208B C10orf18 KIAA2006	Protein FAM208B	Homo sapiens (Human)	2430	reviewed
Q12965	MYO1E_HUMAN	MYO1E MYO1C	Unconventional myosin-Ie (Myosin-Ic) (Unconventional myosin 1E)	Homo sapiens (Human)	1108	reviewed	FUNCTION: Myosins are actin-based motor molecules with ATPase activity. Unconventional myosins serve in intracellular movements. Their highly divergent tails bind to membranous compartments, which are then moved relative to actin filaments. Binds to membranes containing anionic phospholipids via its tail domain. Required for normal morphology of the glomerular basement membrane, normal developmen…	actin filament-based movement [GO:0030048]; endocytosis [GO:0006897]; glomerular basement membrane development [GO:0032836]; glomerular filtration [GO:0003094]; glomerular visceral epithelial cell development [GO:0072015]; in utero embryonic development [GO:0001701]; microtubule-based movement [GO:0007018]; nitrogen compound metabolic process [GO:0006807]; platelet-derived growth factor receptor …	actin filament binding [GO:0051015]; ATPase activity, coupled [GO:0042623]; ATP binding [GO:0005524]; calmodulin binding [GO:0005516]; microfilament motor activity [GO:0000146]; microtubule binding [GO:0008017]; microtubule motor activity [GO:0003777]; motor activity [GO:0003774]; phosphatidylinositol binding [GO:0035091]
Q5W0B1	RN219_HUMAN	RNF219 C13orf7	RING finger protein 219	Homo sapiens (Human)	726	reviewed			metal ion binding [GO:0046872]
P14735	IDE_HUMAN	IDE	Insulin-degrading enzyme (EC 3.4.24.56) (Abeta-degrading protease) (Insulin protease) (Insulinase) (Insulysin)	Homo sapiens (Human)	1019	reviewed	FUNCTION: Plays a role in the cellular breakdown of insulin, IAPP, glucagon, bradykinin, kallidin and other peptides, and thereby plays a role in intercellular peptide signaling. Degrades amyloid formed by APP and IAPP. May play a role in the degradation and clearance of naturally secreted amyloid beta-protein by neurons and microglia. {ECO:0000269|PubMed:10684867, ECO:0000269|PubMed:17613531, EC…	amyloid-beta clearance [GO:0097242]; amyloid-beta metabolic process [GO:0050435]; bradykinin catabolic process [GO:0010815]; determination of adult lifespan [GO:0008340]; hormone catabolic process [GO:0042447]; insulin catabolic process [GO:1901143]; insulin metabolic process [GO:1901142]; insulin receptor signaling pathway [GO:0008286]; negative regulation of proteolysis [GO:0045861]; positive r…	ATPase activity [GO:0016887]; ATP binding [GO:0005524]; beta-endorphin binding [GO:0031626]; identical protein binding [GO:0042802]; insulin binding [GO:0043559]; metalloendopeptidase activity [GO:0004222]; peptide binding [GO:0042277]; protein homodimerization activity [GO:0042803]; signaling receptor binding [GO:0005102]; ubiquitin-dependent protein binding [GO:0140036]; virus receptor activity…
Q99856	ARI3A_HUMAN	ARID3A DRIL1 DRIL3 DRX E2FBP1	AT-rich interactive domain-containing protein 3A (ARID domain-containing protein 3A) (B-cell regulator of IgH transcription) (Bright) (Dead ringer-like protein 1) (E2F-binding protein 1)	Homo sapiens (Human)	593	reviewed	FUNCTION: Transcription factor which may be involved in the control of cell cycle progression by the RB1/E2F1 pathway and in B-cell differentiation. {ECO:0000269|PubMed:11812999, ECO:0000269|PubMed:12692263}.	DNA damage response, signal transduction by p53 class mediator resulting in cell cycle arrest [GO:0006977]	chromatin binding [GO:0003682]; protein homodimerization activity [GO:0042803]; RNA polymerase II regulatory region sequence-specific DNA binding [GO:0000977]; RNA polymerase II transcription factor activity, sequence-specific DNA binding [GO:0000981]; transcriptional activator activity, RNA polymerase II transcription regulatory region sequence-specific DNA binding [GO:0001228]
Q9NR22	ANM8_HUMAN	PRMT8 HRMT1L3 HRMT1L4	Protein arginine N-methyltransferase 8 (EC 2.1.1.-) (Heterogeneous nuclear ribonucleoprotein methyltransferase-like protein 4)	Homo sapiens (Human)	394	reviewed	FUNCTION: Membrane-associated arginine methyltransferase that can both catalyze the formation of omega-N monomethylarginine (MMA) and asymmetrical dimethylarginine (aDMA). Able to mono- and dimethylate EWS protein; however its precise role toward EWS remains unclear as it still interacts with fully methylated EWS. {ECO:0000269|PubMed:16051612, ECO:0000269|PubMed:17925405, ECO:0000269|PubMed:18320…	histone methylation [GO:0016571]; peptidyl-arginine methylation [GO:0018216]; peptidyl-arginine methylation, to asymmetrical-dimethyl arginine [GO:0019919]; regulation of protein binding [GO:0043393]; regulation of transcription, DNA-templated [GO:0006355]	histone-arginine N-methyltransferase activity [GO:0008469]; identical protein binding [GO:0042802]; protein-arginine omega-N asymmetric methyltransferase activity [GO:0035242]; protein-arginine omega-N monomethyltransferase activity [GO:0035241]; protein heterodimerization activity [GO:0046982]; protein homodimerization activity [GO:0042803]; S-adenosylmethionine-dependent methyltransferase activ…
P69849	NOMO3_HUMAN	NOMO3	Nodal modulator 3 (pM5 protein 3)	Homo sapiens (Human)	1222	reviewed	FUNCTION: May antagonize Nodal signaling. {ECO:0000250}.		carbohydrate binding [GO:0030246]
Q6PL18	ATAD2_HUMAN	ATAD2 L16 PRO2000	ATPase family AAA domain-containing protein 2 (EC 3.6.1.3) (AAA nuclear coregulator cancer-associated protein) (ANCCA)	Homo sapiens (Human)	1390	reviewed	FUNCTION: May be a transcriptional coactivator of the nuclear receptor ESR1 required to induce the expression of a subset of estradiol target genes, such as CCND1, MYC and E2F1. May play a role in the recruitment or occupancy of CREBBP at some ESR1 target gene promoters. May be required for histone hyperacetylation. Involved in the estrogen-induced cell proliferation and cell cycle progression of…	chromatin organization [GO:0006325]; negative regulation of chromatin silencing [GO:0031936]; positive regulation of transcription, DNA-templated [GO:0045893]; positive regulation of transcription by RNA polymerase II [GO:0045944]; regulation of transcription by RNA polymerase II [GO:0006357]; transcription, DNA-templated [GO:0006351]	ATPase activity [GO:0016887]; ATP binding [GO:0005524]; chromatin binding [GO:0003682]; histone binding [GO:0042393]
O95071	UBR5_HUMAN	UBR5 EDD EDD1 HYD KIAA0896	E3 ubiquitin-protein ligase UBR5 (EC 2.3.2.26) (E3 ubiquitin-protein ligase, HECT domain-containing 1) (HECT-type E3 ubiquitin transferase UBR5) (Hyperplastic discs protein homolog) (hHYD) (Progestin-induced protein)	Homo sapiens (Human)	2799	reviewed	FUNCTION: E3 ubiquitin-protein ligase which is a component of the N-end rule pathway. Recognizes and binds to proteins bearing specific N-terminal residues that are destabilizing according to the N-end rule, leading to their ubiquitination and subsequent degradation (By similarity). Involved in maturation and/or transcriptional regulation of mRNA by activating CDK9 by polyubiquitination. May play…	cell proliferation [GO:0008283]; cellular response to DNA damage stimulus [GO:0006974]; DNA repair [GO:0006281]; negative regulation of double-strand break repair [GO:2000780]; negative regulation of histone H2A K63-linked ubiquitination [GO:1901315]; positive regulation of canonical Wnt signaling pathway [GO:0090263]; positive regulation of gene expression [GO:0010628]; positive regulation of pr…	RNA binding [GO:0003723]; ubiquitin binding [GO:0043130]; ubiquitin protein ligase activity [GO:0061630]; ubiquitin-protein transferase activity [GO:0004842]; ubiquitin-ubiquitin ligase activity [GO:0034450]; zinc ion binding [GO:0008270]
O75150	BRE1B_HUMAN	RNF40 BRE1B KIAA0661	E3 ubiquitin-protein ligase BRE1B (BRE1-B) (EC 2.3.2.27) (95 kDa retinoblastoma-associated protein) (RBP95) (RING finger protein 40) (RING-type E3 ubiquitin transferase BRE1B)	Homo sapiens (Human)	1001	reviewed	FUNCTION: Component of the RNF20/40 E3 ubiquitin-protein ligase complex that mediates monoubiquitination of 'Lys-120' of histone H2B (H2BK120ub1). H2BK120ub1 gives a specific tag for epigenetic transcriptional activation and is also prerequisite for histone H3 'Lys-4' and 'Lys-79' methylation (H3K4me and H3K79me, respectively). It thereby plays a central role in histone code and gene regulation. …	histone H2B ubiquitination [GO:0033523]; histone monoubiquitination [GO:0010390]; negative regulation of mRNA polyadenylation [GO:1900364]; positive regulation of histone H2B ubiquitination [GO:2001168]; positive regulation of proteasomal protein catabolic process [GO:1901800]; positive regulation of protein polyubiquitination [GO:1902916]; protein ubiquitination [GO:0016567]; response to peptide…	metal ion binding [GO:0046872]; mRNA 3'-UTR binding [GO:0003730]; protein-containing complex binding [GO:0044877]; protein homodimerization activity [GO:0042803]; ubiquitin conjugating enzyme binding [GO:0031624]; ubiquitin protein ligase binding [GO:0031625]; ubiquitin-protein transferase activity [GO:0004842]
O14964	HGS_HUMAN	HGS HRS	Hepatocyte growth factor-regulated tyrosine kinase substrate (Hrs) (Protein pp110)	Homo sapiens (Human)	777	reviewed	FUNCTION: Involved in intracellular signal transduction mediated by cytokines and growth factors. When associated with STAM, it suppresses DNA signaling upon stimulation by IL-2 and GM-CSF. Could be a direct effector of PI3-kinase in vesicular pathway via early endosomes and may regulate trafficking to early and late endosomes by recruiting clathrin. May concentrate ubiquitinated receptors within…	endosomal transport [GO:0016197]; macroautophagy [GO:0016236]; membrane invagination [GO:0010324]; membrane organization [GO:0061024]; multivesicular body assembly [GO:0036258]; negative regulation of angiogenesis [GO:0016525]; negative regulation of cell proliferation [GO:0008285]; negative regulation of epidermal growth factor receptor signaling pathway [GO:0042059]; negative regulation of JAK-…	metal ion binding [GO:0046872]; protein domain specific binding [GO:0019904]; ubiquitin-like protein ligase binding [GO:0044389]
P10644	KAP0_HUMAN	PRKAR1A PKR1 PRKAR1 TSE1	cAMP-dependent protein kinase type I-alpha regulatory subunit (Tissue-specific extinguisher 1) (TSE1)	Homo sapiens (Human)	381	reviewed	FUNCTION: Regulatory subunit of the cAMP-dependent protein kinases involved in cAMP signaling in cells. {ECO:0000269|PubMed:16491121, ECO:0000269|PubMed:20215566, ECO:0000269|PubMed:26405036}.	activation of protein kinase A activity [GO:0034199]; blood coagulation [GO:0007596]; cardiac muscle cell proliferation [GO:0060038]; cellular response to glucagon stimulus [GO:0071377]; female meiotic nuclear division [GO:0007143]; intracellular signal transduction [GO:0035556]; mesoderm formation [GO:0001707]; negative regulation of activated T cell proliferation [GO:0046007]; negative regulati…	cAMP binding [GO:0030552]; cAMP-dependent protein kinase inhibitor activity [GO:0004862]; cAMP-dependent protein kinase regulator activity [GO:0008603]; protein domain specific binding [GO:0019904]; protein kinase A catalytic subunit binding [GO:0034236]; ubiquitin protein ligase binding [GO:0031625]
O75153	CLU_HUMAN	CLUH KIAA0664	Clustered mitochondria protein homolog	Homo sapiens (Human)	1309	reviewed	FUNCTION: mRNA-binding protein involved in proper cytoplasmic distribution of mitochondria. Specifically binds mRNAs of nuclear-encoded mitochondrial proteins in the cytoplasm and regulates transport or translation of these transcripts close to mitochondria, playing a role in mitochondrial biogenesis. {ECO:0000255|HAMAP-Rule:MF_03013, ECO:0000269|PubMed:25349259}.	intracellular distribution of mitochondria [GO:0048312]; mitochondrion organization [GO:0007005]	mRNA binding [GO:0003729]
Q63ZY3	KANK2_HUMAN	KANK2 ANKRD25 KIAA1518 MXRA3 SIP	KN motif and ankyrin repeat domain-containing protein 2 (Ankyrin repeat domain-containing protein 25) (Matrix-remodeling-associated protein 3) (SRC-1-interacting protein) (SIP) (SRC-interacting protein) (SRC1-interacting protein)	Homo sapiens (Human)	851	reviewed	FUNCTION: Involved in transcription regulation by sequestering nuclear receptor coactivators, such as NCOA1, NCOA2 and NCOA3, in the cytoplasm; the function is deregulated by phosphorylation. Involved in the negative control of vitamin D receptor signaling pathway (PubMed:24671081). May be involved in the control of cytoskeleton formation by regulating actin polymerization. Involved in regulation…	apoptotic process [GO:0006915]; negative regulation of cell proliferation [GO:0008285]; negative regulation of G1/S transition of mitotic cell cycle [GO:2000134]; negative regulation of intracellular estrogen receptor signaling pathway [GO:0033147]; negative regulation of programmed cell death [GO:0043069]; negative regulation of transcription by RNA polymerase II [GO:0000122]; negative regulatio…
P11166	GTR1_HUMAN	SLC2A1 GLUT1	Solute carrier family 2, facilitated glucose transporter member 1 (Glucose transporter type 1, erythrocyte/brain) (GLUT-1) (HepG2 glucose transporter)	Homo sapiens (Human)	492	reviewed	FUNCTION: Facilitative glucose transporter. This isoform may be responsible for constitutive or basal glucose uptake. Has a very broad substrate specificity; can transport a wide range of aldoses including both pentoses and hexoses. {ECO:0000269|PubMed:18245775, ECO:0000269|PubMed:19449892}.	cellular hyperosmotic response [GO:0071474]; cellular response to glucose starvation [GO:0042149]; cellular response to mechanical stimulus [GO:0071260]; cerebral cortex development [GO:0021987]; female pregnancy [GO:0007565]; glucose transmembrane transport [GO:1904659]; lactose biosynthetic process [GO:0005989]; L-ascorbic acid metabolic process [GO:0019852]; protein-containing complex assembly…	dehydroascorbic acid transmembrane transporter activity [GO:0033300]; D-glucose transmembrane transporter activity [GO:0055056]; glucose transmembrane transporter activity [GO:0005355]; identical protein binding [GO:0042802]; protein self-association [GO:0043621]; xenobiotic transmembrane transporter activity [GO:0042910]
Q7Z4H7	HAUS6_HUMAN	HAUS6 DGT6 FAM29A KIAA1574	HAUS augmin-like complex subunit 6	Homo sapiens (Human)	955	reviewed	FUNCTION: Contributes to mitotic spindle assembly, maintenance of centrosome integrity and completion of cytokinesis as part of the HAUS augmin-like complex. Promotes the nucleation of microtubules from the spindle through recruitment of NEDD1 and gamma-tubulin. {ECO:0000269|PubMed:19029337, ECO:0000269|PubMed:19369198, ECO:0000269|PubMed:19427217}.	cell division [GO:0051301]; centrosome cycle [GO:0007098]; ciliary basal body-plasma membrane docking [GO:0097711]; G2/M transition of mitotic cell cycle [GO:0000086]; regulation of G2/M transition of mitotic cell cycle [GO:0010389]; spindle assembly [GO:0051225]
Q9NRJ5	PAPOB_HUMAN	PAPOLB PAPT	Poly(A) polymerase beta (PAP-beta) (EC 2.7.7.19) (Polynucleotide adenylyltransferase beta) (Testis-specific poly(A) polymerase)	Homo sapiens (Human)	636	reviewed		mRNA polyadenylation [GO:0006378]	ATP binding [GO:0005524]; metal ion binding [GO:0046872]; polynucleotide adenylyltransferase activity [GO:0004652]; RNA binding [GO:0003723]
Q9ULD0	OGDHL_HUMAN	OGDHL KIAA1290	2-oxoglutarate dehydrogenase-like, mitochondrial (EC 1.2.4.-) (2-oxoglutarate dehydrogenase complex component E1-like) (OGDC-E1-like) (Alpha-ketoglutarate dehydrogenase-like)	Homo sapiens (Human)	1010	reviewed		glycolytic process [GO:0006096]; tricarboxylic acid cycle [GO:0006099]	metal ion binding [GO:0046872]; oxoglutarate dehydrogenase (succinyl-transferring) activity [GO:0004591]; thiamine pyrophosphate binding [GO:0030976]
Q8TC07	TBC15_HUMAN	TBC1D15	TBC1 domain family member 15 (GTPase-activating protein RAB7) (GAP for RAB7) (Rab7-GAP)	Homo sapiens (Human)	691	reviewed	FUNCTION: Acts as a GTPase activating protein for RAB7A. Does not act on RAB4, RAB5 or RAB6 (By similarity). {ECO:0000250}.	activation of GTPase activity [GO:0090630]; intracellular protein transport [GO:0006886]; regulation of GTPase activity [GO:0043087]; regulation of vesicle fusion [GO:0031338]	GTPase activator activity [GO:0005096]; Rab GTPase binding [GO:0017137]
P19784	CSK22_HUMAN	CSNK2A2 CK2A2	Casein kinase II subunit alpha' (CK II alpha') (EC 2.7.11.1)	Homo sapiens (Human)	350	reviewed	FUNCTION: Catalytic subunit of a constitutively active serine/threonine-protein kinase complex that phosphorylates a large number of substrates containing acidic residues C-terminal to the phosphorylated serine or threonine. Regulates numerous cellular processes, such as cell cycle progression, apoptosis and transcription, as well as viral infection. May act as a regulatory node which integrates …	apoptotic process [GO:0006915]; cell cycle [GO:0007049]; cerebral cortex development [GO:0021987]; liver regeneration [GO:0097421]; positive regulation of protein targeting to mitochondrion [GO:1903955]; regulation of autophagy of mitochondrion [GO:1903146]; regulation of chromosome separation [GO:1905818]; regulation of signal transduction by p53 class mediator [GO:1901796]; regulation of transc…	ATP binding [GO:0005524]; protein N-terminus binding [GO:0047485]; protein serine/threonine kinase activity [GO:0004674]
O95782	AP2A1_HUMAN	AP2A1 ADTAA CLAPA1	AP-2 complex subunit alpha-1 (100 kDa coated vesicle protein A) (Adaptor protein complex AP-2 subunit alpha-1) (Adaptor-related protein complex 2 subunit alpha-1) (Alpha-adaptin A) (Alpha1-adaptin) (Clathrin assembly protein complex 2 alpha-A large chain) (Plasma membrane adaptor HA2/AP2 adaptin alpha A subunit)	Homo sapiens (Human)	977	reviewed	FUNCTION: Component of the adaptor protein complex 2 (AP-2). Adaptor protein complexes function in protein transport via transport vesicles in different membrane traffic pathways. Adaptor protein complexes are vesicle coat components and appear to be involved in cargo selection and vesicle formation. AP-2 is involved in clathrin-dependent endocytosis in which cargo proteins are incorporated into …	antigen processing and presentation of exogenous peptide antigen via MHC class II [GO:0019886]; clathrin-dependent endocytosis [GO:0072583]; endocytosis [GO:0006897]; ephrin receptor signaling pathway [GO:0048013]; Golgi to endosome transport [GO:0006895]; intracellular protein transport [GO:0006886]; low-density lipoprotein particle clearance [GO:0034383]; low-density lipoprotein particle recept…	clathrin adaptor activity [GO:0035615]; low-density lipoprotein particle receptor binding [GO:0050750]; protein kinase binding [GO:0019901]
Q9Y4P3	TBL2_HUMAN	TBL2 WBSCR13 UNQ563/PRO1125	Transducin beta-like protein 2 (WS beta-transducin repeats protein) (WS-betaTRP) (Williams-Beuren syndrome chromosomal region 13 protein)	Homo sapiens (Human)	447	reviewed		cellular response to glucose starvation [GO:0042149]; cellular response to hypoxia [GO:0071456]; endoplasmic reticulum unfolded protein response [GO:0030968]	phosphoprotein binding [GO:0051219]; protein kinase binding [GO:0019901]; RNA binding [GO:0003723]; translation initiation factor binding [GO:0031369]
Q99959	PKP2_HUMAN	PKP2	Plakophilin-2	Homo sapiens (Human)	881	reviewed	FUNCTION: May play a role in junctional plaques. {ECO:0000269|PubMed:22781308}.	bundle of His cell-Purkinje myocyte adhesion involved in cell communication [GO:0086073]; cardiac muscle cell action potential involved in contraction [GO:0086002]; cell-cell adhesion [GO:0098609]; cell-cell signaling involved in cardiac conduction [GO:0086019]; cell communication by electrical coupling involved in cardiac conduction [GO:0086064]; cornification [GO:0070268]; desmosome assembly [G…	alpha-catenin binding [GO:0045294]; cadherin binding [GO:0045296]; cell adhesive protein binding involved in bundle of His cell-Purkinje myocyte communication [GO:0086083]; intermediate filament binding [GO:0019215]; ion channel binding [GO:0044325]; protein-containing complex scaffold activity [GO:0032947]; protein kinase C binding [GO:0005080]; sodium channel regulator activity [GO:0017080]
Q12849	GRSF1_HUMAN	GRSF1	G-rich sequence factor 1 (GRSF-1)	Homo sapiens (Human)	480	reviewed	FUNCTION: Regulator of post-transcriptional mitochondrial gene expression, required for assembly of the mitochondrial ribosome and for recruitment of mRNA and lncRNA. Binds RNAs containing the 14 base G-rich element. Preferentially binds RNAs transcribed from three contiguous genes on the light strand of mtDNA, the ND6 mRNA, and the long non-coding RNAs for MT-CYB and MT-ND5, each of which contai…	anterior/posterior pattern specification [GO:0009952]; morphogenesis of embryonic epithelium [GO:0016331]; mRNA polyadenylation [GO:0006378]; tRNA processing [GO:0008033]	mRNA binding [GO:0003729]; RNA binding [GO:0003723]
Q96P70	IPO9_HUMAN	IPO9 IMP9 KIAA1192 RANBP9 HSPC273	Importin-9 (Imp9) (Ran-binding protein 9) (RanBP9)	Homo sapiens (Human)	1041	reviewed	FUNCTION: Functions in nuclear protein import as nuclear transport receptor. Serves as receptor for nuclear localization signals (NLS) in cargo substrates. Is thought to mediate docking of the importin/substrate complex to the nuclear pore complex (NPC) through binding to nucleoporin and the complex is subsequently translocated through the pore by an energy requiring, Ran-dependent mechanism. At …	protein import into nucleus [GO:0006606]	histone binding [GO:0042393]; protein transporter activity [GO:0008565]; Ran GTPase binding [GO:0008536]
P51784	UBP11_HUMAN	USP11 UHX1	Ubiquitin carboxyl-terminal hydrolase 11 (EC 3.4.19.12) (Deubiquitinating enzyme 11) (Ubiquitin thioesterase 11) (Ubiquitin-specific-processing protease 11)	Homo sapiens (Human)	963	reviewed	FUNCTION: Protease that can remove conjugated ubiquitin from target proteins and polyubiquitin chains (PubMed:12084015, PubMed:15314155, PubMed:17897950, PubMed:19874889, PubMed:20233726, PubMed:24724799). Inhibits the degradation of target proteins by the proteasome (PubMed:12084015). Cleaves preferentially 'Lys-6' and 'Lys-63'-linked ubiquitin chains. Has lower activity with 'Lys-11' and 'Lys-3…	protein deubiquitination [GO:0016579]; ubiquitin-dependent protein catabolic process [GO:0006511]	cysteine-type endopeptidase activity [GO:0004197]; thiol-dependent ubiquitin-specific protease activity [GO:0004843]; thiol-dependent ubiquitinyl hydrolase activity [GO:0036459]
Q9NU22	MDN1_HUMAN	MDN1 KIAA0301	Midasin (Dynein-related AAA-ATPase MDN1) (MIDAS-containing protein)	Homo sapiens (Human)	5596	reviewed	FUNCTION: Nuclear chaperone required for maturation and nuclear export of pre-60S ribosome subunits (PubMed:27814492). Functions at successive maturation steps to remove ribosomal factors at critical transition points, first driving the exit of early pre-60S particles from the nucleolus and then driving late pre-60S particles from the nucleus (By similarity). At an early stage in 60S maturation, …	protein-containing complex assembly [GO:0065003]; ribosomal large subunit assembly [GO:0000027]; rRNA processing [GO:0006364]	ATPase activity [GO:0016887]; ATP binding [GO:0005524]; unfolded protein binding [GO:0051082]
O94979	SC31A_HUMAN	SEC31A KIAA0905 SEC31L1 HSPC275 HSPC334	Protein transport protein Sec31A (ABP125) (ABP130) (SEC31-like protein 1) (SEC31-related protein A) (Web1-like protein)	Homo sapiens (Human)	1220	reviewed	FUNCTION: Component of the coat protein complex II (COPII) which promotes the formation of transport vesicles from the endoplasmic reticulum (ER) (PubMed:10788476). The coat has two main functions, the physical deformation of the endoplasmic reticulum membrane into vesicles and the selection of cargo molecules (By similarity). {ECO:0000250|UniProtKB:Q9Z2Q1, ECO:0000269|PubMed:10788476}.	antigen processing and presentation of exogenous peptide antigen via MHC class II [GO:0019886]; antigen processing and presentation of peptide antigen via MHC class I [GO:0002474]; cargo loading into COPII-coated vesicle [GO:0090110]; COPII vesicle coating [GO:0048208]; ER to Golgi vesicle-mediated transport [GO:0006888]; IRE1-mediated unfolded protein response [GO:0036498]; protein transport [GO…	calcium-dependent protein binding [GO:0048306]
O95817	BAG3_HUMAN	BAG3 BIS	BAG family molecular chaperone regulator 3 (BAG-3) (Bcl-2-associated athanogene 3) (Bcl-2-binding protein Bis) (Docking protein CAIR-1)	Homo sapiens (Human)	575	reviewed	FUNCTION: Co-chaperone for HSP70 and HSC70 chaperone proteins. Acts as a nucleotide-exchange factor (NEF) promoting the release of ADP from the HSP70 and HSC70 proteins thereby triggering client/substrate protein release. Nucleotide release is mediated via its binding to the nucleotide-binding domain (NBD) of HSPA8/HSC70 where as the substrate release is mediated via its binding to the substrate-…	brain development [GO:0007420]; cellular response to heat [GO:0034605]; cellular response to mechanical stimulus [GO:0071260]; extrinsic apoptotic signaling pathway in absence of ligand [GO:0097192]; extrinsic apoptotic signaling pathway via death domain receptors [GO:0008625]; negative regulation of apoptotic process [GO:0043066]; negative regulation of striated muscle cell apoptotic process [GO…	adenyl-nucleotide exchange factor activity [GO:0000774]; cadherin binding [GO:0045296]; chaperone binding [GO:0051087]; protein-containing complex binding [GO:0044877]
Q9BZJ0	CRNL1_HUMAN	CRNKL1 CRN CGI-201 MSTP021	Crooked neck-like protein 1 (Crooked neck homolog) (hCrn)	Homo sapiens (Human)	848	reviewed	FUNCTION: Involved in pre-mRNA splicing process. {ECO:0000269|PubMed:11991638, ECO:0000269|PubMed:12084575, ECO:0000269|PubMed:28076346, ECO:0000269|PubMed:28502770}.	mRNA splicing, via spliceosome [GO:0000398]; spliceosomal complex assembly [GO:0000245]	RNA binding [GO:0003723]
Q8TEX9	IPO4_HUMAN	IPO4 IMP4B RANBP4	Importin-4 (Imp4) (Importin-4b) (Imp4b) (Ran-binding protein 4) (RanBP4)	Homo sapiens (Human)	1081	reviewed	FUNCTION: Functions in nuclear protein import as nuclear transport receptor. Serves as receptor for nuclear localization signals (NLS) in cargo substrates. Is thought to mediate docking of the importin/substrate complex to the nuclear pore complex (NPC) through binding to nucleoporin and the complex is subsequently translocated through the pore by an energy requiring, Ran-dependent mechanism. At …	DNA replication-dependent nucleosome assembly [GO:0006335]; DNA replication-independent nucleosome assembly [GO:0006336]; NLS-bearing protein import into nucleus [GO:0006607]; protein import into nucleus, translocation [GO:0000060]; protein transport [GO:0015031]; ribosomal protein import into nucleus [GO:0006610]	nuclear localization sequence binding [GO:0008139]; protein transporter activity [GO:0008565]; Ran GTPase binding [GO:0008536]
Q9Y5V3	MAGD1_HUMAN	MAGED1 NRAGE PP2250 PRO2292	Melanoma-associated antigen D1 (MAGE tumor antigen CCF) (MAGE-D1 antigen) (Neurotrophin receptor-interacting MAGE homolog)	Homo sapiens (Human)	778	reviewed	FUNCTION: Involved in the apoptotic response after nerve growth factor (NGF) binding in neuronal cells. Inhibits cell cycle progression, and facilitates NGFR-mediated apoptosis. May act as a regulator of the function of DLX family members. May enhance ubiquitin ligase activity of RING-type zinc finger-containing E3 ubiquitin-protein ligases. Proposed to act through recruitment and/or stabilizatio…	circadian regulation of gene expression [GO:0032922]; negative regulation of epithelial cell proliferation [GO:0050680]; negative regulation of transcription, DNA-templated [GO:0045892]; positive regulation of apoptotic signaling pathway [GO:2001235]; positive regulation of branching involved in ureteric bud morphogenesis [GO:0090190]; positive regulation of MAP kinase activity [GO:0043406]; posi…	identical protein binding [GO:0042802]; transcription coactivator activity [GO:0003713]
Q13948	CASP_HUMAN	CUX1 CUTL1	Protein CASP	Homo sapiens (Human)	678	reviewed	FUNCTION: May be involved in intra-Golgi retrograde transport. {ECO:0000269|PubMed:15718469}.	intra-Golgi vesicle-mediated transport [GO:0006891]	RNA polymerase II transcription factor activity, sequence-specific DNA binding [GO:0000981]
Q8NFW8	NEUA_HUMAN	CMAS	N-acylneuraminate cytidylyltransferase (EC 2.7.7.43) (CMP-N-acetylneuraminic acid synthase) (CMP-NeuNAc synthase)	Homo sapiens (Human)	434	reviewed	FUNCTION: Catalyzes the activation of N-acetylneuraminic acid (NeuNAc) to cytidine 5'-monophosphate N-acetylneuraminic acid (CMP-NeuNAc), a substrate required for the addition of sialic acid. Has some activity toward NeuNAc, N-glycolylneuraminic acid (Neu5Gc) or 2-keto-3-deoxy-D-glycero-D-galacto-nononic acid (KDN).	N-acetylneuraminate metabolic process [GO:0006054]	N-acylneuraminate cytidylyltransferase activity [GO:0008781]
Q12792	TWF1_HUMAN	TWF1 PTK9	Twinfilin-1 (Protein A6) (Protein tyrosine kinase 9)	Homo sapiens (Human)	350	reviewed	FUNCTION: Actin-binding protein involved in motile and morphological processes. Inhibits actin polymerization, likely by sequestering G-actin. By capping the barbed ends of filaments, it also regulates motility. Seems to play an important role in clathrin-mediated endocytosis and distribution of endocytic organelles (By similarity). {ECO:0000250}.	barbed-end actin filament capping [GO:0051016]; negative regulation of actin filament polymerization [GO:0030837]; positive regulation of cardiac muscle hypertrophy [GO:0010613]; regulation of actin phosphorylation [GO:0043538]; sequestering of actin monomers [GO:0042989]	actin binding [GO:0003779]; actin monomer binding [GO:0003785]; ATP binding [GO:0005524]; cadherin binding [GO:0045296]; phosphatidylinositol-4,5-bisphosphate binding [GO:0005546]; protein-containing complex binding [GO:0044877]
Q96N67	DOCK7_HUMAN	DOCK7 KIAA1771	Dedicator of cytokinesis protein 7	Homo sapiens (Human)	2140	reviewed	FUNCTION: Functions as a guanine nucleotide exchange factor (GEF), which activates Rac1 and Rac3 Rho small GTPases by exchanging bound GDP for free GTP. Does not have a GEF activity for CDC42. Required for STMN1 'Ser-15' phosphorylation during axon formation and consequently for neuronal polarization (PubMed:16982419). Has a role in pigmentation (By similarity). Involved in the regulation of cort…	activation of GTPase activity [GO:0090630]; axonogenesis [GO:0007409]; establishment of neuroblast polarity [GO:0045200]; interkinetic nuclear migration [GO:0022027]; microtubule cytoskeleton organization [GO:0000226]; neuron projection development [GO:0031175]; positive regulation of peptidyl-serine phosphorylation [GO:0033138]; positive regulation of vascular associated smooth muscle cell migra…	guanyl-nucleotide exchange factor activity [GO:0005085]; Rac GTPase binding [GO:0048365]
P35222	CTNB1_HUMAN	CTNNB1 CTNNB OK/SW-cl.35 PRO2286	Catenin beta-1 (Beta-catenin)	Homo sapiens (Human)	781	reviewed	FUNCTION: Key downstream component of the canonical Wnt signaling pathway. In the absence of Wnt, forms a complex with AXIN1, AXIN2, APC, CSNK1A1 and GSK3B that promotes phosphorylation on N-terminal Ser and Thr residues and ubiquitination of CTNNB1 via BTRC and its subsequent degradation by the proteasome. In the presence of Wnt ligand, CTNNB1 is not ubiquitinated and accumulates in the nucleus,…	adherens junction assembly [GO:0034333]; androgen receptor signaling pathway [GO:0030521]; anterior/posterior axis specification [GO:0009948]; beta-catenin destruction complex disassembly [GO:1904886]; beta-catenin-TCF complex assembly [GO:1904837]; bone resorption [GO:0045453]; branching involved in blood vessel morphogenesis [GO:0001569]; branching involved in ureteric bud morphogenesis [GO:000…	alpha-catenin binding [GO:0045294]; androgen receptor binding [GO:0050681]; cadherin binding [GO:0045296]; chromatin binding [GO:0003682]; disordered domain specific binding [GO:0097718]; DNA binding transcription factor activity [GO:0003700]; enzyme binding [GO:0019899]; estrogen receptor binding [GO:0030331]; ion channel binding [GO:0044325]; I-SMAD binding [GO:0070411]; kinase binding [GO:0019…
Q8NB90	SPAT5_HUMAN	SPATA5 AFG2 SPAF	Spermatogenesis-associated protein 5 (ATPase family protein 2 homolog) (Spermatogenesis-associated factor protein)	Homo sapiens (Human)	893	reviewed	FUNCTION: May be involved in morphological and functional mitochondrial transformations during spermatogenesis. {ECO:0000250|UniProtKB:Q3UMC0}.	brain development [GO:0007420]; cell differentiation [GO:0030154]; spermatogenesis [GO:0007283]	ATP binding [GO:0005524]
O60749	SNX2_HUMAN	SNX2 TRG9	Sorting nexin-2 (Transformation-related gene 9 protein) (TRG-9)	Homo sapiens (Human)	519	reviewed	FUNCTION: Involved in several stages of intracellular trafficking. Interacts with membranes containing phosphatidylinositol 3-phosphate (PtdIns(3P)) or phosphatidylinositol 3,5-bisphosphate (PtdIns(3,5)P2) (PubMed:16179610). Acts in part as component of the retromer membrane-deforming SNX-BAR subcomplex (PubMed:17101778). The SNX-BAR retromer mediates retrograde transport of cargo proteins from e…	early endosome to Golgi transport [GO:0034498]; endocytosis [GO:0006897]; intracellular protein transport [GO:0006886]; lamellipodium morphogenesis [GO:0072673]; protein complex oligomerization [GO:0051259]; retrograde transport, endosome to Golgi [GO:0042147]; vesicle organization [GO:0016050]	cadherin binding [GO:0045296]; epidermal growth factor receptor binding [GO:0005154]; insulin receptor binding [GO:0005158]; leptin receptor binding [GO:1990460]; phosphatidylinositol binding [GO:0035091]; protein heterodimerization activity [GO:0046982]; protein homodimerization activity [GO:0042803]; transferrin receptor binding [GO:1990459]
Q9NVN8	GNL3L_HUMAN	GNL3L	Guanine nucleotide-binding protein-like 3-like protein	Homo sapiens (Human)	582	reviewed	FUNCTION: Stabilizes TERF1 telomeric association by preventing TERF1 recruitment by PML. Stabilizes TERF1 protein by preventing its ubiquitination and hence proteasomal degradation. Does so by interfering with TERF1-binding to FBXO4 E3 ubiquitin-protein ligase. Required for cell proliferation. By stabilizing TRF1 protein during mitosis, promotes metaphase-to-anaphase transition. Stabilizes MDM2 p…	negative regulation of protein binding [GO:0032091]; negative regulation of protein sumoylation [GO:0033234]; negative regulation of protein ubiquitination [GO:0031397]; negative regulation of telomere maintenance via telomerase [GO:0032211]; positive regulation of protein homodimerization activity [GO:0090073]; positive regulation of protein localization to chromosome, telomeric region [GO:19048…	GTPase activity [GO:0003924]; GTP binding [GO:0005525]; RNA binding [GO:0003723]
Q96R06	SPAG5_HUMAN	SPAG5	Sperm-associated antigen 5 (Astrin) (Deepest) (Mitotic spindle-associated protein p126) (MAP126)	Homo sapiens (Human)	1193	reviewed	FUNCTION: Essential component of the mitotic spindle required for normal chromosome segregation and progression into anaphase (PubMed:11724960, PubMed:12356910, PubMed:27462074). Required for chromosome alignment, normal timing of sister chromatid segregation, and maintenance of spindle pole architecture (PubMed:17664331, PubMed:27462074). In complex with SKAP, promotes stable microtubule-kinetoc…	cell division [GO:0051301]; chromosome segregation [GO:0007059]; establishment of spindle orientation [GO:0051294]; mitotic sister chromatid segregation [GO:0000070]; positive regulation of intracellular transport [GO:0032388]; positive regulation of spindle assembly [GO:1905832]; protein localization to centrosome [GO:0071539]; regulation of attachment of spindle microtubules to kinetochore [GO:…	microtubule binding [GO:0008017]
Q9Y5Q9	TF3C3_HUMAN	GTF3C3	General transcription factor 3C polypeptide 3 (Transcription factor IIIC 102 kDa subunit) (TFIIIC 102 kDa subunit) (TFIIIC102) (Transcription factor IIIC subunit gamma) (TF3C-gamma)	Homo sapiens (Human)	886	reviewed	FUNCTION: Involved in RNA polymerase III-mediated transcription. Integral, tightly associated component of the DNA-binding TFIIIC2 subcomplex that directly binds tRNA and virus-associated RNA promoters.	5S class rRNA transcription by RNA polymerase III [GO:0042791]; regulation of transcription by RNA polymerase III [GO:0006359]; transcription, DNA-templated [GO:0006351]; transcription by RNA polymerase III [GO:0006383]; tRNA transcription by RNA polymerase III [GO:0042797]	DNA binding [GO:0003677]
O75439	MPPB_HUMAN	PMPCB MPPB	Mitochondrial-processing peptidase subunit beta (EC 3.4.24.64) (Beta-MPP) (P-52)	Homo sapiens (Human)	489	reviewed	FUNCTION: Cleaves presequences (transit peptides) from mitochondrial protein precursors. {ECO:0000250}.	aerobic respiration [GO:0009060]; mitochondrial calcium ion transmembrane transport [GO:0006851]; mitochondrial electron transport, ubiquinol to cytochrome c [GO:0006122]; protein processing [GO:0016485]; protein processing involved in protein targeting to mitochondrion [GO:0006627]	metalloendopeptidase activity [GO:0004222]; zinc ion binding [GO:0008270]
O60716	CTND1_HUMAN	CTNND1 KIAA0384	Catenin delta-1 (Cadherin-associated Src substrate) (CAS) (p120 catenin) (p120(ctn)) (p120(cas))	Homo sapiens (Human)	968	reviewed	FUNCTION: Binds to and inhibits the transcriptional repressor ZBTB33, which may lead to activation of target genes of the Wnt signaling pathway (By similarity). Associates with and regulates the cell adhesion properties of both C-, E- and N-cadherins, being critical for their surface stability. Implicated both in cell transformation by SRC and in ligand-induced receptor signaling through the EGF,…	adherens junction organization [GO:0034332]; brain development [GO:0007420]; cell adhesion [GO:0007155]; cell-cell adhesion [GO:0098609]; entry of bacterium into host cell [GO:0035635]; negative regulation of canonical Wnt signaling pathway [GO:0090090]; regulation of transcription, DNA-templated [GO:0006355]; transcription, DNA-templated [GO:0006351]; Wnt signaling pathway [GO:0016055]	cadherin binding [GO:0045296]; signaling receptor binding [GO:0005102]
P46109	CRKL_HUMAN	CRKL	Crk-like protein	Homo sapiens (Human)	303	reviewed	FUNCTION: May mediate the transduction of intracellular signals.	activation of MAPKK activity [GO:0000186]; animal organ morphogenesis [GO:0009887]; anterior/posterior pattern specification [GO:0009952]; blood vessel development [GO:0001568]; cytokine-mediated signaling pathway [GO:0019221]; heart development [GO:0007507]; intracellular signal transduction [GO:0035556]; JNK cascade [GO:0007254]; parathyroid gland development [GO:0060017]; positive regulation o…	cadherin binding [GO:0045296]; identical protein binding [GO:0042802]; phosphotyrosine residue binding [GO:0001784]; RNA binding [GO:0003723]; SH3/SH2 adaptor activity [GO:0005070]; signal transducer activity [GO:0004871]
Q9H583	HEAT1_HUMAN	HEATR1 BAP28 UTP10	HEAT repeat-containing protein 1 (Protein BAP28) (U3 small nucleolar RNA-associated protein 10 homolog) [Cleaved into: HEAT repeat-containing protein 1, N-terminally processed]	Homo sapiens (Human)	2144	reviewed	FUNCTION: Ribosome biogenesis factor. Involved in nucleolar processing of pre-18S ribosomal RNA. Required for optimal pre-ribosomal RNA transcription by RNA polymerase I. {ECO:0000269|PubMed:17699751}.	maturation of SSU-rRNA from tricistronic rRNA transcript (SSU-rRNA, 5.8S rRNA, LSU-rRNA) [GO:0000462]; positive regulation of rRNA processing [GO:2000234]; positive regulation of transcription by RNA polymerase I [GO:0045943]; rRNA processing [GO:0006364]; transcription, DNA-templated [GO:0006351]	RNA binding [GO:0003723]; snoRNA binding [GO:0030515]
Q71RC2	LARP4_HUMAN	LARP4 PP13296	La-related protein 4 (La ribonucleoprotein domain family member 4)	Homo sapiens (Human)	724	reviewed	FUNCTION: RNA binding protein that binds to the poly-A tract of mRNA molecules (PubMed:21098120). Associates with the 40S ribosomal subunit and with polysomes (PubMed:21098120). Plays a role in the regulation of mRNA translation (PubMed:21098120). Plays a role in the regulation of cell morphology and cytoskeletal organization (PubMed:21834987, PubMed:27615744). {ECO:0000269|PubMed:21098120, ECO:0…	cytoskeleton organization [GO:0007010]; positive regulation of translation [GO:0045727]; regulation of cell morphogenesis [GO:0022604]; translation [GO:0006412]	poly(A) binding [GO:0008143]; RNA binding [GO:0003723]
P35221	CTNA1_HUMAN	CTNNA1	Catenin alpha-1 (Alpha E-catenin) (Cadherin-associated protein) (Renal carcinoma antigen NY-REN-13)	Homo sapiens (Human)	906	reviewed	FUNCTION: Associates with the cytoplasmic domain of a variety of cadherins. The association of catenins to cadherins produces a complex which is linked to the actin filament network, and which seems to be of primary importance for cadherins cell-adhesion properties. Can associate with both E- and N-cadherins. Originally believed to be a stable component of E-cadherin/catenin adhesion complexes an…	actin filament organization [GO:0007015]; adherens junction organization [GO:0034332]; aging [GO:0007568]; apical junction assembly [GO:0043297]; axon regeneration [GO:0031103]; cell adhesion [GO:0007155]; cellular protein localization [GO:0034613]; cellular response to indole-3-methanol [GO:0071681]; epithelial cell-cell adhesion [GO:0090136]; establishment or maintenance of cell polarity [GO:00…	actin filament binding [GO:0051015]; beta-catenin binding [GO:0008013]; cadherin binding [GO:0045296]; gamma-catenin binding [GO:0045295]; identical protein binding [GO:0042802]; protein heterodimerization activity [GO:0046982]; RNA binding [GO:0003723]; structural molecule activity [GO:0005198]; vinculin binding [GO:0017166]
P55786	PSA_HUMAN	NPEPPS PSA	Puromycin-sensitive aminopeptidase (PSA) (EC 3.4.11.14) (Cytosol alanyl aminopeptidase) (AAP-S)	Homo sapiens (Human)	919	reviewed	FUNCTION: Aminopeptidase with broad substrate specificity for several peptides. Involved in proteolytic events essential for cell growth and viability. May act as regulator of neuropeptide activity. Plays a role in the antigen-processing pathway for MHC class I molecules. Involved in the N-terminal trimming of cytotoxic T-cell epitope precursors. Digests the poly-Q peptides found in many cellular…	cellular response to hypoxia [GO:0071456]; peptide catabolic process [GO:0043171]; positive regulation of protein targeting to mitochondrion [GO:1903955]; protein polyubiquitination [GO:0000209]; proteolysis [GO:0006508]	aminopeptidase activity [GO:0004177]; metalloaminopeptidase activity [GO:0070006]; peptide binding [GO:0042277]; zinc ion binding [GO:0008270]
Q8IWZ3	ANKH1_HUMAN	ANKHD1 KIAA1085 MASK VBARP PP2500	Ankyrin repeat and KH domain-containing protein 1 (HIV-1 Vpr-binding ankyrin repeat protein) (Multiple ankyrin repeats single KH domain) (hMASK)	Homo sapiens (Human)	2542	reviewed	FUNCTION: May play a role as a scaffolding protein that may be associated with the abnormal phenotype of leukemia cells. Isoform 2 may possess an antiapoptotic effect and protect cells during normal cell survival through its regulation of caspases. {ECO:0000269|PubMed:16098192}.	innate immune response [GO:0045087]	RNA binding [GO:0003723]
Q9NZB2	F120A_HUMAN	FAM120A C9orf10 KIAA0183 OSSA	Constitutive coactivator of PPAR-gamma-like protein 1 (Oxidative stress-associated Src activator) (Protein FAM120A)	Homo sapiens (Human)	1118	reviewed	FUNCTION: May participate in mRNA transport in the cytoplasm (By similarity). Critical component of the oxidative stress-induced survival signaling. Activates src family kinases and acts as a scaffolding protein enabling src family kinases to phosphorylate and activate PI3-kinase. Binds RNA and promotes the secretion of IGF-II. May play a pivotal role in the progression of scirrhous-type gastric …		RNA binding [GO:0003723]
Q92900	RENT1_HUMAN	UPF1 KIAA0221 RENT1	Regulator of nonsense transcripts 1 (EC 3.6.4.-) (ATP-dependent helicase RENT1) (Nonsense mRNA reducing factor 1) (NORF1) (Up-frameshift suppressor 1 homolog) (hUpf1)	Homo sapiens (Human)	1129	reviewed	FUNCTION: RNA-dependent helicase and ATPase required for nonsense-mediated decay (NMD) of mRNAs containing premature stop codons. Is recruited to mRNAs upon translation termination and undergoes a cycle of phosphorylation and dephosphorylation; its phosphorylation appears to be a key step in NMD. Recruited by release factors to stalled ribosomes together with the SMG1C protein kinase complex to f…	3'-UTR-mediated mRNA destabilization [GO:0061158]; cell cycle phase transition [GO:0044770]; cellular response to interleukin-1 [GO:0071347]; cellular response to lipopolysaccharide [GO:0071222]; DNA repair [GO:0006281]; DNA replication [GO:0006260]; dosage compensation by inactivation of X chromosome [GO:0009048]; histone mRNA catabolic process [GO:0071044]; mRNA export from nucleus [GO:0006406]…	ATP binding [GO:0005524]; ATP-dependent RNA helicase activity [GO:0004004]; chromatin binding [GO:0003682]; helicase activity [GO:0004386]; RNA binding [GO:0003723]; telomeric DNA binding [GO:0042162]; zinc ion binding [GO:0008270]
Q16650	TBR1_HUMAN	TBR1	T-box brain protein 1 (T-brain-1) (TBR-1) (TES-56)	Homo sapiens (Human)	682	reviewed	FUNCTION: Probable transcriptional regulator involved in developmental processes. Required for normal brain development.	amygdala development [GO:0021764]; brain development [GO:0007420]; cerebral cortex development [GO:0021987]; commitment of neuronal cell to specific neuron type in forebrain [GO:0021902]; conditioned taste aversion [GO:0001661]; hindbrain development [GO:0030902]; positive regulation of transcription by RNA polymerase II [GO:0045944]; regulation of axon guidance [GO:1902667]; specification of ani…	DNA binding transcription factor activity [GO:0003700]; RNA polymerase II proximal promoter sequence-specific DNA binding [GO:0000978]; RNA polymerase II transcription factor activity, sequence-specific DNA binding [GO:0000981]
P34896	GLYC_HUMAN	SHMT1	Serine hydroxymethyltransferase, cytosolic (SHMT) (EC 2.1.2.1) (Glycine hydroxymethyltransferase) (Serine methylase)	Homo sapiens (Human)	483	reviewed	FUNCTION: Interconversion of serine and glycine (PubMed:8505317, PubMed:24698160). {ECO:0000269|PubMed:24698160, ECO:0000269|PubMed:8505317}.	carnitine biosynthetic process [GO:0045329]; cellular response to leukemia inhibitory factor [GO:1990830]; cellular response to tetrahydrofolate [GO:1904482]; dTMP biosynthetic process [GO:0006231]; folic acid metabolic process [GO:0046655]; glycine biosynthetic process from serine [GO:0019264]; glycine metabolic process [GO:0006544]; L-serine catabolic process [GO:0006565]; L-serine metabolic pr…	glycine hydroxymethyltransferase activity [GO:0004372]; identical protein binding [GO:0042802]; L-allo-threonine aldolase activity [GO:0008732]; mRNA 5'-UTR binding [GO:0048027]; protein homodimerization activity [GO:0042803]; pyridoxal phosphate binding [GO:0030170]; serine binding [GO:0070905]; translation repressor activity, mRNA regulatory element binding [GO:0000900]
P52948	NUP98_HUMAN	NUP98 ADAR2	Nuclear pore complex protein Nup98-Nup96 (EC 3.4.21.-) [Cleaved into: Nuclear pore complex protein Nup98 (98 kDa nucleoporin) (Nucleoporin Nup98) (Nup98); Nuclear pore complex protein Nup96 (96 kDa nucleoporin) (Nucleoporin Nup96) (Nup96)]	Homo sapiens (Human)	1817	reviewed	FUNCTION: Plays a role in the nuclear pore complex (NPC) assembly and/or maintenance. NUP98 and NUP96 are involved in the bidirectional transport across the NPC. May anchor NUP153 and TPR to the NPC. In cooperation with DHX9, plays a role in transcription and alternative splicing activation of a subset of genes (PubMed:28221134). Involved in the localization of DHX9 in discrete intranuclear foci …	DNA replication [GO:0006260]; mRNA export from nucleus [GO:0006406]; nuclear pore complex assembly [GO:0051292]; nuclear pore organization [GO:0006999]; nucleocytoplasmic transport [GO:0006913]; positive regulation of mRNA splicing, via spliceosome [GO:0048026]; posttranscriptional tethering of RNA polymerase II gene DNA at nuclear periphery [GO:0000973]; protein import into nucleus [GO:0006606];…	mRNA binding [GO:0003729]; nuclear localization sequence binding [GO:0008139]; promoter-specific chromatin binding [GO:1990841]; RNA binding [GO:0003723]; RNA polymerase II transcription coactivator activity [GO:0001105]; serine-type peptidase activity [GO:0008236]; structural constituent of nuclear pore [GO:0017056]; transporter activity [GO:0005215]
Q14126	DSG2_HUMAN	DSG2 CDHF5	Desmoglein-2 (Cadherin family member 5) (HDGC)	Homo sapiens (Human)	1118	reviewed	FUNCTION: Component of intercellular desmosome junctions. Involved in the interaction of plaque proteins and intermediate filaments mediating cell-cell adhesion.	bundle of His cell-Purkinje myocyte adhesion involved in cell communication [GO:0086073]; cell adhesion [GO:0007155]; cornification [GO:0070268]; desmosome organization [GO:0002934]; homophilic cell adhesion via plasma membrane adhesion molecules [GO:0007156]; keratinization [GO:0031424]; maternal process involved in female pregnancy [GO:0060135]; Purkinje myocyte development [GO:0003165]; regula…	calcium ion binding [GO:0005509]; cell adhesion molecule binding [GO:0050839]; cell adhesive protein binding involved in bundle of His cell-Purkinje myocyte communication [GO:0086083]
Q92621	NU205_HUMAN	NUP205 C7orf14 KIAA0225	Nuclear pore complex protein Nup205 (205 kDa nucleoporin) (Nucleoporin Nup205)	Homo sapiens (Human)	2012	reviewed	FUNCTION: Plays a role in the nuclear pore complex (NPC) assembly and/or maintenance (PubMed:9348540). May anchor NUP62 and other nucleoporins, but not NUP153 and TPR, to the NPC (PubMed:15229283). {ECO:0000269|PubMed:15229283, ECO:0000269|PubMed:9348540}.	mRNA export from nucleus [GO:0006406]; nuclear pore complex assembly [GO:0051292]; nucleocytoplasmic transport [GO:0006913]; viral process [GO:0016032]	structural constituent of nuclear pore [GO:0017056]
O60341	KDM1A_HUMAN	KDM1A AOF2 KDM1 KIAA0601 LSD1	Lysine-specific histone demethylase 1A (EC 1.-.-.-) (BRAF35-HDAC complex protein BHC110) (Flavin-containing amine oxidase domain-containing protein 2)	Homo sapiens (Human)	852	reviewed	FUNCTION: Histone demethylase that demethylates both 'Lys-4' (H3K4me) and 'Lys-9' (H3K9me) of histone H3, thereby acting as a coactivator or a corepressor, depending on the context. Acts by oxidizing the substrate by FAD to generate the corresponding imine that is subsequently hydrolyzed. Acts as a corepressor by mediating demethylation of H3K4me, a specific tag for epigenetic transcriptional act…	alternative mRNA splicing, via spliceosome [GO:0000380]; blood coagulation [GO:0007596]; cellular response to cAMP [GO:0071320]; cellular response to gamma radiation [GO:0071480]; cellular response to UV [GO:0034644]; cerebral cortex development [GO:0021987]; guanine metabolic process [GO:0046098]; histone H3-K4 demethylation [GO:0034720]; histone H3-K9 demethylation [GO:0033169]; muscle cell dev…	androgen receptor binding [GO:0050681]; chromatin binding [GO:0003682]; demethylase activity [GO:0032451]; enzyme binding [GO:0019899]; flavin adenine dinucleotide binding [GO:0050660]; histone deacetylase activity [GO:0004407]; histone demethylase activity [GO:0032452]; histone demethylase activity (H3-dimethyl-K4 specific) [GO:0034648]; histone demethylase activity (H3-K4 specific) [GO:0032453]…
P19367	HXK1_HUMAN	HK1	Hexokinase-1 (EC 2.7.1.1) (Brain form hexokinase) (Hexokinase type I) (HK I)	Homo sapiens (Human)	917	reviewed		canonical glycolysis [GO:0061621]; carbohydrate phosphorylation [GO:0046835]; cellular glucose homeostasis [GO:0001678]; establishment of protein localization to mitochondrion [GO:0072655]; glycolytic process [GO:0006096]; maintenance of protein location in mitochondrion [GO:0072656]	ATP binding [GO:0005524]; fructokinase activity [GO:0008865]; glucokinase activity [GO:0004340]; glucose binding [GO:0005536]; hexokinase activity [GO:0004396]; identical protein binding [GO:0042802]; mannokinase activity [GO:0019158]; peptidoglycan binding [GO:0042834]
Q5H9R7	PP6R3_HUMAN	PPP6R3 C11orf23 KIAA1558 PP6R3 SAPL SAPS3	Serine/threonine-protein phosphatase 6 regulatory subunit 3 (SAPS domain family member 3) (Sporulation-induced transcript 4-associated protein SAPL)	Homo sapiens (Human)	873	reviewed	FUNCTION: Regulatory subunit of protein phosphatase 6 (PP6). May function as a scaffolding PP6 subunit. May have an important role in maintaining immune self-tolerance. {ECO:0000269|PubMed:11401438, ECO:0000269|PubMed:16769727}.	COPII vesicle coating [GO:0048208]; regulation of phosphoprotein phosphatase activity [GO:0043666]	protein phosphatase binding [GO:0019903]
P22695	QCR2_HUMAN	UQCRC2	Cytochrome b-c1 complex subunit 2, mitochondrial (Complex III subunit 2) (Core protein II) (Ubiquinol-cytochrome-c reductase complex core protein 2)	Homo sapiens (Human)	453	reviewed	FUNCTION: This is a component of the ubiquinol-cytochrome c reductase complex (complex III or cytochrome b-c1 complex), which is part of the mitochondrial respiratory chain. The core protein 2 is required for the assembly of the complex.	aerobic respiration [GO:0009060]; oxidative phosphorylation [GO:0006119]; protein processing involved in protein targeting to mitochondrion [GO:0006627]	metalloendopeptidase activity [GO:0004222]; protein-containing complex binding [GO:0044877]; zinc ion binding [GO:0008270]
Q86UP2	KTN1_HUMAN	KTN1 CG1 KIAA0004	Kinectin (CG-1 antigen) (Kinesin receptor)	Homo sapiens (Human)	1357	reviewed	FUNCTION: Receptor for kinesin thus involved in kinesin-driven vesicle motility. Accumulates in integrin-based adhesion complexes (IAC) upon integrin aggregation by fibronectin.	cellular protein metabolic process [GO:0044267]; microtubule-based movement [GO:0007018]; post-translational protein modification [GO:0043687]	cadherin binding [GO:0045296]; kinesin binding [GO:0019894]; RNA binding [GO:0003723]
P78344	IF4G2_HUMAN	EIF4G2 DAP5 OK/SW-cl.75	Eukaryotic translation initiation factor 4 gamma 2 (eIF-4-gamma 2) (eIF-4G 2) (eIF4G 2) (Death-associated protein 5) (DAP-5) (p97)	Homo sapiens (Human)	907	reviewed	FUNCTION: Appears to play a role in the switch from cap-dependent to IRES-mediated translation during mitosis, apoptosis and viral infection. Cleaved by some caspases and viral proteases. {ECO:0000269|PubMed:11511540, ECO:0000269|PubMed:11943866, ECO:0000269|PubMed:9032289, ECO:0000269|PubMed:9049310}.	cell cycle arrest [GO:0007050]; cell death [GO:0008219]; cellular macromolecule biosynthetic process [GO:0034645]; negative regulation of autophagy [GO:0010507]; positive regulation of cell growth [GO:0030307]; regulation of translational initiation [GO:0006446]	cadherin binding [GO:0045296]; RNA binding [GO:0003723]; translation factor activity, RNA binding [GO:0008135]; translation initiation factor activity [GO:0003743]
P50570	DYN2_HUMAN	DNM2 DYN2	Dynamin-2 (EC 3.6.5.5)	Homo sapiens (Human)	870	reviewed	FUNCTION: Microtubule-associated force-producing protein involved in producing microtubule bundles and able to bind and hydrolyze GTP. Plays a role in the regulation of neuron morphology, axon growth and formation of neuronal growth cones (By similarity). Plays an important role in vesicular trafficking processes, in particular endocytosis. Involved in cytokinesis (PubMed:12498685). Regulates mat…	antigen processing and presentation of exogenous peptide antigen via MHC class II [GO:0019886]; aorta development [GO:0035904]; cellular response to carbon monoxide [GO:0071245]; cellular response to dopamine [GO:1903351]; cellular response to nitric oxide [GO:0071732]; cellular response to X-ray [GO:0071481]; coronary vasculature development [GO:0060976]; dynamin family protein polymerization in…	enzyme binding [GO:0019899]; GTPase activity [GO:0003924]; GTP binding [GO:0005525]; microtubule binding [GO:0008017]; nitric-oxide synthase binding [GO:0050998]; phosphatidylinositol 3-kinase regulatory subunit binding [GO:0036312]; protein-containing complex binding [GO:0044877]; SH3 domain binding [GO:0017124]
O15067	PUR4_HUMAN	PFAS KIAA0361	Phosphoribosylformylglycinamidine synthase (FGAM synthase) (FGAMS) (EC 6.3.5.3) (Formylglycinamide ribonucleotide amidotransferase) (FGAR amidotransferase) (FGAR-AT) (Formylglycinamide ribotide amidotransferase)	Homo sapiens (Human)	1338	reviewed	FUNCTION: Phosphoribosylformylglycinamidine synthase involved in the purines biosynthetic pathway. Catalyzes the ATP-dependent conversion of formylglycinamide ribonucleotide (FGAR) and glutamine to yield formylglycinamidine ribonucleotide (FGAM) and glutamate (By similarity). {ECO:0000250}.	'de novo' IMP biosynthetic process [GO:0006189]; anterior head development [GO:0097065]; glutamine metabolic process [GO:0006541]; purine ribonucleoside monophosphate biosynthetic process [GO:0009168]; response to drug [GO:0042493]	ATP binding [GO:0005524]; metal ion binding [GO:0046872]; phosphoribosylformylglycinamidine synthase activity [GO:0004642]
Q9UHI6	DDX20_HUMAN	DDX20 DP103 GEMIN3	Probable ATP-dependent RNA helicase DDX20 (EC 3.6.4.13) (Component of gems 3) (DEAD box protein 20) (DEAD box protein DP 103) (Gemin-3)	Homo sapiens (Human)	824	reviewed	FUNCTION: The SMN complex plays a catalyst role in the assembly of small nuclear ribonucleoproteins (snRNPs), the building blocks of the spliceosome. Thereby, plays an important role in the splicing of cellular pre-mRNAs. Most spliceosomal snRNPs contain a common set of Sm proteins SNRPB, SNRPD1, SNRPD2, SNRPD3, SNRPE, SNRPF and SNRPG that assemble in a heptameric protein ring on the Sm site of t…	import into nucleus [GO:0051170]; negative regulation of cell proliferation [GO:0008285]; negative regulation of transcription by RNA polymerase II [GO:0000122]; oogenesis [GO:0048477]; positive regulation of apoptotic process [GO:0043065]; regulation of steroid biosynthetic process [GO:0050810]; RNA processing [GO:0006396]; RNA secondary structure unwinding [GO:0010501]; spliceosomal snRNP assem…	ATP binding [GO:0005524]; ATP-dependent RNA helicase activity [GO:0004004]; DNA binding [GO:0003677]; histone deacetylase binding [GO:0042826]; protein binding, bridging [GO:0030674]; repressing transcription factor binding [GO:0070491]
Q9GZR7	DDX24_HUMAN	DDX24	ATP-dependent RNA helicase DDX24 (EC 3.6.4.13) (DEAD box protein 24)	Homo sapiens (Human)	859	reviewed	FUNCTION: ATP-dependent RNA helicase. {ECO:0000305}.	RNA metabolic process [GO:0016070]; RNA secondary structure unwinding [GO:0010501]	ATP binding [GO:0005524]; ATP-dependent RNA helicase activity [GO:0004004]; RNA binding [GO:0003723]; RNA helicase activity [GO:0003724]
Q6P3W7	SCYL2_HUMAN	SCYL2 CVAK104 KIAA1360	SCY1-like protein 2 (Coated vesicle-associated kinase of 104 kDa)	Homo sapiens (Human)	929	reviewed	FUNCTION: Component of AP2-containing clathrin coated structures at the plasma membrane or of endocytic coated vesicles. According to PubMed:15809293, probable serine/threonine-protein kinase that phosphorylates, in vitro, the beta2-subunit of the plasma membrane adapter complex AP2 and other proteins in presence of poly-L-lysine. According to PubMed:16914521, has no detectable kinase activity in…	endosome to lysosome transport [GO:0008333]; negative regulation of canonical Wnt signaling pathway [GO:0090090]; positive regulation of clathrin-dependent endocytosis [GO:2000370]; positive regulation of receptor internalization [GO:0002092]; receptor internalization involved in canonical Wnt signaling pathway [GO:2000286]	ATP binding [GO:0005524]; protein kinase activity [GO:0004672]; signaling receptor binding [GO:0005102]
Q14677	EPN4_HUMAN	CLINT1 ENTH EPN4 EPNR KIAA0171	Clathrin interactor 1 (Clathrin-interacting protein localized in the trans-Golgi region) (Clint) (Enthoprotin) (Epsin-4) (Epsin-related protein) (EpsinR)	Homo sapiens (Human)	625	reviewed	FUNCTION: Binds to membranes enriched in phosphatidylinositol 4,5-bisphosphate (PtdIns(4,5)P2). May have a role in transport via clathrin-coated vesicles from the trans-Golgi network to endosomes. Stimulates clathrin assembly. {ECO:0000269|PubMed:12429846, ECO:0000269|PubMed:12538641}.	clathrin coat assembly [GO:0048268]; endocytosis [GO:0006897]	cadherin binding [GO:0045296]; clathrin binding [GO:0030276]; lipid binding [GO:0008289]

## Sheet: Group 317
Entry	Entry name	Gene names	Protein names	Organism	Length	Status	Function [CC]	Gene ontology (biological process)	Gene ontology (molecular function)
Q8N8A2	ANR44_HUMAN	ANKRD44	Serine/threonine-protein phosphatase 6 regulatory ankyrin repeat subunit B (PP6-ARS-B) (Serine/threonine-protein phosphatase 6 regulatory subunit ARS-B) (Ankyrin repeat domain-containing protein 44)	Homo sapiens (Human)	993	reviewed	FUNCTION: Putative regulatory subunit of protein phosphatase 6 (PP6) that may be involved in the recognition of phosphoprotein substrates.
Q9BZQ6	EDEM3_HUMAN	EDEM3 C1orf22	ER degradation-enhancing alpha-mannosidase-like protein 3 (EC 3.2.1.113) (Alpha-1,2-mannosidase EDEM3)	Homo sapiens (Human)	932	reviewed	FUNCTION: Involved in endoplasmic reticulum-associated degradation (ERAD). Accelerates the glycoprotein ERAD by proteasomes, by catalyzing mannose trimming from Man8GlcNAc2 to Man7GlcNAc2 in the N-glycans. Seems to have alpha 1,2-mannosidase activity (By similarity). {ECO:0000250, ECO:0000269|PubMed:25092655}.	endoplasmic reticulum unfolded protein response [GO:0030968]; mannose trimming involved in glycoprotein ERAD pathway [GO:1904382]; N-glycan processing [GO:0006491]; protein glycosylation [GO:0006486]	calcium ion binding [GO:0005509]; mannosyl-oligosaccharide 1,2-alpha-mannosidase activity [GO:0004571]
Q75QN2	INT8_HUMAN	INTS8 C8orf52	Integrator complex subunit 8 (Int8) (Protein kaonashi-1)	Homo sapiens (Human)	995	reviewed	FUNCTION: Component of the Integrator complex, a complex involved in the small nuclear RNAs (snRNA) U1 and U2 transcription and in their 3'-box-dependent processing. The Integrator complex is associated with the C-terminal domain (CTD) of RNA polymerase II largest subunit (POLR2A) and is recruited to the U1 and U2 snRNAs genes.	snRNA processing [GO:0016180]; snRNA transcription by RNA polymerase II [GO:0042795]
O95490	AGRL2_HUMAN	ADGRL2 KIAA0786 LEC1 LPHH1 LPHN2	Adhesion G protein-coupled receptor L2 (Calcium-independent alpha-latrotoxin receptor 2) (CIRL-2) (Latrophilin homolog 1) (Latrophilin-2) (Lectomedin-1)	Homo sapiens (Human)	1459	reviewed	FUNCTION: Calcium-independent receptor of low affinity for alpha-latrotoxin, an excitatory neurotoxin present in black widow spider venom which triggers massive exocytosis from neurons and neuroendocrine cells. Receptor probably implicated in the regulation of exocytosis. {ECO:0000250|UniProtKB:O88923}.	cell surface receptor signaling pathway [GO:0007166]; G-protein coupled receptor signaling pathway [GO:0007186]	carbohydrate binding [GO:0030246]; G-protein coupled receptor activity [GO:0004930]; latrotoxin receptor activity [GO:0016524]
Q96EP1	CHFR_HUMAN	CHFR RNF196	E3 ubiquitin-protein ligase CHFR (EC 2.3.2.27) (Checkpoint with forkhead and RING finger domains protein) (RING finger protein 196) (RING-type E3 ubiquitin transferase CHFR)	Homo sapiens (Human)	664	reviewed	FUNCTION: E3 ubiquitin-protein ligase that functions in the antephase checkpoint by actively delaying passage into mitosis in response to microtubule poisons. Acts in early prophase before chromosome condensation, when the centrosome move apart from each other along the periphery of the nucleus. Probably involved in signaling the presence of mitotic stress caused by microtubule poisons by mediati…	cell division [GO:0051301]; mitotic cell cycle checkpoint [GO:0007093]; modification-dependent protein catabolic process [GO:0019941]; positive regulation of proteasomal ubiquitin-dependent protein catabolic process [GO:0032436]; positive regulation of protein ubiquitination [GO:0031398]; protein destabilization [GO:0031648]; protein polyubiquitination [GO:0000209]; ubiquitin-dependent protein ca…	metal ion binding [GO:0046872]; nucleotide binding [GO:0000166]; ubiquitin protein ligase activity [GO:0061630]; ubiquitin-protein transferase activity [GO:0004842]
O95479	G6PE_HUMAN	H6PD GDH	GDH/6PGL endoplasmic bifunctional protein [Includes: Glucose 1-dehydrogenase (EC 1.1.1.47) (Glucose-6-phosphate dehydrogenase) (EC 1.1.1.363); 6-phosphogluconolactonase (6PGL) (EC 3.1.1.31)]	Homo sapiens (Human)	791	reviewed	FUNCTION: Oxidizes glucose-6-phosphate and glucose, as well as other hexose-6-phosphates.	glucose metabolic process [GO:0006006]; pentose-phosphate shunt [GO:0006098]	6-phosphogluconolactonase activity [GO:0017057]; glucose 1-dehydrogenase [NAD(P)] activity [GO:0047936]; glucose-6-phosphate dehydrogenase activity [GO:0004345]; NADP binding [GO:0050661]
Q2M3D2	EX3L2_HUMAN	EXOC3L2 XTP7	Exocyst complex component 3-like protein 2 (HBV X-transactivated gene 7 protein) (HBV XAg-transactivated protein 7)	Homo sapiens (Human)	409	reviewed		exocyst localization [GO:0051601]; exocytosis [GO:0006887]	SNARE binding [GO:0000149]
Q96QD5	DEPD7_HUMAN	DEPDC7	DEP domain-containing protein 7 (Protein TR2/D15)	Homo sapiens (Human)	511	reviewed		intracellular signal transduction [GO:0035556]; regulation of small GTPase mediated signal transduction [GO:0051056]; signal transduction [GO:0007165]	GTPase activator activity [GO:0005096]
P42229	STA5A_HUMAN	STAT5A STAT5	Signal transducer and activator of transcription 5A	Homo sapiens (Human)	794	reviewed	FUNCTION: Carries out a dual function: signal transduction and activation of transcription. Mediates cellular responses to the cytokine KITLG/SCF and other growth factors. Mediates cellular responses to ERBB4. May mediate cellular responses to activated FGFR1, FGFR2, FGFR3 and FGFR4. Binds to the GAS element and activates PRL-induced transcription. Regulates the expression of milk proteins during…	2-oxoglutarate metabolic process [GO:0006103]; allantoin metabolic process [GO:0000255]; citrate metabolic process [GO:0006101]; creatine metabolic process [GO:0006600]; creatinine metabolic process [GO:0046449]; cytokine-mediated signaling pathway [GO:0019221]; fatty acid metabolic process [GO:0006631]; interleukin-15-mediated signaling pathway [GO:0035723]; interleukin-2-mediated signaling path…	DNA binding [GO:0003677]; DNA binding transcription factor activity [GO:0003700]; protein tyrosine kinase activity [GO:0004713]; RNA polymerase II transcription factor activity, sequence-specific DNA binding [GO:0000981]; signal transducer activity [GO:0004871]
A0ZSE6	CC50C_HUMAN	TMEM30CP CDC50C TMEM30C	Cell cycle control protein 50C (Transmembrane protein 30C)	Homo sapiens (Human)	113	reviewed
Q96BZ4	PLD4_HUMAN	PLD4 C14orf175 UNQ2488/PRO5775	Phospholipase D4 (PLD 4) (EC 3.1.4.4) (Choline phosphatase 4) (Phosphatidylcholine-hydrolyzing phospholipase D4)	Homo sapiens (Human)	506	reviewed		inositol phosphate metabolic process [GO:0043647]; lipid catabolic process [GO:0016042]	N-acylphosphatidylethanolamine-specific phospholipase D activity [GO:0070290]; phosphatidylinositol phospholipase C activity [GO:0004435]; phospholipase D activity [GO:0004630]
Q92611	EDEM1_HUMAN	EDEM1 EDEM KIAA0212	ER degradation-enhancing alpha-mannosidase-like protein 1	Homo sapiens (Human)	657	reviewed	FUNCTION: Extracts misfolded glycoproteins, but not glycoproteins undergoing productive folding, from the calnexin cycle. It is directly involved in endoplasmic reticulum-associated degradation (ERAD) and targets misfolded glycoproteins for degradation in an N-glycan-independent manner, probably by forming a complex with SEL1L. It has low mannosidase activity, catalyzing mannose trimming from Man…	IRE1-mediated unfolded protein response [GO:0036498]; mannose trimming involved in glycoprotein ERAD pathway [GO:1904382]; N-glycan processing [GO:0006491]; positive regulation of retrograde protein transport, ER to cytosol [GO:1904154]; trimming of terminal mannose on C branch [GO:0036510]; ubiquitin-dependent ERAD pathway [GO:0030433]; ubiquitin-dependent glycoprotein ERAD pathway [GO:0097466]	calcium ion binding [GO:0005509]; mannosyl-oligosaccharide 1,2-alpha-mannosidase activity [GO:0004571]; misfolded protein binding [GO:0051787]
P25098	ARBK1_HUMAN	GRK2 ADRBK1 BARK BARK1	Beta-adrenergic receptor kinase 1 (Beta-ARK-1) (EC 2.7.11.15) (G-protein coupled receptor kinase 2)	Homo sapiens (Human)	689	reviewed	FUNCTION: Specifically phosphorylates the agonist-occupied form of the beta-adrenergic and closely related receptors, probably inducing a desensitization of them. Key regulator of LPAR1 signaling. Competes with RALA for binding to LPAR1 thus affecting the signaling properties of the receptor. Desensitizes LPAR1 and LPAR2 in a phosphorylation-independent manner (PubMed:19306925, PubMed:19715378). …	cardiac muscle contraction [GO:0060048]; desensitization of G-protein coupled receptor protein signaling pathway [GO:0002029]; G-protein coupled acetylcholine receptor signaling pathway [GO:0007213]; G-protein coupled receptor signaling pathway [GO:0007186]; heart development [GO:0007507]; negative regulation of striated muscle contraction [GO:0045988]; negative regulation of the force of heart c…	alpha-2A adrenergic receptor binding [GO:0031694]; ATP binding [GO:0005524]; beta-adrenergic receptor kinase activity [GO:0047696]; Edg-2 lysophosphatidic acid receptor binding [GO:0031755]; G-protein coupled receptor kinase activity [GO:0004703]; protein kinase activity [GO:0004672]
P23560	BDNF_HUMAN	BDNF	Brain-derived neurotrophic factor (BDNF) (Abrineurin)	Homo sapiens (Human)	247	reviewed	FUNCTION: During development, promotes the survival and differentiation of selected neuronal populations of the peripheral and central nervous systems. Participates in axonal growth, pathfinding and in the modulation of dendritic growth and morphology. Major regulator of synaptic transmission and plasticity at adult synapses in many regions of the CNS. The versatility of BDNF is emphasized by its…	activation of phospholipase C activity [GO:0007202]; axon guidance [GO:0007411]; brain-derived neurotrophic factor receptor signaling pathway [GO:0031547]; cell-cell signaling [GO:0007267]; collateral sprouting [GO:0048668]; negative regulation of myotube differentiation [GO:0010832]; negative regulation of neuron apoptotic process [GO:0043524]; nervous system development [GO:0007399]; neurotroph…	growth factor activity [GO:0008083]; neurotrophin TRKB receptor binding [GO:0005169]
O00124	UBXN8_HUMAN	UBXN8 D8S2298E REP8 UBXD6	UBX domain-containing protein 8 (Reproduction 8 protein) (Rep-8 protein) (UBX domain-containing protein 6)	Homo sapiens (Human)	270	reviewed	FUNCTION: Involved in endoplasmic reticulum-associated degradation (ERAD) for misfolded lumenal proteins, possibly by tethering VCP to the endoplasmic reticulum membrane. May play a role in reproduction. {ECO:0000269|PubMed:21949850}.	single fertilization [GO:0007338]; ubiquitin-dependent ERAD pathway [GO:0030433]
Q14106	TOB2_HUMAN	TOB2 KIAA1663 TOB4 TROB2	Protein Tob2 (Protein Tob4) (Transducer of erbB-2 2)	Homo sapiens (Human)	344	reviewed	FUNCTION: Anti-proliferative protein inhibits cell cycle progression from the G0/G1 to S phases.	female gamete generation [GO:0007292]; negative regulation of cell proliferation [GO:0008285]; negative regulation of osteoclast differentiation [GO:0045671]; positive regulation of ossification [GO:0045778]; regulation of gene expression [GO:0010468]; signaling [GO:0023052]	transcription corepressor activity [GO:0003714]; vitamin D receptor binding [GO:0042809]
Q9NX78	TM260_HUMAN	TMEM260 C14orf101	Transmembrane protein 260	Homo sapiens (Human)	707	reviewed
Q16787	LAMA3_HUMAN	LAMA3 LAMNA	Laminin subunit alpha-3 (Epiligrin 170 kDa subunit) (E170) (Epiligrin subunit alpha) (Kalinin subunit alpha) (Laminin-5 subunit alpha) (Laminin-6 subunit alpha) (Laminin-7 subunit alpha) (Nicein subunit alpha)	Homo sapiens (Human)	3333	reviewed	FUNCTION: Binding to cells via a high affinity receptor, laminin is thought to mediate the attachment, migration and organization of cells into tissues during embryonic development by interacting with other extracellular matrix components.; FUNCTION: Laminin-5 is thought to be involved in (1) cell adhesion via integrin alpha-3/beta-1 in focal adhesion and integrin alpha-6/beta-4 in hemidesmosomes…	cell adhesion [GO:0007155]; endodermal cell differentiation [GO:0035987]; epidermis development [GO:0008544]; extracellular matrix organization [GO:0030198]; hemidesmosome assembly [GO:0031581]; regulation of cell adhesion [GO:0030155]; regulation of cell migration [GO:0030334]; regulation of embryonic development [GO:0045995]	signaling receptor binding [GO:0005102]; structural molecule activity [GO:0005198]
O14791	APOL1_HUMAN	APOL1 APOL	Apolipoprotein L1 (Apolipoprotein L) (Apo-L) (ApoL) (Apolipoprotein L-I) (ApoL-I)	Homo sapiens (Human)	398	reviewed	FUNCTION: May play a role in lipid exchange and transport throughout the body. May participate in reverse cholesterol transport from peripheral cells to the liver.	cellular protein metabolic process [GO:0044267]; chloride transmembrane transport [GO:1902476]; cholesterol metabolic process [GO:0008203]; cytolysis [GO:0019835]; innate immune response [GO:0045087]; killing of cells of other organism [GO:0031640]; lipid transport [GO:0006869]; lipoprotein metabolic process [GO:0042157]; post-translational protein modification [GO:0043687]; receptor-mediated end…	chloride channel activity [GO:0005254]; lipid binding [GO:0008289]
O95302	FKBP9_HUMAN	FKBP9 FKBP60 FKBP63	Peptidyl-prolyl cis-trans isomerase FKBP9 (PPIase FKBP9) (EC 5.2.1.8) (63 kDa FK506-binding protein) (63 kDa FKBP) (FKBP-63) (FK506-binding protein 9) (FKBP-9) (Rotamase)	Homo sapiens (Human)	570	reviewed	FUNCTION: PPIases accelerate the folding of proteins during protein synthesis.	chaperone-mediated protein folding [GO:0061077]; protein folding [GO:0006457]	calcium ion binding [GO:0005509]; FK506 binding [GO:0005528]; peptidyl-prolyl cis-trans isomerase activity [GO:0003755]
Q10472	GALT1_HUMAN	GALNT1	Polypeptide N-acetylgalactosaminyltransferase 1 (EC 2.4.1.41) (Polypeptide GalNAc transferase 1) (GalNAc-T1) (pp-GaNTase 1) (Protein-UDP acetylgalactosaminyltransferase 1) (UDP-GalNAc:polypeptide N-acetylgalactosaminyltransferase 1) [Cleaved into: Polypeptide N-acetylgalactosaminyltransferase 1 soluble form]	Homo sapiens (Human)	559	reviewed	FUNCTION: Catalyzes the initial reaction in O-linked oligosaccharide biosynthesis, the transfer of an N-acetyl-D-galactosamine residue to a serine or threonine residue on the protein receptor. Has a broad spectrum of substrates for peptides such as EA2, Muc5AC, Muc1a, Muc1b and Muc7. {ECO:0000269|PubMed:9295285}.	O-glycan processing [GO:0016266]; protein O-linked glycosylation [GO:0006493]; protein O-linked glycosylation via serine [GO:0018242]; protein O-linked glycosylation via threonine [GO:0018243]	carbohydrate binding [GO:0030246]; manganese ion binding [GO:0030145]; polypeptide N-acetylgalactosaminyltransferase activity [GO:0004653]
O75334	LIPA2_HUMAN	PPFIA2	Liprin-alpha-2 (Protein tyrosine phosphatase receptor type f polypeptide-interacting protein alpha-2) (PTPRF-interacting protein alpha-2)	Homo sapiens (Human)	1257	reviewed	FUNCTION: Alters PTPRF cellular localization and induces PTPRF clustering. May regulate the disassembly of focal adhesions. May localize receptor-like tyrosine phosphatases type 2A at specific sites on the plasma membrane, possibly regulating their interaction with the extracellular environment and their association with substrates. {ECO:0000269|PubMed:9624153}.	cell-matrix adhesion [GO:0007160]
Q58FF7	H90B3_HUMAN	HSP90AB3P HSP90BC	Putative heat shock protein HSP 90-beta-3 (Heat shock protein 90-beta c) (Heat shock protein 90Bc)	Homo sapiens (Human)	597	reviewed	FUNCTION: Putative molecular chaperone that may promote the maturation, structural maintenance and proper regulation of specific target proteins. {ECO:0000250}.	protein folding [GO:0006457]; response to stress [GO:0006950]	ATP binding [GO:0005524]; unfolded protein binding [GO:0051082]
Q96JP0	FEM1C_HUMAN	FEM1C KIAA1785	Protein fem-1 homolog C (FEM1c) (FEM1-gamma)	Homo sapiens (Human)	617	reviewed	FUNCTION: Probable component of an E3 ubiquitin-protein ligase complex, in which it may act as a substrate recognition subunit. {ECO:0000250}.	post-translational protein modification [GO:0043687]; protein ubiquitination [GO:0016567]
O60688	YPEL1_HUMAN	YPEL1 FKSG3	Protein yippee-like 1	Homo sapiens (Human)	119	reviewed	FUNCTION: May play a role in epithelioid conversion of fibroblasts.		metal ion binding [GO:0046872]
Q96S37	S22AC_HUMAN	SLC22A12 OATL4 URAT1 UNQ6453/PRO34004	Solute carrier family 22 member 12 (Organic anion transporter 4-like protein) (Renal-specific transporter) (RST) (Urate anion exchanger 1)	Homo sapiens (Human)	553	reviewed	FUNCTION: Required for efficient urate re-absorption in the kidney. Regulates blood urate levels. Mediates saturable urate uptake by facilitating the exchange of urate against organic anions. {ECO:0000269|PubMed:12024214}.	cellular homeostasis [GO:0019725]; response to drug [GO:0042493]; sodium-independent organic anion transport [GO:0043252]; urate metabolic process [GO:0046415]; urate transport [GO:0015747]	inorganic anion exchanger activity [GO:0005452]; PDZ domain binding [GO:0030165]; sodium-independent organic anion transmembrane transporter activity [GO:0015347]; urate transmembrane transporter activity [GO:0015143]
Q96GV9	CE030_HUMAN	C5orf30	UNC119-binding protein C5orf30	Homo sapiens (Human)	206	reviewed	FUNCTION: Probably plays a role in trafficking of proteins via its interaction with UNC119 and UNC119B cargo adapters: may help the release of UNC119 and UNC119B cargo or the recycling of UNC119 and UNC119B (PubMed:22085962). May play a role in ciliary membrane localization via its interaction with UNC119B and protein transport into photoreceptor cells (PubMed:22085962). {ECO:0000269|PubMed:22085…	cilium assembly [GO:0060271]; negative regulation of cytokine production involved in inflammatory response [GO:1900016]; negative regulation of fibroblast migration [GO:0010764]; protein transport [GO:0015031]
P16519	NEC2_HUMAN	PCSK2 NEC2	Neuroendocrine convertase 2 (NEC 2) (EC 3.4.21.94) (KEX2-like endoprotease 2) (Prohormone convertase 2) (Proprotein convertase 2) (PC2)	Homo sapiens (Human)	638	reviewed	FUNCTION: Involved in the processing of hormone and other protein precursors at sites comprised of pairs of basic amino acid residues. Responsible for the release of glucagon from proglucagon in pancreatic A cells. {ECO:0000269|PubMed:28719828, ECO:0000269|PubMed:9287128}.	enkephalin processing [GO:0034230]; insulin processing [GO:0030070]; islet amyloid polypeptide processing [GO:0034231]; nervous system development [GO:0007399]; peptide hormone processing [GO:0016486]; protein autoprocessing [GO:0016540]; proteolysis [GO:0006508]	serine-type endopeptidase activity [GO:0004252]
Q9HA65	TBC17_HUMAN	TBC1D17	TBC1 domain family member 17	Homo sapiens (Human)	648	reviewed	FUNCTION: Probable GTPase-activating protein for Rab8; its transient association with Rab8 is mediated by OPTN. Inhibits Rab8-mediated endocytic trafficking, such as of transferrin receptor (TfR) and reduces Rab8 recruitnment to tubules emanating from the endocytic recycling compartment (ERC). Involved in regulation of autophagy. Mediates inhibition of autophagy caused by the OPTN variant GLC1E L…	activation of GTPase activity [GO:0090630]; autophagy [GO:0006914]; intracellular protein transport [GO:0006886]; regulation of vesicle fusion [GO:0031338]; retrograde transport, endosome to Golgi [GO:0042147]	GTPase activator activity [GO:0005096]; Rab GTPase binding [GO:0017137]
Q7Z5L0	VMO1_HUMAN	VMO1 UNQ6350/PRO21055	Vitelline membrane outer layer protein 1 homolog	Homo sapiens (Human)	202	reviewed
Q9Y586	MB212_HUMAN	MAB21L2	Protein mab-21-like 2	Homo sapiens (Human)	359	reviewed	FUNCTION: Required for several aspects of embryonic development including normal development of the eye. {ECO:0000269|PubMed:24906020, ECO:0000269|PubMed:25719200}.	camera-type eye development [GO:0043010]; embryonic body morphogenesis [GO:0010172]; eye development [GO:0001654]; nervous system development [GO:0007399]; positive regulation of cell proliferation [GO:0008284]
Q13946	PDE7A_HUMAN	PDE7A	High affinity cAMP-specific 3',5'-cyclic phosphodiesterase 7A (EC 3.1.4.53) (HCP1) (TM22)	Homo sapiens (Human)	482	reviewed	FUNCTION: Hydrolyzes the second messenger cAMP, which is a key regulator of many important physiological processes. May have a role in muscle signal transduction. {ECO:0000269|PubMed:19350606}.	cAMP catabolic process [GO:0006198]; G-protein coupled receptor signaling pathway [GO:0007186]	3',5'-cyclic-AMP phosphodiesterase activity [GO:0004115]; metal ion binding [GO:0046872]
O15254	ACOX3_HUMAN	ACOX3 BRCOX PRCOX	Peroxisomal acyl-coenzyme A oxidase 3 (EC 1.3.3.6) (Branched-chain acyl-CoA oxidase) (BRCACox) (Pristanoyl-CoA oxidase)	Homo sapiens (Human)	700	reviewed	FUNCTION: Oxidizes the CoA-esters of 2-methyl-branched fatty acids. {ECO:0000250, ECO:0000269|PubMed:9271077}.	fatty acid beta-oxidation using acyl-CoA dehydrogenase [GO:0033539]; fatty acid beta-oxidation using acyl-CoA oxidase [GO:0033540]; protein targeting to peroxisome [GO:0006625]	acyl-CoA dehydrogenase activity [GO:0003995]; FAD binding [GO:0071949]; flavin adenine dinucleotide binding [GO:0050660]; pristanoyl-CoA oxidase activity [GO:0016402]; signaling receptor binding [GO:0005102]
Q7Z3S7	CA2D4_HUMAN	CACNA2D4	Voltage-dependent calcium channel subunit alpha-2/delta-4 (Voltage-gated calcium channel subunit alpha-2/delta-4) [Cleaved into: Voltage-dependent calcium channel subunit alpha-2-4; Voltage-dependent calcium channel subunit delta-4]	Homo sapiens (Human)	1137	reviewed	FUNCTION: The alpha-2/delta subunit of voltage-dependent calcium channels regulates calcium current density and activation/inactivation kinetics of the calcium channel. {ECO:0000269|PubMed:12181424}.	calcium ion transmembrane transport [GO:0070588]; detection of light stimulus involved in visual perception [GO:0050908]; regulation of ion transmembrane transport [GO:0034765]	metal ion binding [GO:0046872]; voltage-gated calcium channel activity [GO:0005245]
Q16623	STX1A_HUMAN	STX1A STX1	Syntaxin-1A (Neuron-specific antigen HPC-1)	Homo sapiens (Human)	288	reviewed	FUNCTION: Plays a role in hormone and neurotransmitter exocytosis (By similarity). Potentially involved in docking of synaptic vesicles at presynaptic active zones. May mediate Ca(2+)-regulation of exocytosis acrosomal reaction in sperm. {ECO:0000250|UniProtKB:P32851}.	cytokine-mediated signaling pathway [GO:0019221]; intracellular protein transport [GO:0006886]; positive regulation of calcium ion-dependent exocytosis [GO:0045956]; positive regulation of catecholamine secretion [GO:0033605]; positive regulation of excitatory postsynaptic potential [GO:2000463]; positive regulation of neurotransmitter secretion [GO:0001956]; positive regulation of norepinephrine…	calcium channel inhibitor activity [GO:0019855]; chloride channel inhibitor activity [GO:0019869]; ion channel binding [GO:0044325]; kinase binding [GO:0019900]; myosin binding [GO:0017022]; protein heterodimerization activity [GO:0046982]; protein N-terminus binding [GO:0047485]; SNAP receptor activity [GO:0005484]; SNARE binding [GO:0000149]
Q9UBV7	B4GT7_HUMAN	B4GALT7 XGALT1 UNQ748/PRO1478	Beta-1,4-galactosyltransferase 7 (Beta-1,4-GalTase 7) (Beta4Gal-T7) (b4Gal-T7) (EC 2.4.1.-) (UDP-Gal:beta-GlcNAc beta-1,4-galactosyltransferase 7) (UDP-galactose:beta-N-acetylglucosamine beta-1,4-galactosyltransferase 7) [Includes: Xylosylprotein 4-beta-galactosyltransferase (EC 2.4.1.133) (Proteoglycan UDP-galactose:beta-xylose beta1,4-galactosyltransferase I) (UDP-galactose:beta-xylose beta-1,4…	Homo sapiens (Human)	327	reviewed	FUNCTION: Required for the biosynthesis of the tetrasaccharide linkage region of proteoglycans, especially for small proteoglycans in skin fibroblasts. {ECO:0000269|PubMed:24052259}.	carbohydrate metabolic process [GO:0005975]; cellular protein modification process [GO:0006464]; glycosaminoglycan biosynthetic process [GO:0006024]; glycosaminoglycan metabolic process [GO:0030203]; negative regulation of fibroblast proliferation [GO:0048147]; protein N-linked glycosylation [GO:0006487]; proteoglycan metabolic process [GO:0006029]; supramolecular fiber organization [GO:0097435]	beta-N-acetylglucosaminylglycopeptide beta-1,4-galactosyltransferase activity [GO:0003831]; galactosyltransferase activity [GO:0008378]; manganese ion binding [GO:0030145]; xylosylprotein 4-beta-galactosyltransferase activity [GO:0046525]
Q08AE8	SPIR1_HUMAN	SPIRE1 KIAA1135 SPIR1	Protein spire homolog 1 (Spir-1)	Homo sapiens (Human)	756	reviewed	FUNCTION: Acts as an actin nucleation factor, remains associated with the slow-growing pointed end of the new filament. Involved in intracellular vesicle transport along actin fibers, providing a novel link between actin cytoskeleton dynamics and intracellular transport. Required for asymmetric spindle positioning and asymmetric cell division during meiosis. Required for normal formation of the c…	actin cytoskeleton organization [GO:0030036]; actin nucleation [GO:0045010]; cleavage furrow formation [GO:0036089]; establishment of meiotic spindle localization [GO:0051295]; formin-nucleated actin cable assembly [GO:0070649]; intracellular transport [GO:0046907]; polar body extrusion after meiotic divisions [GO:0040038]; protein transport [GO:0015031]; vesicle-mediated transport [GO:0016192]	actin binding [GO:0003779]
Q9Y2R2	PTN22_HUMAN	PTPN22 PTPN8	Tyrosine-protein phosphatase non-receptor type 22 (EC 3.1.3.48) (Hematopoietic cell protein-tyrosine phosphatase 70Z-PEP) (Lymphoid phosphatase) (LyP) (PEST-domain phosphatase) (PEP)	Homo sapiens (Human)	807	reviewed	FUNCTION: Acts as negative regulator of T-cell receptor (TCR) signaling by direct dephosphorylation of the Src family kinases LCK and FYN, ITAMs of the TCRz/CD3 complex, as well as ZAP70, VAV, VCP and other key signaling molecules (PubMed:16461343, PubMed:18056643). Associates with and probably dephosphorylates CBL. Dephosphorylates LCK at its activating 'Tyr-394' residue (PubMed:21719704). Depho…	autophagy [GO:0006914]; cellular response to muramyl dipeptide [GO:0071225]; lipopolysaccharide-mediated signaling pathway [GO:0031663]; negative regulation of autophagy [GO:0010507]; negative regulation of gene expression [GO:0010629]; negative regulation of interleukin-6 secretion [GO:1900165]; negative regulation of interleukin-8 secretion [GO:2000483]; negative regulation of JUN kinase activi…	kinase binding [GO:0019900]; phosphatase activity [GO:0016791]; protein tyrosine phosphatase activity [GO:0004725]; SH3 domain binding [GO:0017124]; ubiquitin protein ligase binding [GO:0031625]
P56880	CLD20_HUMAN	CLDN20	Claudin-20	Homo sapiens (Human)	219	reviewed	FUNCTION: Plays a major role in tight junction-specific obliteration of the intercellular space, through calcium-independent cell-adhesion activity. {ECO:0000250}.	calcium-independent cell-cell adhesion via plasma membrane cell-adhesion molecules [GO:0016338]	identical protein binding [GO:0042802]; structural molecule activity [GO:0005198]
Q5HYC2	K2026_HUMAN	KIAA2026	Uncharacterized protein KIAA2026	Homo sapiens (Human)	2103	reviewed
Q8TDZ2	MICA1_HUMAN	MICAL1 MICAL NICAL	[F-actin]-monooxygenase MICAL1 (EC 1.14.13.225) (Molecule interacting with CasL protein 1) (MICAL-1) (NEDD9-interacting protein with calponin homology and LIM domains)	Homo sapiens (Human)	1067	reviewed	FUNCTION: Monooxygenase that promotes depolymerization of F-actin by mediating oxidation of specific methionine residues on actin to form methionine-sulfoxide, resulting in actin filament disassembly and preventing repolymerization (By similarity). In the absence of actin, it also functions as a NADPH oxidase producing H(2)O(2) (PubMed:21864500, PubMed:26845023). Acts as a cytoskeletal regulator …	actin filament depolymerization [GO:0030042]; blood coagulation [GO:0007596]; cytoskeleton organization [GO:0007010]; negative regulation of cysteine-type endopeptidase activity involved in apoptotic process [GO:0043154]; negative regulation of protein phosphorylation [GO:0001933]; oxidation-reduction process [GO:0055114]; regulation of regulated secretory pathway [GO:1903305]; signal transductio…	actin binding [GO:0003779]; FAD binding [GO:0071949]; metal ion binding [GO:0046872]; monooxygenase activity [GO:0004497]; oxidoreductase activity, acting on paired donors, with incorporation or reduction of molecular oxygen, NAD(P)H as one donor, and incorporation of one atom of oxygen [GO:0016709]; protein kinase binding [GO:0019901]; Rab GTPase binding [GO:0017137]; SH3 domain binding [GO:0017…
Q99442	SEC62_HUMAN	SEC62 TLOC1	Translocation protein SEC62 (Translocation protein 1) (TP-1) (hTP-1)	Homo sapiens (Human)	399	reviewed	FUNCTION: Required for preprotein translocation. {ECO:0000250}.	cotranslational protein targeting to membrane [GO:0006613]; posttranslational protein targeting to endoplasmic reticulum membrane [GO:0006620]	signaling receptor activity [GO:0038023]
Q9BRR6	ADPGK_HUMAN	ADPGK PSEC0260	ADP-dependent glucokinase (ADP-GK) (ADPGK) (EC 2.7.1.147) (RbBP-35)	Homo sapiens (Human)	497	reviewed	FUNCTION: Catalyzes the phosphorylation of D-glucose to D-glucose 6-phosphate using ADP as the phosphate donor. GDP and CDP can replace ADP, but with reduced efficiency (By similarity). {ECO:0000250}.	canonical glycolysis [GO:0061621]; glucose metabolic process [GO:0006006]	ADP-specific glucokinase activity [GO:0043843]; metal ion binding [GO:0046872]
Q96DZ1	ERLEC_HUMAN	ERLEC1 C2orf30 XTP3TPB UNQ1878/PRO4321	Endoplasmic reticulum lectin 1 (ER lectin) (Erlectin) (XTP3-transactivated gene B protein)	Homo sapiens (Human)	483	reviewed	FUNCTION: Probable lectin that binds selectively to improperly folded lumenal proteins. May function in endoplasmic reticulum quality control and endoplasmic reticulum-associated degradation (ERAD) of both non-glycosylated proteins and glycoproteins. {ECO:0000269|PubMed:16531414, ECO:0000269|PubMed:18264092, ECO:0000269|PubMed:18502753}.	ERAD pathway [GO:0036503]; negative regulation of retrograde protein transport, ER to cytosol [GO:1904153]; transmembrane transport [GO:0055085]; ubiquitin-dependent ERAD pathway [GO:0030433]	unfolded protein binding [GO:0051082]
Q6PHR2	ULK3_HUMAN	ULK3	Serine/threonine-protein kinase ULK3 (EC 2.7.11.1) (Unc-51-like kinase 3)	Homo sapiens (Human)	472	reviewed	FUNCTION: Serine/threonine protein kinase that acts as a regulator of Sonic hedgehog (SHH) signaling and autophagy. Acts as a negative regulator of SHH signaling in the absence of SHH ligand: interacts with SUFU, thereby inactivating the protein kinase activity and preventing phosphorylation of GLI proteins (GLI1, GLI2 and/or GLI3). Positively regulates SHH signaling in the presence of SHH: disso…	autophagy [GO:0006914]; cellular senescence [GO:0090398]; negative regulation of smoothened signaling pathway [GO:0045879]; positive regulation of smoothened signaling pathway [GO:0045880]; protein autophosphorylation [GO:0046777]	ATP binding [GO:0005524]; protein serine/threonine kinase activity [GO:0004674]
Q96IP4	FA46A_HUMAN	FAM46A C6orf37 XTP11	Putative nucleotidyltransferase FAM46A (EC 2.7.7.-) (HBV X-transactivated gene 11 protein) (HBV XAg-transactivated protein 11)	Homo sapiens (Human)	442	reviewed	FUNCTION: Probable nucleotidyltransferase that may act as a non-canonical poly(A) RNA polymerase. {ECO:0000305|PubMed:27060136}.		nucleotidyltransferase activity [GO:0016779]; RNA binding [GO:0003723]
Q9HCJ6	VAT1L_HUMAN	VAT1L KIAA1576	Synaptic vesicle membrane protein VAT-1 homolog-like (EC 1.-.-.-)	Homo sapiens (Human)	419	reviewed			oxidoreductase activity [GO:0016491]; zinc ion binding [GO:0008270]
O00241	SIRB1_HUMAN	SIRPB1	Signal-regulatory protein beta-1 (SIRP-beta-1) (CD172 antigen-like family member B) (CD antigen CD172b)	Homo sapiens (Human)	398	reviewed	FUNCTION: Immunoglobulin-like cell surface receptor involved in the negative regulation of receptor tyrosine kinase-coupled signaling processes. Participates also in the recruitment of tyrosine kinase SYK.	cell surface receptor signaling pathway [GO:0007166]; innate immune response [GO:0045087]; neutrophil degranulation [GO:0043312]; signal transduction [GO:0007165]
Q9Y2G8	DJC16_HUMAN	DNAJC16 KIAA0962	DnaJ homolog subfamily C member 16	Homo sapiens (Human)	782	reviewed		cell redox homeostasis [GO:0045454]
P26572	MGAT1_HUMAN	MGAT1 GGNT1 GLCT1 GLYT1 MGAT	Alpha-1,3-mannosyl-glycoprotein 2-beta-N-acetylglucosaminyltransferase (EC 2.4.1.101) (N-glycosyl-oligosaccharide-glycoprotein N-acetylglucosaminyltransferase I) (GNT-I) (GlcNAc-T I)	Homo sapiens (Human)	445	reviewed	FUNCTION: Initiates complex N-linked carbohydrate formation. Essential for the conversion of high-mannose to hybrid and complex N-glycans.	carbohydrate metabolic process [GO:0005975]; in utero embryonic development [GO:0001701]; protein glycosylation [GO:0006486]; UDP-N-acetylglucosamine catabolic process [GO:0006049]	acetylglucosaminyltransferase activity [GO:0008375]; alpha-1,3-mannosylglycoprotein 2-beta-N-acetylglucosaminyltransferase activity [GO:0003827]; metal ion binding [GO:0046872]
P04424	ARLY_HUMAN	ASL	Argininosuccinate lyase (ASAL) (EC 4.3.2.1) (Arginosuccinase)	Homo sapiens (Human)	464	reviewed		arginine biosynthetic process via ornithine [GO:0042450]; urea cycle [GO:0000050]	argininosuccinate lyase activity [GO:0004056]; identical protein binding [GO:0042802]
Q9UK97	FBX9_HUMAN	FBXO9 FBX9 VCIA1	F-box only protein 9 (Cross-immune reaction antigen 1) (Renal carcinoma antigen NY-REN-57)	Homo sapiens (Human)	447	reviewed	FUNCTION: Substrate recognition component of a SCF (SKP1-CUL1-F-box protein) E3 ubiquitin-protein ligase complex which mediates the ubiquitination and subsequent proteasomal degradation of TTI1 and TELO2 in a CK2-dependent manner, thereby directly regulating mTOR signaling. SCF(FBXO9) recognizes and binds mTORC1-bound TTI1 and TELO2 when they are phosphorylated by CK2 following growth factor depr…	fat cell differentiation [GO:0045444]; innate immune response [GO:0045087]; post-translational protein modification [GO:0043687]; protein polyubiquitination [GO:0000209]; protein ubiquitination [GO:0016567]; regulation of TOR signaling [GO:0032006]; SCF-dependent proteasomal ubiquitin-dependent protein catabolic process [GO:0031146]	ubiquitin-protein transferase activity [GO:0004842]
Q96I15	SCLY_HUMAN	SCLY SCL	Selenocysteine lyase (hSCL) (EC 4.4.1.16)	Homo sapiens (Human)	445	reviewed	FUNCTION: Catalyzes the decomposition of L-selenocysteine to L-alanine and elemental selenium. {ECO:0000250}.	cellular amino acid metabolic process [GO:0006520]; selenium compound metabolic process [GO:0001887]	selenocysteine lyase activity [GO:0009000]; transferase activity [GO:0016740]
P20807	CAN3_HUMAN	CAPN3 CANP3 CANPL3 NCL1	Calpain-3 (EC 3.4.22.54) (Calcium-activated neutral proteinase 3) (CANP 3) (Calpain L3) (Calpain p94) (Muscle-specific calcium-activated neutral protease 3) (New calpain 1) (nCL-1)	Homo sapiens (Human)	821	reviewed	FUNCTION: Calcium-regulated non-lysosomal thiol-protease.	apoptotic process [GO:0006915]; cellular response to calcium ion [GO:0071277]; cellular response to salt stress [GO:0071472]; G1 to G0 transition involved in cell differentiation [GO:0070315]; muscle cell cellular homeostasis [GO:0046716]; muscle organ development [GO:0007517]; muscle structure development [GO:0061061]; myofibril assembly [GO:0030239]; negative regulation of apoptotic process [GO…	calcium-dependent cysteine-type endopeptidase activity [GO:0004198]; calcium ion binding [GO:0005509]; catalytic activity [GO:0003824]; cysteine-type peptidase activity [GO:0008234]; ligase regulator activity [GO:0055103]; peptidase activity [GO:0008233]; protein-containing complex scaffold activity [GO:0032947]; signal transducer activity [GO:0004871]; sodium ion binding [GO:0031402]; structural…
Q969Q6	P2R3C_HUMAN	PPP2R3C C14orf10 G5PR	Serine/threonine-protein phosphatase 2A regulatory subunit B'' subunit gamma (Protein phosphatase subunit G5PR) (Rhabdomyosarcoma antigen MU-RMS-40.6A/6C)	Homo sapiens (Human)	453	reviewed	FUNCTION: May regulate MCM3AP phosphorylation through phosphatase recruitment. May act as a negative regulator of ABCB1 expression and function through the dephosphorylation of ABCB1 by TFPI2/PPP2R3C complex. May play a role in the activation-induced cell death of B-cells. {ECO:0000250|UniProtKB:Q9JK24, ECO:0000269|PubMed:24333728}.	activation of protein kinase activity [GO:0032147]; B cell homeostasis [GO:0001782]; cortical cytoskeleton organization [GO:0030865]; microtubule cytoskeleton organization [GO:0000226]; positive regulation of B cell differentiation [GO:0045579]; regulation of antimicrobial humoral response [GO:0002759]; regulation of mitochondrial depolarization [GO:0051900]; spleen development [GO:0048536]; T ce…	metal ion binding [GO:0046872]
Q8TDN2	KCNV2_HUMAN	KCNV2	Potassium voltage-gated channel subfamily V member 2 (Voltage-gated potassium channel subunit Kv8.2)	Homo sapiens (Human)	545	reviewed	FUNCTION: Potassium channel subunit. Modulates channel activity by shifting the threshold and the half-maximal activation to more negative values.	potassium ion transmembrane transport [GO:0071805]; protein homooligomerization [GO:0051260]; regulation of ion transmembrane transport [GO:0034765]	voltage-gated potassium channel activity [GO:0005249]
Q8NDZ0	BEND2_HUMAN	BEND2 CXorf20	BEN domain-containing protein 2	Homo sapiens (Human)	799	reviewed
Q8TDC3	BRSK1_HUMAN	BRSK1 KIAA1811 SAD1 SADB	Serine/threonine-protein kinase BRSK1 (EC 2.7.11.1) (Brain-selective kinase 1) (EC 2.7.11.26) (Brain-specific serine/threonine-protein kinase 1) (BR serine/threonine-protein kinase 1) (Serine/threonine-protein kinase SAD-B) (Synapses of Amphids Defective homolog 1) (SAD1 homolog) (hSAD1)	Homo sapiens (Human)	778	reviewed	FUNCTION: Serine/threonine-protein kinase that plays a key role in polarization of neurons and centrosome duplication. Phosphorylates CDC25B, CDC25C, MAPT/TAU, RIMS1, TUBG1, TUBG2 and WEE1. Following phosphorylation and activation by STK11/LKB1, acts as a key regulator of polarization of cortical neurons, probably by mediating phosphorylation of microtubule-associated proteins such as MAPT/TAU at…	associative learning [GO:0008306]; axonogenesis [GO:0007409]; cellular response to DNA damage stimulus [GO:0006974]; centrosome duplication [GO:0051298]; establishment of cell polarity [GO:0030010]; intracellular signal transduction [GO:0035556]; microtubule cytoskeleton organization involved in establishment of planar polarity [GO:0090176]; mitotic G2 DNA damage checkpoint [GO:0007095]; neuron d…	ATP binding [GO:0005524]; gamma-tubulin binding [GO:0043015]; magnesium ion binding [GO:0000287]; protein kinase binding [GO:0019901]; protein serine/threonine kinase activity [GO:0004674]; tau-protein kinase activity [GO:0050321]
O43820	HYAL3_HUMAN	HYAL3 LUCA3	Hyaluronidase-3 (Hyal-3) (EC 3.2.1.35) (Hyaluronoglucosaminidase-3) (Lung carcinoma protein 3) (LuCa-3)	Homo sapiens (Human)	417	reviewed	FUNCTION: Facilitates sperm penetration into the layer of cumulus cells surrounding the egg by digesting hyaluronic acid. Involved in induction of the acrosome reaction in the sperm. Involved in follicular atresia, the breakdown of immature ovarian follicles that are not selected to ovulate. Induces ovarian granulosa cell apoptosis, possibly via apoptotic signaling pathway involving CASP8 and CAS…	carbohydrate metabolic process [GO:0005975]; cartilage development [GO:0051216]; cellular response to interleukin-1 [GO:0071347]; cellular response to tumor necrosis factor [GO:0071356]; cellular response to UV-B [GO:0071493]; hyaluronan catabolic process [GO:0030214]; inflammatory response [GO:0006954]; negative regulation of ovarian follicle development [GO:2000355]; ovarian follicle atresia [G…	hyaluronoglucuronidase activity [GO:0033906]; hyalurononglucosaminidase activity [GO:0004415]
Q9GZT6	CC90B_HUMAN	CCDC90B CUA003 MDS011 MDS025	Coiled-coil domain-containing protein 90B, mitochondrial	Homo sapiens (Human)	254	reviewed
Q9Y6K9	NEMO_HUMAN	IKBKG FIP3 NEMO	NF-kappa-B essential modulator (NEMO) (FIP-3) (IkB kinase-associated protein 1) (IKKAP1) (Inhibitor of nuclear factor kappa-B kinase subunit gamma) (I-kappa-B kinase subunit gamma) (IKK-gamma) (IKKG) (IkB kinase subunit gamma) (NF-kappa-B essential modifier)	Homo sapiens (Human)	419	reviewed	FUNCTION: Regulatory subunit of the IKK core complex which phosphorylates inhibitors of NF-kappa-B thus leading to the dissociation of the inhibitor/NF-kappa-B complex and ultimately the degradation of the inhibitor. Its binding to scaffolding polyubiquitin seems to play a role in IKK activation by multiple signaling receptor pathways. However, the specific type of polyubiquitin recognized upon c…	activation of MAPK activity [GO:0000187]; anoikis [GO:0043276]; antigen processing and presentation of exogenous peptide antigen via MHC class I, TAP-dependent [GO:0002479]; apoptotic process [GO:0006915]; cellular response to DNA damage stimulus [GO:0006974]; establishment of vesicle localization [GO:0051650]; Fc-epsilon receptor signaling pathway [GO:0038095]; I-kappaB kinase/NF-kappaB signalin…	identical protein binding [GO:0042802]; K63-linked polyubiquitin modification-dependent protein binding [GO:0070530]; linear polyubiquitin binding [GO:1990450]; metal ion binding [GO:0046872]; protein domain specific binding [GO:0019904]; protein heterodimerization activity [GO:0046982]; protein homodimerization activity [GO:0042803]; signal transducer activity [GO:0004871]; ubiquitin protein lig…
P12314	FCGR1_HUMAN	FCGR1A FCG1 FCGR1 IGFR1	High affinity immunoglobulin gamma Fc receptor I (IgG Fc receptor I) (Fc-gamma RI) (FcRI) (Fc-gamma RIA) (FcgammaRIa) (CD antigen CD64)	Homo sapiens (Human)	374	reviewed	FUNCTION: High affinity receptor for the Fc region of immunoglobulins gamma. Functions in both innate and adaptive immune responses. {ECO:0000269|PubMed:10397749, ECO:0000269|PubMed:10514529, ECO:0000269|PubMed:21965667, ECO:0000269|PubMed:8611682, ECO:0000269|PubMed:9881690}.	antigen processing and presentation of exogenous peptide antigen via MHC class I, TAP-dependent [GO:0002479]; Fc-gamma receptor signaling pathway involved in phagocytosis [GO:0038096]; immune response [GO:0006955]; interferon-gamma-mediated signaling pathway [GO:0060333]; phagocytosis, engulfment [GO:0006911]; receptor-mediated endocytosis [GO:0006898]; regulation of immune response [GO:0050776];…	IgG binding [GO:0019864]; signal transducer activity, downstream of receptor [GO:0005057]
Q0VDI3	TM267_HUMAN	TMEM267 C5orf28	Transmembrane protein 267	Homo sapiens (Human)	215	reviewed
Q8N9M5	TM102_HUMAN	TMEM102	Transmembrane protein 102 (Common beta-chain associated protein) (CBAP)	Homo sapiens (Human)	508	reviewed	FUNCTION: Selectively involved in CSF2 deprivation-induced apoptosis via a mitochondria-dependent pathway. {ECO:0000269|PubMed:17828305}.	apoptotic process [GO:0006915]; positive regulation of cell adhesion [GO:0045785]; positive regulation of T cell chemotaxis [GO:0010820]; positive regulation of T cell migration [GO:2000406]; regulation of mitochondrial outer membrane permeabilization involved in apoptotic signaling pathway [GO:1901028]; regulation of peptidyl-tyrosine phosphorylation [GO:0050730]; response to cytokine [GO:003409…
Q96BJ8	ELMO3_HUMAN	ELMO3	Engulfment and cell motility protein 3	Homo sapiens (Human)	720	reviewed	FUNCTION: Involved in cytoskeletal rearrangements required for phagocytosis of apoptotic cells and cell motility. Acts in association with DOCK1 and CRK. Was initially proposed to be required in complex with DOCK1 to activate Rac Rho small GTPases. May enhance the guanine nucleotide exchange factor (GEF) activity of DOCK1 (By similarity). {ECO:0000250}.	apoptotic process [GO:0006915]; cell migration [GO:0016477]; phagocytosis [GO:0006909]	SH3 domain binding [GO:0017124]
Q9UK80	UBP21_HUMAN	USP21 USP23 PP1490	Ubiquitin carboxyl-terminal hydrolase 21 (EC 3.4.19.12) (Deubiquitinating enzyme 21) (Ubiquitin thioesterase 21) (Ubiquitin-specific-processing protease 21)	Homo sapiens (Human)	565	reviewed	FUNCTION: Deubiquitinates histone H2A, a specific tag for epigenetic transcriptional repression, thereby acting as a coactivator. Deubiquitination of histone H2A releaves the repression of di- and trimethylation of histone H3 at 'Lys-4', resulting in regulation of transcriptional initiation. Regulates gene expression via histone H2A deubiquitination (By similarity). Also capable of removing NEDD8…	histone deubiquitination [GO:0016578]; neuron projection development [GO:0031175]; positive regulation of transcription, DNA-templated [GO:0045893]; protein deubiquitination [GO:0016579]; transcription, DNA-templated [GO:0006351]; ubiquitin-dependent protein catabolic process [GO:0006511]	cysteine-type peptidase activity [GO:0008234]; metal ion binding [GO:0046872]; NEDD8-specific protease activity [GO:0019784]; thiol-dependent ubiquitin-specific protease activity [GO:0004843]; thiol-dependent ubiquitinyl hydrolase activity [GO:0036459]; transcription coactivator activity [GO:0003713]
Q9BRK0	REEP2_HUMAN	REEP2 C5orf19 SGC32445	Receptor expression-enhancing protein 2	Homo sapiens (Human)	252	reviewed	FUNCTION: Required for endoplasmic reticulum (ER) network formation, shaping and remodeling. May enhance the cell surface expression of odorant receptors (By similarity). {ECO:0000250, ECO:0000269|PubMed:24388663}.	endoplasmic reticulum tubular network organization [GO:0071786]; protein transport into membrane raft [GO:0032596]; regulation of intracellular transport [GO:0032386]; sensory perception of bitter taste [GO:0050913]; sensory perception of sweet taste [GO:0050916]	taste receptor binding [GO:0031883]
P56589	PEX3_HUMAN	PEX3	Peroxisomal biogenesis factor 3 (Peroxin-3) (Peroxisomal assembly protein PEX3)	Homo sapiens (Human)	373	reviewed	FUNCTION: Involved in peroxisome biosynthesis and integrity. Assembles membrane vesicles before the matrix proteins are translocated. As a docking factor for PEX19, is necessary for the import of peroxisomal membrane proteins in the peroxisomes. {ECO:0000269|PubMed:10848631, ECO:0000269|PubMed:15007061}.	peroxisome membrane biogenesis [GO:0016557]; peroxisome organization [GO:0007031]; protein import into peroxisome membrane [GO:0045046]; transmembrane transport [GO:0055085]	lipid binding [GO:0008289]; protein dimerization activity [GO:0046983]
Q92523	CPT1B_HUMAN	CPT1B KIAA1670	Carnitine O-palmitoyltransferase 1, muscle isoform (CPT1-M) (EC 2.3.1.21) (Carnitine O-palmitoyltransferase I, muscle isoform) (CPT I) (CPTI-M) (Carnitine palmitoyltransferase 1B) (Carnitine palmitoyltransferase I-like protein)	Homo sapiens (Human)	772	reviewed		carnitine shuttle [GO:0006853]; fatty acid beta-oxidation [GO:0006635]	carnitine O-palmitoyltransferase activity [GO:0004095]
Q7Z5P9	MUC19_HUMAN	MUC19	Mucin-19 (MUC-19)	Homo sapiens (Human)	8384	reviewed	FUNCTION: May function in ocular mucus homeostasis. {ECO:0000269|PubMed:18184611}.	O-glycan processing [GO:0016266]; stimulatory C-type lectin receptor signaling pathway [GO:0002223]
Q9H974	QTRT2_HUMAN	QTRT2 QTRTD1	Queuine tRNA-ribosyltransferase accessory subunit 2 (Queuine tRNA-ribosyltransferase domain-containing protein 1)	Homo sapiens (Human)	415	reviewed	FUNCTION: Non-catalytic subunit of the queuine tRNA-ribosyltransferase (TGT) that catalyzes the base-exchange of a guanine (G) residue with queuine (Q) at position 34 (anticodon wobble position) in tRNAs with GU(N) anticodons (tRNA-Asp, -Asn, -His and -Tyr), resulting in the hypermodified nucleoside queuosine (7-(((4,5-cis-dihydroxy-2-cyclopenten-1-yl)amino)methyl)-7-deazaguanosine). {ECO:0000255…	tRNA-guanine transglycosylation [GO:0101030]	metal ion binding [GO:0046872]; protein heterodimerization activity [GO:0046982]; protein homodimerization activity [GO:0042803]; queuine tRNA-ribosyltransferase activity [GO:0008479]
Q8WXH5	SOCS4_HUMAN	SOCS4 SOCS7	Suppressor of cytokine signaling 4 (SOCS-4) (Suppressor of cytokine signaling 7) (SOCS-7)	Homo sapiens (Human)	440	reviewed	FUNCTION: SOCS family proteins form part of a classical negative feedback system that regulates cytokine signal transduction. Substrate-recognition component of a SCF-like ECS (Elongin BC-CUL2/5-SOCS-box protein) E3 ubiquitin-protein ligase complex which mediates the ubiquitination and subsequent proteasomal degradation of target proteins. Inhibits EGF signaling by mediating the degradation of th…	cytokine-mediated signaling pathway [GO:0019221]; intracellular signal transduction [GO:0035556]; negative regulation of epidermal growth factor-activated receptor activity [GO:0007175]; negative regulation of JAK-STAT cascade [GO:0046426]; positive regulation of proteasomal ubiquitin-dependent protein catabolic process [GO:0032436]; protein ubiquitination [GO:0016567]; regulation of growth [GO:0…	protein kinase inhibitor activity [GO:0004860]
P78382	S35A1_HUMAN	SLC35A1	CMP-sialic acid transporter (CMP-SA-Tr) (CMP-Sia-Tr) (Solute carrier family 35 member A1)	Homo sapiens (Human)	337	reviewed	FUNCTION: Transports CMP-sialic acid from the cytosol into Golgi vesicles where glycosyltransferases function.	carbohydrate metabolic process [GO:0005975]; carbohydrate transport [GO:0008643]; cellular protein modification process [GO:0006464]; CMP-N-acetylneuraminate transmembrane transport [GO:0015782]	CMP-N-acetylneuraminate transmembrane transporter activity [GO:0005456]
Q9H6L2	TM231_HUMAN	TMEM231 UNQ870/PRO1886	Transmembrane protein 231	Homo sapiens (Human)	316	reviewed	FUNCTION: Transmembrane component of the tectonic-like complex, a complex localized at the transition zone of primary cilia and acting as a barrier that prevents diffusion of transmembrane proteins between the cilia and plasma membranes. Required for ciliogenesis and sonic hedgehog/SHH signaling (By similarity). {ECO:0000250}.	cilium assembly [GO:0060271]; regulation of protein localization [GO:0032880]; smoothened signaling pathway [GO:0007224]
Q13287	NMI_HUMAN	NMI	N-myc-interactor (Nmi) (N-myc and STAT interactor)	Homo sapiens (Human)	307	reviewed	FUNCTION: May be involved in augmenting coactivator protein recruitment to a group of sequence-specific transcription factors. Augments cytokine-mediated STAT transcription. Enhances CBP/p300 coactivator protein recruitment to STAT1 and STAT5.	inflammatory response [GO:0006954]; interferon-gamma-mediated signaling pathway [GO:0060333]; JAK-STAT cascade [GO:0007259]; negative regulation of innate immune response [GO:0045824]; negative regulation of interferon-alpha biosynthetic process [GO:0045355]; negative regulation of interferon-beta biosynthetic process [GO:0045358]; positive regulation of protein K48-linked ubiquitination [GO:1902…	identical protein binding [GO:0042802]; transcription cofactor activity [GO:0003712]
Q14568	HS902_HUMAN	HSP90AA2P HSP90AA2 HSPCAL3	Heat shock protein HSP 90-alpha A2 (Heat shock 90 kDa protein 1 alpha-like 3) (Heat shock protein HSP 90-alpha A2 pseudogene)	Homo sapiens (Human)	343	reviewed	FUNCTION: Putative molecular chaperone that may promote the maturation, structural maintenance and proper regulation of specific target proteins. {ECO:0000250}.	protein folding [GO:0006457]; response to stress [GO:0006950]	ATP binding [GO:0005524]; unfolded protein binding [GO:0051082]
Q9NUU6	F105A_HUMAN	FAM105A	Inactive ubiquitin thioesterase FAM105A	Homo sapiens (Human)	356	reviewed
Q9H0R1	AP5M1_HUMAN	AP5M1 C14orf108 MUDENG	AP-5 complex subunit mu-1 (Adaptor-related protein complex 5 subunit mu-1) (Mu5) (Mu-2-related death-inducing protein) (MuD) (Putative HIV-1 infection-related protein)	Homo sapiens (Human)	490	reviewed	FUNCTION: As part of AP-5, a probable fifth adaptor protein complex it may be involved in endosomal transport. According to PubMed:18395520, it may play a role in cell death. {ECO:0000269|PubMed:18395520, ECO:0000269|PubMed:22022230}.	endosomal transport [GO:0016197]; protein transport [GO:0015031]
O75343	GCYB2_HUMAN	GUCY1B2	Guanylate cyclase soluble subunit beta-2 (GCS-beta-2) (EC 4.6.1.2)	Homo sapiens (Human)	617	reviewed		cGMP biosynthetic process [GO:0006182]; intracellular signal transduction [GO:0035556]; signal transduction [GO:0007165]	GTP binding [GO:0005525]; guanylate cyclase activity [GO:0004383]; heme binding [GO:0020037]; metal ion binding [GO:0046872]
Q8TAT5	NEIL3_HUMAN	NEIL3	Endonuclease 8-like 3 (EC 3.2.2.-) (EC 4.2.99.18) (DNA glycosylase FPG2) (DNA glycosylase/AP lyase Neil3) (Endonuclease VIII-like 3) (Nei-like protein 3)	Homo sapiens (Human)	605	reviewed	FUNCTION: DNA glycosylase which prefers single-stranded DNA (ssDNA), or partially ssDNA structures such as bubble and fork structures, to double-stranded DNA (dsDNA). In vitro, displays strong glycosylase activity towards the hydantoin lesions spiroiminodihydantoin (Sp) and guanidinohydantoin (Gh) in both ssDNA and dsDNA; also recognizes FapyA, FapyG, 5-OHU, 5-OHC, 5-OHMH, Tg and 8-oxoA lesions i…	base-excision repair [GO:0006284]; nucleotide-excision repair [GO:0006289]	bubble DNA binding [GO:0000405]; class I DNA-(apurinic or apyrimidinic site) endonuclease activity [GO:0140078]; damaged DNA binding [GO:0003684]; DNA-(apurinic or apyrimidinic site) endonuclease activity [GO:0003906]; DNA N-glycosylase activity [GO:0019104]; double-stranded DNA binding [GO:0003690]; single-stranded DNA binding [GO:0003697]; zinc ion binding [GO:0008270]
O75208	COQ9_HUMAN	COQ9 C16orf49 HSPC326 PSEC0129	Ubiquinone biosynthesis protein COQ9, mitochondrial	Homo sapiens (Human)	318	reviewed	FUNCTION: Lipid-binding protein involved in the biosynthesis of coenzyme Q, also named ubiquinone, an essential lipid-soluble electron transporter for aerobic cellular respiration. Binds a phospholipid of at least 10 carbons in each acyl group. May be required to present its bound-lipid to COQ7. {ECO:0000269|PubMed:25339443}.	mitochondrial electron transport, NADH to ubiquinone [GO:0006120]; ubiquinone biosynthetic process [GO:0006744]	lipid binding [GO:0008289]; protein homodimerization activity [GO:0042803]
Q6IPX3	TCAL6_HUMAN	TCEAL6	Transcription elongation factor A protein-like 6 (TCEA-like protein 6) (Transcription elongation factor S-II protein-like 6)	Homo sapiens (Human)	200	reviewed	FUNCTION: May be involved in transcriptional regulation.	regulation of transcription by RNA polymerase II [GO:0006357]; transcription, DNA-templated [GO:0006351]	WW domain binding [GO:0050699]
Q8TEB1	DCA11_HUMAN	DCAF11 WDR23 GL014 PRO2389	DDB1- and CUL4-associated factor 11 (WD repeat-containing protein 23)	Homo sapiens (Human)	546	reviewed	FUNCTION: May function as a substrate receptor for CUL4-DDB1 E3 ubiquitin-protein ligase complex. {ECO:0000269|PubMed:16949367, ECO:0000269|PubMed:16964240}.	post-translational protein modification [GO:0043687]; protein ubiquitination [GO:0016567]
P31260	HXA10_HUMAN	HOXA10 HOX1H	Homeobox protein Hox-A10 (Homeobox protein Hox-1.8) (Homeobox protein Hox-1H) (PL)	Homo sapiens (Human)	410	reviewed	FUNCTION: Sequence-specific transcription factor which is part of a developmental regulatory system that provides cells with specific positional identities on the anterior-posterior axis. Binds to the DNA sequence 5'-AA[AT]TTTTATTAC-3'.	anterior/posterior pattern specification [GO:0009952]; embryonic limb morphogenesis [GO:0030326]; male gonad development [GO:0008584]; multicellular organism development [GO:0007275]; positive regulation of transcription by RNA polymerase II [GO:0045944]; proximal/distal pattern formation [GO:0009954]; single fertilization [GO:0007338]; skeletal system development [GO:0001501]; spermatogenesis [G…	histone deacetylase binding [GO:0042826]; RNA polymerase II proximal promoter sequence-specific DNA binding [GO:0000978]; RNA polymerase II transcription factor activity, sequence-specific DNA binding [GO:0000981]; transcriptional activator activity, RNA polymerase II proximal promoter sequence-specific DNA binding [GO:0001077]
Q86WV6	STING_HUMAN	TMEM173 ERIS MITA STING	Stimulator of interferon genes protein (hSTING) (Endoplasmic reticulum interferon stimulator) (ERIS) (Mediator of IRF3 activation) (hMITA) (Transmembrane protein 173)	Homo sapiens (Human)	379	reviewed	FUNCTION: Facilitator of innate immune signaling that acts as a sensor of cytosolic DNA from bacteria and viruses and promotes the production of type I interferon (IFN-alpha and IFN-beta). Innate immune response is triggered in response to non-CpG double-stranded DNA from viruses and bacteria delivered to the cytoplasm. Acts by recognizing and binding cyclic di-GMP (c-di-GMP), a second messenger …	activation of innate immune response [GO:0002218]; apoptotic process [GO:0006915]; cellular response to exogenous dsRNA [GO:0071360]; cellular response to interferon-beta [GO:0035458]; cellular response to organic cyclic compound [GO:0071407]; defense response to virus [GO:0051607]; innate immune response [GO:0045087]; interferon-beta production [GO:0032608]; neutrophil degranulation [GO:0043312]…	cyclic-di-GMP binding [GO:0035438]; cyclic-GMP-AMP binding [GO:0061507]; identical protein binding [GO:0042802]; protein homodimerization activity [GO:0042803]; protein kinase binding [GO:0019901]; transcription factor binding [GO:0008134]; ubiquitin protein ligase binding [GO:0031625]
Q9UFF9	CNOT8_HUMAN	CNOT8 CALIF POP2	CCR4-NOT transcription complex subunit 8 (EC 3.1.13.4) (CAF1-like protein) (CALIFp) (CAF2) (CCR4-associated factor 8) (Caf1b)	Homo sapiens (Human)	292	reviewed	FUNCTION: Has 3'-5' poly(A) exoribonuclease activity for synthetic poly(A) RNA substrate. Its function seems to be partially redundant with that of CNOT7. Catalytic component of the CCR4-NOT complex which is linked to various cellular processes including bulk mRNA degradation, miRNA-mediated repression, translational repression during translational initiation and general transcription regulation.…	DNA damage response, signal transduction by p53 class mediator resulting in cell cycle arrest [GO:0006977]; exonucleolytic nuclear-transcribed mRNA catabolic process involved in deadenylation-dependent decay [GO:0043928]; gene silencing by miRNA [GO:0035195]; negative regulation of cell proliferation [GO:0008285]; nuclear-transcribed mRNA poly(A) tail shortening [GO:0000289]; positive regulation …	3'-5'-exoribonuclease activity [GO:0000175]; DNA binding transcription factor activity [GO:0003700]; metal ion binding [GO:0046872]; poly(A)-specific ribonuclease activity [GO:0004535]; RNA binding [GO:0003723]
Q8WXX7	AUTS2_HUMAN	AUTS2 KIAA0442	Autism susceptibility gene 2 protein	Homo sapiens (Human)	1259	reviewed	FUNCTION: Component of a Polycomb group (PcG) multiprotein PRC1-like complex, a complex class required to maintain the transcriptionally repressive state of many genes, including Hox genes, throughout development. PcG PRC1 complex acts via chromatin remodeling and modification of histones; it mediates monoubiquitination of histone H2A 'Lys-119', rendering chromatin heritably changed in its expres…	actin cytoskeleton reorganization [GO:0031532]; axon extension [GO:0048675]; dendrite extension [GO:0097484]; neuron migration [GO:0001764]; positive regulation of histone H3-K4 methylation [GO:0051571]; positive regulation of histone H4-K16 acetylation [GO:2000620]; positive regulation of lamellipodium assembly [GO:0010592]; positive regulation of Rac protein signal transduction [GO:0035022]; po…	chromatin binding [GO:0003682]
Q9UHQ9	NB5R1_HUMAN	CYB5R1 NQO3A2 UNQ3049/PRO9865	NADH-cytochrome b5 reductase 1 (b5R.1) (EC 1.6.2.2) (Humb5R2) (NAD(P)H:quinone oxidoreductase type 3 polypeptide A2)	Homo sapiens (Human)	305	reviewed	FUNCTION: NADH-cytochrome b5 reductases are involved in desaturation and elongation of fatty acids, cholesterol biosynthesis, drug metabolism, and, in erythrocyte, methemoglobin reduction. {ECO:0000250}.	bicarbonate transport [GO:0015701]; platelet degranulation [GO:0002576]; sterol biosynthetic process [GO:0016126]	cytochrome-b5 reductase activity, acting on NAD(P)H [GO:0004128]; oxidoreductase activity [GO:0016491]
Q6NXR0	IIGP5_HUMAN	IRGC IIGP5 IRGC1	Interferon-inducible GTPase 5 (EC 3.6.5.-) (Immunity-related GTPase cinema 1)	Homo sapiens (Human)	463	reviewed			GTPase activity [GO:0003924]; GTP binding [GO:0005525]
O95772	STR3N_HUMAN	STARD3NL MENTHO UNQ855/PRO1864	STARD3 N-terminal-like protein (MLN64 N-terminal domain homolog)	Homo sapiens (Human)	234	reviewed	FUNCTION: Tethering protein that creates contact site between the endoplasmic reticulum and late endosomes: localizes to late endosome membranes and contacts the endoplasmic reticulum via interaction with VAPA and VAPB (PubMed:24105263). {ECO:0000269|PubMed:24105263}.	C21-steroid hormone biosynthetic process [GO:0006700]; vesicle tethering to endoplasmic reticulum [GO:0099044]	cholesterol binding [GO:0015485]; protein homodimerization activity [GO:0042803]
P01911	2B1F_HUMAN	HLA-DRB1 HLA-DRB2	HLA class II histocompatibility antigen, DRB1-15 beta chain (DW2.2/DR2.2) (MHC class II antigen DRB1*15)	Homo sapiens (Human)	266	reviewed	FUNCTION: Binds peptides derived from antigens that access the endocytic route of antigen presenting cells (APC) and presents them on the cell surface for recognition by the CD4 T-cells. The peptide binding cleft accommodates peptides of 10-30 residues. The peptides presented by MHC class II molecules are generated mostly by degradation of proteins that access the endocytic route, where they are …	antigen processing and presentation of exogenous peptide antigen via MHC class II [GO:0019886]; interferon-gamma-mediated signaling pathway [GO:0060333]; polysaccharide assembly with MHC class II protein complex [GO:0002506]; T cell receptor signaling pathway [GO:0050852]	MHC class II protein complex binding [GO:0023026]; peptide antigen binding [GO:0042605]
Q96S38	KS6C1_HUMAN	RPS6KC1 RPK118	Ribosomal protein S6 kinase delta-1 (S6K-delta-1) (EC 2.7.11.1) (52 kDa ribosomal protein S6 kinase) (Ribosomal S6 kinase-like protein with two PSK domains 118 kDa protein) (SPHK1-binding protein)	Homo sapiens (Human)	1066	reviewed	FUNCTION: May be involved in transmitting sphingosine-1 phosphate (SPP)-mediated signaling into the cell (PubMed:12077123). Plays a role in the recruitment of PRDX3 to early endosomes (PubMed:15750338). {ECO:0000269|PubMed:12077123, ECO:0000269|PubMed:15750338}.	signal transduction [GO:0007165]	ATP binding [GO:0005524]; phosphatidylinositol binding [GO:0035091]; protein serine/threonine kinase activity [GO:0004674]
Q6ZMZ3	SYNE3_HUMAN	SYNE3 C14orf139 C14orf49 LINC00341	Nesprin-3 (KASH domain-containing protein 3) (KASH3) (Nuclear envelope spectrin repeat protein 3)	Homo sapiens (Human)	975	reviewed	FUNCTION: As a component of the LINC (LInker of Nucleoskeleton and Cytoskeleton) complex involved in the connection between the nuclear lamina and the cytoskeleton. The nucleocytoplasmic interactions established by the LINC complex play an important role in the transmission of mechanical forces across the nuclear envelope and in nuclear movement and positioning. Probable anchoring protein which t…	cytoskeletal anchoring at nuclear membrane [GO:0090286]; cytoskeleton organization [GO:0007010]; establishment of protein localization to membrane [GO:0090150]; regulation of cell shape [GO:0008360]	actin filament binding [GO:0051015]
Q96AQ6	PBIP1_HUMAN	PBXIP1 HPIP	Pre-B-cell leukemia transcription factor-interacting protein 1 (Hematopoietic PBX-interacting protein)	Homo sapiens (Human)	731	reviewed	FUNCTION: Regulator of pre-B-cell leukemia transcription factors (BPXs) function. Inhibits the binding of PBX1-HOX complex to DNA and blocks the transcriptional activity of E2A-PBX1. Tethers estrogen receptor-alpha (ESR1) to microtubules and allows them to influence estrogen receptors-alpha signaling. {ECO:0000269|PubMed:10825160, ECO:0000269|PubMed:12360403, ECO:0000269|PubMed:17043237}.	cell differentiation [GO:0030154]; multicellular organism development [GO:0007275]; negative regulation of transcription, DNA-templated [GO:0045892]	transcription corepressor activity [GO:0003714]
O00329	PK3CD_HUMAN	PIK3CD	Phosphatidylinositol 4,5-bisphosphate 3-kinase catalytic subunit delta isoform (PI3-kinase subunit delta) (PI3K-delta) (PI3Kdelta) (PtdIns-3-kinase subunit delta) (EC 2.7.1.153) (Phosphatidylinositol 4,5-bisphosphate 3-kinase 110 kDa catalytic subunit delta) (PtdIns-3-kinase subunit p110-delta) (p110delta)	Homo sapiens (Human)	1044	reviewed	FUNCTION: Phosphoinositide-3-kinase (PI3K) that phosphorylates PftdIns(4,5)P2 (Phosphatidylinositol 4,5-bisphosphate) to generate phosphatidylinositol 3,4,5-trisphosphate (PIP3). PIP3 plays a key role by recruiting PH domain-containing proteins to the membrane, including AKT1 and PDPK1, activating signaling cascades involved in cell growth, survival, proliferation, motility and morphology. Mediat…	adaptive immune response [GO:0002250]; axon guidance [GO:0007411]; B cell activation [GO:0042113]; B cell chemotaxis [GO:0035754]; B cell receptor signaling pathway [GO:0050853]; cytokine-mediated signaling pathway [GO:0019221]; cytokine production [GO:0001816]; inflammatory response [GO:0006954]; innate immune response [GO:0045087]; mast cell chemotaxis [GO:0002551]; mast cell degranulation [GO:…	1-phosphatidylinositol-3-kinase activity [GO:0016303]; 1-phosphatidylinositol-4-phosphate 3-kinase activity [GO:0035005]; ATP binding [GO:0005524]; kinase activity [GO:0016301]; phosphatidylinositol 3-kinase activity [GO:0035004]; phosphatidylinositol-4,5-bisphosphate 3-kinase activity [GO:0046934]
Q9Y5F0	PCDBD_HUMAN	PCDHB13 UNQ332/PRO531	Protocadherin beta-13 (PCDH-beta-13)	Homo sapiens (Human)	798	reviewed	FUNCTION: Potential calcium-dependent cell-adhesion protein. May be involved in the establishment and maintenance of specific neuronal connections in the brain.	calcium-dependent cell-cell adhesion via plasma membrane cell adhesion molecules [GO:0016339]; cell adhesion [GO:0007155]; chemical synaptic transmission [GO:0007268]; homophilic cell adhesion via plasma membrane adhesion molecules [GO:0007156]; synapse assembly [GO:0007416]	calcium ion binding [GO:0005509]
Q86YV9	HPS6_HUMAN	HPS6	Hermansky-Pudlak syndrome 6 protein (Ruby-eye protein homolog) (Ru)	Homo sapiens (Human)	775	reviewed	FUNCTION: May regulate the synthesis and function of lysosomes and of highly specialized organelles, such as melanosomes and platelet dense granules (PubMed:17041891). Acts as cargo adapter for the dynein-dynactin motor complex to mediate the transport of lysosomes from the cell periphery to the perinuclear region. Facilitates retrograde lysosomal trafficking by linking the motor complex to lysos…	blood coagulation [GO:0007596]; lysosome localization [GO:0032418]; melanocyte differentiation [GO:0030318]; organelle organization [GO:0006996]; protein localization to membrane [GO:0072657]	GTP-dependent protein binding [GO:0030742]; Rab GTPase binding [GO:0017137]
Q7RTS9	DYM_HUMAN	DYM	Dymeclin (Dyggve-Melchior-Clausen syndrome protein)	Homo sapiens (Human)	669	reviewed	FUNCTION: Necessary for correct organization of Golgi apparatus. Involved in bone development. {ECO:0000269|PubMed:21280149}.	bone development [GO:0060348]; Golgi organization [GO:0007030]	enzyme binding [GO:0019899]
O00634	NET3_HUMAN	NTN3 NTN2L	Netrin-3 (Netrin-2-like protein)	Homo sapiens (Human)	580	reviewed	FUNCTION: Netrins control guidance of CNS commissural axons and peripheral motor axons. {ECO:0000250}.	axon guidance [GO:0007411]	signaling receptor binding [GO:0005102]
Q8IWB6	TEX14_HUMAN	TEX14 SGK307	Inactive serine/threonine-protein kinase TEX14 (Protein kinase-like protein SgK307) (Sugen kinase 307) (Testis-expressed sequence 14) (Testis-expressed sequence 14 protein)	Homo sapiens (Human)	1497	reviewed	FUNCTION: Required both for the formation of intercellular bridges during meiosis and for kinetochore-microtubule attachment during mitosis. Intercellular bridges are evolutionarily conserved structures that connect differentiating germ cells and are required for spermatogenesis and male fertility. Acts by promoting the conversion of midbodies into intercellular bridges via its interaction with C…	attachment of spindle microtubules to kinetochore [GO:0008608]; cell division [GO:0051301]; cellular response to leukemia inhibitory factor [GO:1990830]; intercellular bridge organization [GO:0043063]; male meiotic nuclear division [GO:0007140]; mitotic sister chromatid separation [GO:0051306]; mitotic spindle assembly checkpoint [GO:0007094]; negative regulation of cytokinesis [GO:0032466]; nega…	ATP binding [GO:0005524]; protein kinase activity [GO:0004672]; protein kinase binding [GO:0019901]
P57075	UBS3A_HUMAN	UBASH3A STS2	Ubiquitin-associated and SH3 domain-containing protein A (Cbl-interacting protein 4) (CLIP4) (Suppressor of T-cell receptor signaling 2) (STS-2) (T-cell ubiquitin ligand 1) (TULA-1)	Homo sapiens (Human)	661	reviewed	FUNCTION: Interferes with CBL-mediated down-regulation and degradation of receptor-type tyrosine kinases. Promotes accumulation of activated target receptors, such as T-cell receptors, EGFR and PDGFRB, on the cell surface. Exhibits negligigle protein tyrosine phosphatase activity at neutral pH. May act as a dominant-negative regulator of UBASH3B-dependent dephosphorylation. May inhibit dynamin-de…	negative regulation of T cell receptor signaling pathway [GO:0050860]; regulation of cytokine production [GO:0001817]
Q9BRG2	SH23A_HUMAN	SH2D3A NSP1 UNQ175/PRO201	SH2 domain-containing protein 3A (Novel SH2-containing protein 1)	Homo sapiens (Human)	576	reviewed	FUNCTION: May play a role in JNK activation.	JNK cascade [GO:0007254]; small GTPase mediated signal transduction [GO:0007264]	guanyl-nucleotide exchange factor activity [GO:0005085]; SH3/SH2 adaptor activity [GO:0005070]
Q96DB5	RMD1_HUMAN	RMDN1 FAM82B CGI-90	Regulator of microtubule dynamics protein 1 (RMD-1) (hRMD-1) (Protein FAM82B)	Homo sapiens (Human)	314	reviewed
Q8TAE7	KCNG3_HUMAN	KCNG3	Potassium voltage-gated channel subfamily G member 3 (Voltage-gated potassium channel subunit Kv10.1) (Voltage-gated potassium channel subunit Kv6.3)	Homo sapiens (Human)	436	reviewed	FUNCTION: Potassium channel subunit that does not form functional channels by itself (PubMed:11852086). Can form functional heterotetrameric channels with KCNB1; this promotes a reduction in the rate of activation and inactivation of the delayed rectifier voltage-gated potassium channel KCNB1 (PubMed:11852086, PubMed:19074135). {ECO:0000269|PubMed:11852086, ECO:0000269|PubMed:19074135}.	potassium ion transmembrane transport [GO:0071805]; protein homooligomerization [GO:0051260]; regulation of ion transmembrane transport [GO:0034765]	delayed rectifier potassium channel activity [GO:0005251]
O15440	MRP5_HUMAN	ABCC5 MRP5	Multidrug resistance-associated protein 5 (ATP-binding cassette sub-family C member 5) (Multi-specific organic anion transporter C) (MOAT-C) (SMRP) (pABC11)	Homo sapiens (Human)	1437	reviewed	FUNCTION: Acts as a multispecific organic anion pump which can transport nucleotide analogs. {ECO:0000269|PubMed:10840050}.	hyaluronan biosynthetic process [GO:0030213]; transmembrane transport [GO:0055085]	ATPase activity, coupled to transmembrane movement of substances [GO:0042626]; ATPase-coupled anion transmembrane transporter activity [GO:0043225]; ATP binding [GO:0005524]; organic anion transmembrane transporter activity [GO:0008514]
O43149	ZZEF1_HUMAN	ZZEF1 KIAA0399	Zinc finger ZZ-type and EF-hand domain-containing protein 1	Homo sapiens (Human)	2961	reviewed			calcium ion binding [GO:0005509]; zinc ion binding [GO:0008270]
Q8IYF3	TEX11_HUMAN	TEX11	Testis-expressed protein 11	Homo sapiens (Human)	940	reviewed	FUNCTION: Regulator of crossing-over during meiosis. Involved in initiation and/or maintenance of chromosome synapsis and formation of crossovers (By similarity). {ECO:0000250}.	chiasma assembly [GO:0051026]; fertilization [GO:0009566]; male gonad development [GO:0008584]; male meiosis chromosome segregation [GO:0007060]; meiotic gene conversion [GO:0006311]; negative regulation of apoptotic process [GO:0043066]; reciprocal meiotic recombination [GO:0007131]; resolution of meiotic recombination intermediates [GO:0000712]; synaptonemal complex assembly [GO:0007130]
Q8TDG2	ACTT1_HUMAN	ACTRT1 ARPT1 HSD27	Actin-related protein T1 (ARP-T1)	Homo sapiens (Human)	376	reviewed
Q05823	RN5A_HUMAN	RNASEL RNS4	2-5A-dependent ribonuclease (2-5A-dependent RNase) (EC 3.1.26.-) (Ribonuclease 4) (Ribonuclease L) (RNase L)	Homo sapiens (Human)	741	reviewed	FUNCTION: Endoribonuclease that functions in the interferon (IFN) antiviral response. In INF treated and virus infected cells, RNASEL probably mediates its antiviral effects through a combination of direct cleavage of single-stranded viral RNAs, inhibition of protein synthesis through the degradation of rRNA, induction of apoptosis, and induction of other antiviral genes. RNASEL mediated apoptosi…	defense response to virus [GO:0051607]; fat cell differentiation [GO:0045444]; mRNA processing [GO:0006397]; negative regulation of viral genome replication [GO:0045071]; positive regulation of glucose import in response to insulin stimulus [GO:2001275]; positive regulation of transcription by RNA polymerase II [GO:0045944]; protein phosphorylation [GO:0006468]; regulation of mRNA stability [GO:0…	ATP binding [GO:0005524]; endoribonuclease activity [GO:0004521]; identical protein binding [GO:0042802]; metal ion binding [GO:0046872]; protein kinase activity [GO:0004672]; ribonucleoprotein complex binding [GO:0043021]; RNA binding [GO:0003723]; rRNA binding [GO:0019843]
Q13418	ILK_HUMAN	ILK ILK1 ILK2	Integrin-linked protein kinase (EC 2.7.11.1) (59 kDa serine/threonine-protein kinase) (ILK-1) (ILK-2) (p59ILK)	Homo sapiens (Human)	452	reviewed	FUNCTION: Receptor-proximal protein kinase regulating integrin-mediated signal transduction (PubMed:8538749, PubMed:9736715). May act as a mediator of inside-out integrin signaling. Focal adhesion protein part of the complex ILK-PINCH. This complex is considered to be one of the convergence points of integrin- and growth factor-signaling pathway. Could be implicated in mediating cell architecture…	branching involved in ureteric bud morphogenesis [GO:0001658]; cell aging [GO:0007569]; cell cycle arrest [GO:0007050]; cell junction assembly [GO:0034329]; cell-matrix adhesion [GO:0007160]; cell proliferation [GO:0008283]; establishment or maintenance of epithelial cell apical/basal polarity [GO:0045197]; fibroblast migration [GO:0010761]; integrin-mediated signaling pathway [GO:0007229]; MAPK …	ATP binding [GO:0005524]; protein kinase binding [GO:0019901]; protein serine/threonine kinase activity [GO:0004674]; SH3 domain binding [GO:0017124]; signal transducer activity [GO:0004871]
Q99592	ZBT18_HUMAN	ZBTB18 RP58 TAZ1 ZNF238	Zinc finger and BTB domain-containing protein 18 (58 kDa repressor protein) (Transcriptional repressor RP58) (Translin-associated zinc finger protein 1) (TAZ-1) (Zinc finger protein 238) (Zinc finger protein C2H2-171)	Homo sapiens (Human)	522	reviewed	FUNCTION: Transcriptional repressor that plays a role in various developmental processes such as myogenesis and brain development. Plays a key role in myogenesis by directly repressing the expression of ID2 and ID3, 2 inhibitors of skeletal myogenesis. Also involved in controlling cell division of progenitor cells and regulating the survival of postmitotic cortical neurons. Specifically binds the…	negative regulation of transcription, DNA-templated [GO:0045892]; negative regulation of transcription by RNA polymerase II [GO:0000122]; positive regulation of transcription by RNA polymerase II [GO:0045944]; skeletal muscle tissue development [GO:0007519]; transcription, DNA-templated [GO:0006351]	DNA binding [GO:0003677]; DNA binding transcription factor activity [GO:0003700]; metal ion binding [GO:0046872]; RNA polymerase II transcription factor activity, sequence-specific DNA binding [GO:0000981]; sequence-specific DNA binding [GO:0043565]; transcription coactivator activity [GO:0003713]
Q5QP82	DCA10_HUMAN	DCAF10 WDR32	DDB1- and CUL4-associated factor 10 (WD repeat-containing protein 32)	Homo sapiens (Human)	559	reviewed	FUNCTION: May function as a substrate receptor for CUL4-DDB1 E3 ubiquitin-protein ligase complex. {ECO:0000269|PubMed:16949367}.	post-translational protein modification [GO:0043687]; protein ubiquitination [GO:0016567]
Q9P0W2	HM20B_HUMAN	HMG20B BRAF35 HMGX2 HMGXB2 SMARCE1R	SWI/SNF-related matrix-associated actin-dependent regulator of chromatin subfamily E member 1-related (SMARCE1-related protein) (BRCA2-associated factor 35) (HMG box-containing protein 20B) (HMG domain-containing protein 2) (HMG domain-containing protein HMGX2) (Sox-like transcriptional factor) (Structural DNA-binding protein BRAF35)	Homo sapiens (Human)	317	reviewed	FUNCTION: Required for correct progression through G2 phase of the cell cycle and entry into mitosis. Required for RCOR1/CoREST mediated repression of neuronal specific gene promoters.	blood coagulation [GO:0007596]; cell cycle [GO:0007049]; negative regulation of protein sumoylation [GO:0033234]; positive regulation of neuron differentiation [GO:0045666]; regulation of transcription, DNA-templated [GO:0006355]; skeletal muscle cell differentiation [GO:0035914]; transcription, DNA-templated [GO:0006351]	DNA binding [GO:0003677]; histone deacetylase activity [GO:0004407]; protein heterodimerization activity [GO:0046982]
O15382	BCAT2_HUMAN	BCAT2 BCATM BCT2 ECA40	Branched-chain-amino-acid aminotransferase, mitochondrial (BCAT(m)) (EC 2.6.1.42) (Placental protein 18) (PP18)	Homo sapiens (Human)	392	reviewed	FUNCTION: Catalyzes the first reaction in the catabolism of the essential branched chain amino acids leucine, isoleucine, and valine. May also function as a transporter of branched chain alpha-keto acids.	branched-chain amino acid biosynthetic process [GO:0009082]; branched-chain amino acid catabolic process [GO:0009083]; cellular response to leukemia inhibitory factor [GO:1990830]; isoleucine catabolic process [GO:0006550]; leucine biosynthetic process [GO:0009098]; regulation of hormone levels [GO:0010817]; valine biosynthetic process [GO:0009099]	branched-chain-amino-acid transaminase activity [GO:0004084]; L-isoleucine transaminase activity [GO:0052656]; L-leucine transaminase activity [GO:0052654]; L-valine transaminase activity [GO:0052655]
Q8N335	GPD1L_HUMAN	GPD1L KIAA0089	Glycerol-3-phosphate dehydrogenase 1-like protein (GPD1-L) (EC 1.1.1.8)	Homo sapiens (Human)	351	reviewed	FUNCTION: Plays a role in regulating cardiac sodium current; decreased enzymatic activity with resulting increased levels of glycerol 3-phosphate activating the DPD1L-dependent SCN5A phosphorylation pathway, may ultimately lead to decreased sodium current; cardiac sodium current may also be reduced due to alterations of NAD(H) balance induced by DPD1L. {ECO:0000269|PubMed:19666841, ECO:0000269|Pu…	carbohydrate metabolic process [GO:0005975]; glycerol-3-phosphate catabolic process [GO:0046168]; NADH metabolic process [GO:0006734]; NAD metabolic process [GO:0019674]; negative regulation of peptidyl-serine phosphorylation [GO:0033137]; negative regulation of protein kinase C signaling [GO:0090038]; phosphatidic acid biosynthetic process [GO:0006654]; positive regulation of protein localizatio…	glycerol-3-phosphate dehydrogenase [NAD+] activity [GO:0004367]; ion channel binding [GO:0044325]; NAD binding [GO:0051287]; protein homodimerization activity [GO:0042803]; sodium channel regulator activity [GO:0017080]
P98171	RHG04_HUMAN	ARHGAP4 KIAA0131 RGC1 RHOGAP4	Rho GTPase-activating protein 4 (Rho-GAP hematopoietic protein C1) (Rho-type GTPase-activating protein 4) (p115)	Homo sapiens (Human)	946	reviewed	FUNCTION: Inhibitory effect on stress fiber organization. May down-regulate Rho-like GTPase in hematopoietic cells.	cytoskeleton organization [GO:0007010]; negative regulation of axon extension [GO:0030517]; negative regulation of cell migration [GO:0030336]; negative regulation of fibroblast migration [GO:0010764]; regulation of small GTPase mediated signal transduction [GO:0051056]; Rho protein signal transduction [GO:0007266]	GTPase activator activity [GO:0005096]; identical protein binding [GO:0042802]; Rac GTPase binding [GO:0048365]; SH3/SH2 adaptor activity [GO:0005070]
Q9BVN2	RUSC1_HUMAN	RUSC1 NESCA	RUN and SH3 domain-containing protein 1 (New molecule containing SH3 at the carboxy-terminus) (Nesca)	Homo sapiens (Human)	902	reviewed	FUNCTION: Putative signaling adapter which may play a role in neuronal differentiation. May be involved in regulation of NGF-dependent neurite outgrowth. Proposed to play a role in neuronal vesicular trafficking, specifically involving pre-synaptic membrane proteins. Seems to be involved in signaling pathways that are regulated by the prolonged activation of MAPK. Can regulate the polyubiquitinat…	protein polyubiquitination [GO:0000209]	actin binding [GO:0003779]; SH3/SH2 adaptor activity [GO:0005070]
Q9NXK8	FXL12_HUMAN	FBXL12 FBL12	F-box/LRR-repeat protein 12 (F-box and leucine-rich repeat protein 12) (F-box protein FBL12)	Homo sapiens (Human)	326	reviewed	FUNCTION: Substrate-recognition component of the SCF (SKP1-CUL1-F-box protein)-type E3 ubiquitin ligase complex. Mediates the polyubiquitination and proteasomal degradation of CAMK1 leading to disruption of cyclin D1/CDK4 complex assembly which results in G1 cell cycle arrest in lung epithelia. {ECO:0000269|PubMed:23707388}.	post-translational protein modification [GO:0043687]; protein polyubiquitination [GO:0000209]; ubiquitin-dependent protein catabolic process [GO:0006511]	ubiquitin-protein transferase activity [GO:0004842]
P42574	CASP3_HUMAN	CASP3 CPP32	Caspase-3 (CASP-3) (EC 3.4.22.56) (Apopain) (Cysteine protease CPP32) (CPP-32) (Protein Yama) (SREBP cleavage activity 1) (SCA-1) [Cleaved into: Caspase-3 subunit p17; Caspase-3 subunit p12]	Homo sapiens (Human)	277	reviewed	FUNCTION: Involved in the activation cascade of caspases responsible for apoptosis execution. At the onset of apoptosis it proteolytically cleaves poly(ADP-ribose) polymerase (PARP) at a '216-Asp-|-Gly-217' bond. Cleaves and activates sterol regulatory element binding proteins (SREBPs) between the basic helix-loop-helix leucine zipper domain and the membrane attachment domain. Cleaves and activat…	apoptotic DNA fragmentation [GO:0006309]; apoptotic process [GO:0006915]; apoptotic signaling pathway [GO:0097190]; B cell homeostasis [GO:0001782]; cell fate commitment [GO:0045165]; cellular response to DNA damage stimulus [GO:0006974]; cellular response to staurosporine [GO:0072734]; cytokine-mediated signaling pathway [GO:0019221]; erythrocyte differentiation [GO:0030218]; execution phase of …	aspartic-type endopeptidase activity [GO:0004190]; cyclin-dependent protein serine/threonine kinase inhibitor activity [GO:0004861]; cysteine-type endopeptidase activator activity involved in apoptotic process [GO:0008656]; cysteine-type endopeptidase activity [GO:0004197]; cysteine-type endopeptidase activity involved in apoptotic process [GO:0097153]; cysteine-type endopeptidase activity involv…
Q8IZ81	ELMD2_HUMAN	ELMOD2	ELMO domain-containing protein 2	Homo sapiens (Human)	293	reviewed	FUNCTION: Acts as a GTPase-activating protein (GAP) toward guanine nucleotide exchange factors like ARL2, ARL3, ARF1 and ARF6, but not for GTPases outside the Arf family. Regulates IFN-related antiviral responses. {ECO:0000269|PubMed:17452337, ECO:0000269|PubMed:19966137}.	defense response to virus [GO:0051607]; regulation of defense response to virus [GO:0050688]	GTPase activator activity [GO:0005096]
Q9NZ08	ERAP1_HUMAN	ERAP1 APPILS ARTS1 KIAA0525 UNQ584/PRO1154	Endoplasmic reticulum aminopeptidase 1 (EC 3.4.11.-) (ARTS-1) (Adipocyte-derived leucine aminopeptidase) (A-LAP) (Aminopeptidase PILS) (Puromycin-insensitive leucyl-specific aminopeptidase) (PILS-AP) (Type 1 tumor necrosis factor receptor shedding aminopeptidase regulator)	Homo sapiens (Human)	941	reviewed	FUNCTION: Aminopeptidase that plays a central role in peptide trimming, a step required for the generation of most HLA class I-binding peptides. Peptide trimming is essential to customize longer precursor peptides to fit them to the correct length required for presentation on MHC class I molecules. Strongly prefers substrates 9-16 residues long. Rapidly degrades 13-mer to a 9-mer and then stops. …	adaptive immune response [GO:0002250]; angiogenesis [GO:0001525]; antigen processing and presentation of endogenous peptide antigen via MHC class I [GO:0019885]; antigen processing and presentation of peptide antigen via MHC class I [GO:0002474]; cell-cell signaling [GO:0007267]; fat cell differentiation [GO:0045444]; membrane protein ectodomain proteolysis [GO:0006509]; peptide catabolic process…	aminopeptidase activity [GO:0004177]; endopeptidase activity [GO:0004175]; interleukin-1, Type II receptor binding [GO:0005151]; interleukin-6 receptor binding [GO:0005138]; metalloaminopeptidase activity [GO:0070006]; metalloexopeptidase activity [GO:0008235]; peptide binding [GO:0042277]; zinc ion binding [GO:0008270]
Q9BVA0	KTNB1_HUMAN	KATNB1	Katanin p80 WD40 repeat-containing subunit B1 (Katanin p80 subunit B1) (p80 katanin)	Homo sapiens (Human)	655	reviewed	FUNCTION: Participates in a complex which severs microtubules in an ATP-dependent manner. May act to target the enzymatic subunit of this complex to sites of action such as the centrosome. Microtubule severing may promote rapid reorganization of cellular microtubule arrays and the release of microtubules from the centrosome following nucleation. Microtubule release from the mitotic spindle poles …	cell cycle [GO:0007049]; cell division [GO:0051301]; microtubule severing [GO:0051013]; negative regulation of microtubule depolymerization [GO:0007026]; positive regulation of cell death [GO:0010942]; positive regulation of microtubule depolymerization [GO:0031117]; positive regulation of neuron projection development [GO:0010976]; protein targeting [GO:0006605]	dynein complex binding [GO:0070840]; microtubule binding [GO:0008017]; protein heterodimerization activity [GO:0046982]
Q9Y6D5	BIG2_HUMAN	ARFGEF2 ARFGEP2 BIG2	Brefeldin A-inhibited guanine nucleotide-exchange protein 2 (Brefeldin A-inhibited GEP 2) (ADP-ribosylation factor guanine nucleotide-exchange factor 2)	Homo sapiens (Human)	1785	reviewed	FUNCTION: Promotes guanine-nucleotide exchange on ARF1 and ARF3 and to a lower extent on ARF5 and ARF6. Promotes the activation of ARF1/ARF5/ARF6 through replacement of GDP with GTP. Involved in the regulation of Golgi vesicular transport. Required for the integrity of the endosomal compartment. Involved in trafficking from the trans-Golgi network (TGN) to endosomes and is required for membrane a…	endomembrane system organization [GO:0010256]; endosome organization [GO:0007032]; exocytosis [GO:0006887]; Golgi to plasma membrane transport [GO:0006893]; intracellular signal transduction [GO:0035556]; positive regulation of tumor necrosis factor production [GO:0032760]; protein transport [GO:0015031]; receptor recycling [GO:0001881]; regulation of ARF protein signal transduction [GO:0032012]	ARF guanyl-nucleotide exchange factor activity [GO:0005086]; GABA receptor binding [GO:0050811]; guanyl-nucleotide exchange factor activity [GO:0005085]; myosin binding [GO:0017022]; protein kinase A regulatory subunit binding [GO:0034237]
Q4G0A6	MINY4_HUMAN	MINDY4 C7orf67 FAM188B	Probable ubiquitin carboxyl-terminal hydrolase MINDY-4 (EC 3.4.19.12) (Probable deubiquitinating enzyme MINDY-4)	Homo sapiens (Human)	757	reviewed	FUNCTION: Probable hydrolase that can remove 'Lys-48'-linked conjugated ubiquitin from proteins. {ECO:0000250|UniProtKB:Q8NBR6}.		thiol-dependent ubiquitinyl hydrolase activity [GO:0036459]
P29374	ARI4A_HUMAN	ARID4A RBBP1 RBP1	AT-rich interactive domain-containing protein 4A (ARID domain-containing protein 4A) (Retinoblastoma-binding protein 1) (RBBP-1)	Homo sapiens (Human)	1257	reviewed	FUNCTION: Interacts with the viral protein-binding domain of the retinoblastoma protein.	erythrocyte development [GO:0048821]; establishment of Sertoli cell barrier [GO:0097368]; histone H3-K4 trimethylation [GO:0080182]; histone H3-K9 trimethylation [GO:0036124]; histone H4-K20 trimethylation [GO:0034773]; negative regulation of transcription, DNA-templated [GO:0045892]; positive regulation of transcription by RNA polymerase II [GO:0045944]; regulation of gene expression by genetic …	DNA binding [GO:0003677]; DNA binding transcription factor activity [GO:0003700]; histone deacetylase activity [GO:0004407]; RNA polymerase II transcription factor activity, sequence-specific DNA binding [GO:0000981]; transcription regulatory region DNA binding [GO:0044212]
Q14689	DIP2A_HUMAN	DIP2A C21orf106 DIP2 KIAA0184	Disco-interacting protein 2 homolog A (DIP2 homolog A)	Homo sapiens (Human)	1571	reviewed	FUNCTION: May provide positional cues for axon pathfinding and patterning in the central nervous system.	metabolic process [GO:0008152]; multicellular organism development [GO:0007275]; negative regulation of gene expression [GO:0010629]; regulation of apoptotic process [GO:0042981]	catalytic activity [GO:0003824]
Q8NBJ4	GOLM1_HUMAN	GOLM1 C9orf155 GOLPH2 PSEC0242 UNQ686/PRO1326	Golgi membrane protein 1 (Golgi membrane protein GP73) (Golgi phosphoprotein 2)	Homo sapiens (Human)	401	reviewed	FUNCTION: Unknown. Cellular response protein to viral infection.	cellular protein metabolic process [GO:0044267]; nucleus organization [GO:0006997]; post-translational protein modification [GO:0043687]; regulation of lipid metabolic process [GO:0019216]
Q7Z401	MYCPP_HUMAN	DENND4A IRLB MYCPBP	C-myc promoter-binding protein (DENN domain-containing protein 4A)	Homo sapiens (Human)	1863	reviewed	FUNCTION: Probable guanine nucleotide exchange factor (GEF) which may activate RAB10. Promotes the exchange of GDP to GTP, converting inactive GDP-bound Rab proteins into their active GTP-bound form. According to PubMed:8056341, it may bind to ISRE-like element (interferon-stimulated response element) of MYC P2 promoter. {ECO:0000269|PubMed:20937701, ECO:0000269|PubMed:8056341}.	regulation of transcription, DNA-templated [GO:0006355]; transcription, DNA-templated [GO:0006351]	DNA binding [GO:0003677]; Rab guanyl-nucleotide exchange factor activity [GO:0017112]
P01009	A1AT_HUMAN	SERPINA1 AAT PI PRO0684 PRO2209	Alpha-1-antitrypsin (Alpha-1 protease inhibitor) (Alpha-1-antiproteinase) (Serpin A1) [Cleaved into: Short peptide from AAT (SPAAT)]	Homo sapiens (Human)	418	reviewed	FUNCTION: Inhibitor of serine proteases. Its primary target is elastase, but it also has a moderate affinity for plasmin and thrombin. Irreversibly inhibits trypsin, chymotrypsin and plasminogen activator. The aberrant form inhibits insulin-induced NO synthesis in platelets, decreases coagulation time and has proteolytic activity against insulin and plasmin.; FUNCTION: Short peptide from AAT: rev…	acute-phase response [GO:0006953]; blood coagulation [GO:0007596]; cellular protein metabolic process [GO:0044267]; COPII vesicle coating [GO:0048208]; ER to Golgi vesicle-mediated transport [GO:0006888]; neutrophil degranulation [GO:0043312]; platelet degranulation [GO:0002576]; post-translational protein modification [GO:0043687]	identical protein binding [GO:0042802]; protease binding [GO:0002020]; serine-type endopeptidase inhibitor activity [GO:0004867]
Q5JTW2	CEP78_HUMAN	CEP78 C9orf81	Centrosomal protein of 78 kDa (Cep78)	Homo sapiens (Human)	689	reviewed	FUNCTION: May be required for efficient PLK4 centrosomal localization and PLK4-induced overduplication of centrioles (PubMed:27246242). May play a role in cilium biogenesis (PubMed:27588451). {ECO:0000269|PubMed:27246242, ECO:0000269|PubMed:27588451}.	ciliary basal body-plasma membrane docking [GO:0097711]; cilium organization [GO:0044782]; G2/M transition of mitotic cell cycle [GO:0000086]; regulation of G2/M transition of mitotic cell cycle [GO:0010389]
P49642	PRI1_HUMAN	PRIM1	DNA primase small subunit (EC 2.7.7.-) (DNA primase 49 kDa subunit) (p49)	Homo sapiens (Human)	420	reviewed	FUNCTION: DNA primase is the polymerase that synthesizes small RNA primers for the Okazaki fragments made during discontinuous DNA replication.	DNA replication, synthesis of RNA primer [GO:0006269]; G1/S transition of mitotic cell cycle [GO:0000082]; telomere maintenance via semi-conservative replication [GO:0032201]	DNA primase activity [GO:0003896]; metal ion binding [GO:0046872]; single-stranded DNA binding [GO:0003697]
Q96PZ2	F111A_HUMAN	FAM111A KIAA1895	Protein FAM111A	Homo sapiens (Human)	611	reviewed	FUNCTION: Chromatin-associated protein required for PCNA loading on replication sites. Promotes S-phase entry and DNA synthesis (PubMed:24561620). May directly function at replication forks, explaining why Simian virus 40 (SV40) interacts with FAM111A to overcome host range restriction (PubMed:23093934). {ECO:0000269|PubMed:23093934, ECO:0000269|PubMed:24561620}.	defense response to virus [GO:0051607]; DNA replication [GO:0006260]; negative regulation of viral genome replication [GO:0045071]; viral process [GO:0016032]
P08246	ELNE_HUMAN	ELANE ELA2	Neutrophil elastase (EC 3.4.21.37) (Bone marrow serine protease) (Elastase-2) (Human leukocyte elastase) (HLE) (Medullasin) (PMN elastase)	Homo sapiens (Human)	267	reviewed	FUNCTION: Modifies the functions of natural killer cells, monocytes and granulocytes. Inhibits C5a-dependent neutrophil enzyme release and chemotaxis. {ECO:0000269|PubMed:15140022}.	acute inflammatory response to antigenic stimulus [GO:0002438]; antimicrobial humoral response [GO:0019730]; biosynthetic process of antibacterial peptides active against Gram-negative bacteria [GO:0002812]; cellular calcium ion homeostasis [GO:0006874]; defense response to bacterium [GO:0042742]; extracellular matrix disassembly [GO:0022617]; leukocyte migration involved in inflammatory response…	cytokine binding [GO:0019955]; endopeptidase activity [GO:0004175]; heparin binding [GO:0008201]; peptidase activity [GO:0008233]; protease binding [GO:0002020]; RNA polymerase II transcription corepressor activity [GO:0001106]; serine-type endopeptidase activity [GO:0004252]
Q9UHW5	GPN3_HUMAN	GPN3 ATPBD1C AD-009 UNQ1876/PRO4319	GPN-loop GTPase 3 (ATP-binding domain 1 family member C)	Homo sapiens (Human)	284	reviewed	FUNCTION: Small GTPase required for proper localization of RNA polymerase II (RNAPII). May act at an RNAP assembly step prior to nuclear import. {ECO:0000269|PubMed:21768307}.		GTPase activity [GO:0003924]; GTP binding [GO:0005525]
Q9BY43	CHM4A_HUMAN	CHMP4A C14orf123 SHAX2 CDA04 HSPC134	Charged multivesicular body protein 4a (Chromatin-modifying protein 4a) (CHMP4a) (SNF7 homolog associated with Alix-2) (SNF7-1) (hSnf-1) (Vacuolar protein sorting-associated protein 32-1) (Vps32-1) (hVps32-1)	Homo sapiens (Human)	222	reviewed	FUNCTION: Probable core component of the endosomal sorting required for transport complex III (ESCRT-III) which is involved in multivesicular bodies (MVBs) formation and sorting of endosomal cargo proteins into MVBs. MVBs contain intraluminal vesicles (ILVs) that are generated by invagination and scission from the limiting membrane of the endosome and mostly are delivered to lysosomes enabling de…	cell separation after cytokinesis [GO:0000920]; endosomal transport [GO:0016197]; macroautophagy [GO:0016236]; membrane invagination [GO:0010324]; mitotic metaphase plate congression [GO:0007080]; multivesicular body assembly [GO:0036258]; negative regulation of autophagosome assembly [GO:1902902]; negative regulation of neuron death [GO:1901215]; nucleus organization [GO:0006997]; plasma membran…	ATPase binding [GO:0051117]; identical protein binding [GO:0042802]; lipid binding [GO:0008289]; protein homodimerization activity [GO:0042803]
Q9UJ70	NAGK_HUMAN	NAGK	N-acetyl-D-glucosamine kinase (N-acetylglucosamine kinase) (EC 2.7.1.59) (GlcNAc kinase)	Homo sapiens (Human)	344	reviewed	FUNCTION: Converts endogenous N-acetylglucosamine (GlcNAc), a major component of complex carbohydrates, from lysosomal degradation or nutritional sources into GlcNAc 6-phosphate. Involved in the N-glycolylneuraminic acid (Neu5Gc) degradation pathway: although human is not able to catalyze formation of Neu5Gc due to the inactive CMAHP enzyme, Neu5Gc is present in food and must be degraded. Also ha…	N-acetylglucosamine metabolic process [GO:0006044]; N-acetylmannosamine metabolic process [GO:0006051]; N-acetylneuraminate catabolic process [GO:0019262]; UDP-N-acetylglucosamine biosynthetic process [GO:0006048]	ATP binding [GO:0005524]; N-acetylglucosamine kinase activity [GO:0045127]
Q9UKU6	TRHDE_HUMAN	TRHDE UNQ2507/PRO5995	Thyrotropin-releasing hormone-degrading ectoenzyme (TRH-DE) (TRH-degrading ectoenzyme) (EC 3.4.19.6) (Pyroglutamyl-peptidase II) (PAP-II) (TRH-specific aminopeptidase) (Thyroliberinase)	Homo sapiens (Human)	1024	reviewed	FUNCTION: Specific inactivation of TRH after its release.	cell-cell signaling [GO:0007267]; peptide catabolic process [GO:0043171]; regulation of blood pressure [GO:0008217]; signal transduction [GO:0007165]	aminopeptidase activity [GO:0004177]; metalloaminopeptidase activity [GO:0070006]; peptide binding [GO:0042277]; zinc ion binding [GO:0008270]
Q01826	SATB1_HUMAN	SATB1	DNA-binding protein SATB1 (Special AT-rich sequence-binding protein 1)	Homo sapiens (Human)	763	reviewed	FUNCTION: Crucial silencing factor contributing to the initiation of X inactivation mediated by Xist RNA that occurs during embryogenesis and in lymphoma (By similarity). Binds to DNA at special AT-rich sequences, the consensus SATB1-binding sequence (CSBS), at nuclear matrix- or scaffold-associated regions. Thought to recognize the sugar-phosphate structure of double-stranded DNA. Transcriptiona…	activated T cell proliferation [GO:0050798]; CD4-positive, alpha-beta T cell differentiation [GO:0043367]; CD8-positive, alpha-beta T cell differentiation [GO:0043374]; chromatin organization [GO:0006325]; chromatin remodeling [GO:0006338]; epidermis development [GO:0008544]; histone methylation [GO:0016571]; negative regulation of transcription by RNA polymerase II [GO:0000122]; reflex [GO:00600…	chromatin binding [GO:0003682]; double-stranded DNA binding [GO:0003690]; RNA polymerase II regulatory region sequence-specific DNA binding [GO:0000977]; RNA polymerase II transcription factor activity, sequence-specific DNA binding [GO:0000981]; transcriptional repressor activity, RNA polymerase II transcription regulatory region sequence-specific DNA binding [GO:0001227]
Q96G03	PGM2_HUMAN	PGM2 MSTP006	Phosphoglucomutase-2 (PGM 2) (EC 5.4.2.2) (Glucose phosphomutase 2) (Phosphodeoxyribomutase) (Phosphopentomutase) (EC 5.4.2.7)	Homo sapiens (Human)	612	reviewed	FUNCTION: Catalyzes the conversion of the nucleoside breakdown products ribose-1-phosphate and deoxyribose-1-phosphate to the corresponding 5-phosphopentoses. May also catalyze the interconversion of glucose-1-phosphate and glucose-6-phosphate. Has low glucose 1,6-bisphosphate synthase activity. {ECO:0000269|PubMed:17804405}.	deoxyribose phosphate catabolic process [GO:0046386]; galactose catabolic process [GO:0019388]; glucose metabolic process [GO:0006006]; glycogen biosynthetic process [GO:0005978]; glycogen catabolic process [GO:0005980]; neutrophil degranulation [GO:0043312]; pentose-phosphate shunt [GO:0006098]	magnesium ion binding [GO:0000287]; phosphoglucomutase activity [GO:0004614]; phosphopentomutase activity [GO:0008973]
Q15392	DHC24_HUMAN	DHCR24 KIAA0018	Delta(24)-sterol reductase (EC 1.3.1.72) (24-dehydrocholesterol reductase) (3-beta-hydroxysterol Delta-24-reductase) (Diminuto/dwarf1 homolog) (Seladin-1)	Homo sapiens (Human)	516	reviewed	FUNCTION: Catalyzes the reduction of the Delta-24 double bond of sterol intermediates. Protects cells from oxidative stress by reducing caspase 3 activity during apoptosis induced by oxidative stress. Also protects against amyloid-beta peptide-induced apoptosis. {ECO:0000269|PubMed:11007892, ECO:0000269|PubMed:11519011, ECO:0000269|PubMed:22010141}.	amyloid precursor protein catabolic process [GO:0042987]; apoptotic process [GO:0006915]; cell cycle arrest [GO:0007050]; cholesterol biosynthetic process [GO:0006695]; cholesterol biosynthetic process via desmosterol [GO:0033489]; cholesterol biosynthetic process via lathosterol [GO:0033490]; male genitalia development [GO:0030539]; membrane organization [GO:0061024]; negative regulation of apop…	delta24(24-1) sterol reductase activity [GO:0000246]; delta24-sterol reductase activity [GO:0050614]; enzyme binding [GO:0019899]; flavin adenine dinucleotide binding [GO:0050660]; oxidoreductase activity, acting on CH-OH group of donors [GO:0016614]; oxidoreductase activity, acting on the CH-CH group of donors, NAD or NADP as acceptor [GO:0016628]; peptide antigen binding [GO:0042605]
Q13772	NCOA4_HUMAN	NCOA4 ARA70 ELE1 RFG	Nuclear receptor coactivator 4 (NCoA-4) (Androgen receptor coactivator 70 kDa protein) (70 kDa AR-activator) (70 kDa androgen receptor coactivator) (Androgen receptor-associated protein of 70 kDa) (Ret-activating protein ELE1)	Homo sapiens (Human)	614	reviewed	FUNCTION: Enhances the androgen receptor transcriptional activity in prostate cancer cells. Ligand-independent coactivator of the peroxisome proliferator-activated receptor (PPAR) gamma. {ECO:0000269|PubMed:10347167}.	androgen receptor signaling pathway [GO:0030521]; cellular iron ion homeostasis [GO:0006879]; male gonad development [GO:0008584]; positive regulation of transcription, DNA-templated [GO:0045893]; protein targeting to lysosome [GO:0006622]; transcription, DNA-templated [GO:0006351]	androgen receptor binding [GO:0050681]; transcription coactivator activity [GO:0003713]
Q9Y6D6	BIG1_HUMAN	ARFGEF1 ARFGEP1 BIG1	Brefeldin A-inhibited guanine nucleotide-exchange protein 1 (Brefeldin A-inhibited GEP 1) (ADP-ribosylation factor guanine nucleotide-exchange factor 1) (p200 ARF guanine nucleotide exchange factor) (p200 ARF-GEP1)	Homo sapiens (Human)	1849	reviewed	FUNCTION: Promotes guanine-nucleotide exchange on ARF1 and ARF3. Promotes the activation of ARF1/ARF3 through replacement of GDP with GTP. Involved in vesicular trafficking. Required for the maintenance of Golgi structure; the function may be independent of its GEF activity. Required for the maturaion of integrin beta-1 in the Golgi. Involved in the establishment and persistence of cell polarity …	endomembrane system organization [GO:0010256]; exocytosis [GO:0006887]; Golgi organization [GO:0007030]; negative regulation of actin filament polymerization [GO:0030837]; negative regulation of GTPase activity [GO:0034260]; neuron projection development [GO:0031175]; positive regulation of protein glycosylation in Golgi [GO:0090284]; positive regulation of protein kinase B signaling [GO:0051897]…	ARF guanyl-nucleotide exchange factor activity [GO:0005086]; guanyl-nucleotide exchange factor activity [GO:0005085]; myosin binding [GO:0017022]; protein kinase A regulatory subunit binding [GO:0034237]
Q9NUQ2	PLCE_HUMAN	AGPAT5	1-acyl-sn-glycerol-3-phosphate acyltransferase epsilon (EC 2.3.1.51) (1-acylglycerol-3-phosphate O-acyltransferase 5) (1-AGP acyltransferase 5) (1-AGPAT 5) (Lysophosphatidic acid acyltransferase epsilon) (LPAAT-epsilon)	Homo sapiens (Human)	364	reviewed	FUNCTION: Converts lysophosphatidic acid (LPA) into phosphatidic acid by incorporating an acyl moiety at the sn-2 position of the glycerol backbone. Acts on LPA containing saturated or unsaturated fatty acids C15:0-C20:4 at the sn-1 position using C18:1-CoA as the acyl donor. Also acts on lysophosphatidylethanolamine using oleoyl-CoA, but not arachidonoyl-CoA, and lysophosphatidylinositol using a…	acylglycerol metabolic process [GO:0006639]; CDP-diacylglycerol biosynthetic process [GO:0016024]; hematopoietic progenitor cell differentiation [GO:0002244]; phosphatidic acid biosynthetic process [GO:0006654]; phospholipid biosynthetic process [GO:0008654]	1-acylglycerol-3-phosphate O-acyltransferase activity [GO:0003841]
Q5H9F3	BCORL_HUMAN	BCORL1	BCL-6 corepressor-like protein 1 (BCoR-L1) (BCoR-like protein 1)	Homo sapiens (Human)	1711	reviewed	FUNCTION: Transcriptional corepressor. May specifically inhibit gene expression when recruited to promoter regions by sequence-specific DNA-binding proteins such as BCL6. This repression may be mediated at least in part by histone deacetylase activities which can associate with this corepressor. {ECO:0000269|PubMed:17379597}.	chromatin organization [GO:0006325]; regulation of transcription, DNA-templated [GO:0006355]; transcription, DNA-templated [GO:0006351]
P30519	HMOX2_HUMAN	HMOX2 HO2	Heme oxygenase 2 (HO-2) (EC 1.14.14.18)	Homo sapiens (Human)	316	reviewed	FUNCTION: Heme oxygenase cleaves the heme ring at the alpha methene bridge to form biliverdin. Biliverdin is subsequently converted to bilirubin by biliverdin reductase. Under physiological conditions, the activity of heme oxygenase is highest in the spleen, where senescent erythrocytes are sequestrated and destroyed. Heme oxygenase 2 could be implicated in the production of carbon monoxide in br…	cellular iron ion homeostasis [GO:0006879]; heme catabolic process [GO:0042167]; heme oxidation [GO:0006788]; iron ion homeostasis [GO:0055072]; neutrophil degranulation [GO:0043312]; response to hypoxia [GO:0001666]; response to oxidative stress [GO:0006979]	heme binding [GO:0020037]; heme oxygenase (decyclizing) activity [GO:0004392]; metal ion binding [GO:0046872]
Q9NXW9	ALKB4_HUMAN	ALKBH4 ABH4	Alpha-ketoglutarate-dependent dioxygenase alkB homolog 4 (EC 1.14.11.-) (Alkylated DNA repair protein alkB homolog 4)	Homo sapiens (Human)	302	reviewed	FUNCTION: Dioxygenase that mediates demethylation of actin monomethylated at 'Lys-84' (K84me1), thereby acting as a regulator of actomyosin-processes. Demethylation of actin K84me1 is required for maintaining actomyosin dynamics supporting normal cleavage furrow ingression during cytokinesis and cell migration. May be involved in transcription regulation. {ECO:0000269|PubMed:21166655, ECO:0000269…	actomyosin structure organization [GO:0031032]; cleavage furrow ingression [GO:0036090]; protein demethylation [GO:0006482]; regulation of transcription, DNA-templated [GO:0006355]; transcription, DNA-templated [GO:0006351]	actin binding [GO:0003779]; demethylase activity [GO:0032451]; metal ion binding [GO:0046872]; oxidoreductase activity, acting on paired donors, with incorporation or reduction of molecular oxygen, 2-oxoglutarate as one donor, and incorporation of one atom each of oxygen into both donors [GO:0016706]
Q5TC12	ATPF1_HUMAN	ATPAF1 ATP11	ATP synthase mitochondrial F1 complex assembly factor 1 (ATP11 homolog)	Homo sapiens (Human)	328	reviewed	FUNCTION: May play an essential role for the assembly of the mitochondrial F1-F0 complex. {ECO:0000250}.	mitochondrial proton-transporting ATP synthase complex assembly [GO:0033615]
Q9NTX5	ECHD1_HUMAN	ECHDC1	Ethylmalonyl-CoA decarboxylase (EC 4.1.1.94) (Enoyl-CoA hydratase domain-containing protein 1) (Methylmalonyl-CoA decarboxylase) (MMCD) (EC 4.1.1.41)	Homo sapiens (Human)	307	reviewed	FUNCTION: Decarboxylases ethylmalonyl-CoA decarboxylase, a potentially toxic metabolite, to form butyryl-CoA, suggesting it might be involved in metabolite proofreading. Also has methylmalonyl-CoA decarboxylase activity at lower level. {ECO:0000269|PubMed:22016388}.	fatty acid beta-oxidation [GO:0006635]	carboxy-lyase activity [GO:0016831]; enoyl-CoA hydratase activity [GO:0004300]; methylmalonyl-CoA decarboxylase activity [GO:0004492]
Q9H7Z7	PGES2_HUMAN	PTGES2 C9orf15 PGES2	Prostaglandin E synthase 2 (Membrane-associated prostaglandin E synthase-2) (mPGE synthase-2) (Microsomal prostaglandin E synthase 2) (mPGES-2) (Prostaglandin-H(2) E-isomerase) (EC 5.3.99.3) [Cleaved into: Prostaglandin E synthase 2 truncated form]	Homo sapiens (Human)	377	reviewed	FUNCTION: Isomerase that catalyzes the conversion of PGH2 into the more stable prostaglandin E2 (PGE2). {ECO:0000269|PubMed:12804604, ECO:0000269|PubMed:18198127}.	cell redox homeostasis [GO:0045454]; cyclooxygenase pathway [GO:0019371]; neutrophil degranulation [GO:0043312]; positive regulation of transcription, DNA-templated [GO:0045893]	DNA binding [GO:0003677]; electron transfer activity [GO:0009055]; glutathione binding [GO:0043295]; heme binding [GO:0020037]; lyase activity [GO:0016829]; prostaglandin-E synthase activity [GO:0050220]; protein disulfide oxidoreductase activity [GO:0015035]
O60281	ZN292_HUMAN	ZNF292 KIAA0530	Zinc finger protein 292	Homo sapiens (Human)	2723	reviewed	FUNCTION: May be involved in transcriptional regulation.		DNA binding [GO:0003677]; metal ion binding [GO:0046872]; RNA polymerase II transcription factor activity, sequence-specific DNA binding [GO:0000981]; transcriptional activator activity, RNA polymerase II proximal promoter sequence-specific DNA binding [GO:0001077]
Q14CX7	NAA25_HUMAN	NAA25 C12orf30 MDM20 NAP1	N-alpha-acetyltransferase 25, NatB auxiliary subunit (Mitochondrial distribution and morphology protein 20) (N-terminal acetyltransferase B complex subunit MDM20) (NatB complex subunit MDM20) (N-terminal acetyltransferase B complex subunit NAA25) (p120)	Homo sapiens (Human)	972	reviewed	FUNCTION: Non-catalytic subunit of the NatB complex which catalyzes acetylation of the N-terminal methionine residues of peptides beginning with Met-Asp-Glu. May play a role in normal cell-cycle progression. {ECO:0000269|PubMed:18570629}.	N-terminal peptidyl-methionine acetylation [GO:0017196]
Q9UK59	DBR1_HUMAN	DBR1	Lariat debranching enzyme (EC 3.1.-.-)	Homo sapiens (Human)	544	reviewed	FUNCTION: Cleaves the 2'-5' phosphodiester linkage at the branch point of lariat intron pre-mRNAs after splicing and converts them into linear molecules that are subsequently degraded. It thereby facilitates ribonucleotide turnover. It may also participate in retrovirus replication via an RNA lariat intermediate in cDNA synthesis. {ECO:0000269|PubMed:10982890, ECO:0000269|PubMed:16232320}.	mRNA splicing, via spliceosome [GO:0000398]; RNA splicing, via transesterification reactions [GO:0000375]	metal ion binding [GO:0046872]; RNA binding [GO:0003723]; RNA lariat debranching enzyme activity [GO:0008419]
O43747	AP1G1_HUMAN	AP1G1 ADTG CLAPG1	AP-1 complex subunit gamma-1 (Adaptor protein complex AP-1 subunit gamma-1) (Adaptor-related protein complex 1 subunit gamma-1) (Clathrin assembly protein complex 1 gamma-1 large chain) (Gamma1-adaptin) (Golgi adaptor HA1/AP1 adaptin subunit gamma-1)	Homo sapiens (Human)	822	reviewed	FUNCTION: Subunit of clathrin-associated adaptor protein complex 1 that plays a role in protein sorting in the late-Golgi/trans-Golgi network (TGN) and/or endosomes. The AP complexes mediate both the recruitment of clathrin to membranes and the recognition of sorting signals within the cytosolic tails of transmembrane cargo molecules.	antigen processing and presentation of exogenous peptide antigen via MHC class II [GO:0019886]; endosome to melanosome transport [GO:0035646]; Golgi to lysosome transport [GO:0090160]; intracellular protein transport [GO:0006886]; melanosome organization [GO:0032438]; positive regulation of natural killer cell degranulation [GO:0043323]; positive regulation of natural killer cell mediated cytotox…	GTP-dependent protein binding [GO:0030742]; kinesin binding [GO:0019894]; Rab GTPase binding [GO:0017137]; transporter activity [GO:0005215]
Q9HBR0	S38AA_HUMAN	SLC38A10 PP1744	Putative sodium-coupled neutral amino acid transporter 10 (Solute carrier family 38 member 10)	Homo sapiens (Human)	1119	reviewed	FUNCTION: Putative sodium-dependent amino acid/proton antiporter. {ECO:0000250}.	amino acid transmembrane transport [GO:0003333]; bone development [GO:0060348]; sodium ion transport [GO:0006814]	amino acid transmembrane transporter activity [GO:0015171]
Q12834	CDC20_HUMAN	CDC20	Cell division cycle protein 20 homolog (p55CDC)	Homo sapiens (Human)	499	reviewed	FUNCTION: Required for full ubiquitin ligase activity of the anaphase promoting complex/cyclosome (APC/C) and may confer substrate specificity upon the complex. Is regulated by MAD2L1: in metaphase the MAD2L1-CDC20-APC/C ternary complex is inactive and in anaphase the CDC20-APC/C binary complex is active in degrading substrates. The CDC20-APC/C complex positively regulates the formation of synapt…	anaphase-promoting complex-dependent catabolic process [GO:0031145]; cell division [GO:0051301]; mitotic sister chromatid cohesion [GO:0007064]; mitotic spindle assembly [GO:0090307]; positive regulation of cell proliferation [GO:0008284]; positive regulation of synapse maturation [GO:0090129]; positive regulation of synaptic plasticity [GO:0031915]; positive regulation of ubiquitin protein ligas…	anaphase-promoting complex binding [GO:0010997]; enzyme binding [GO:0019899]; protein C-terminus binding [GO:0008022]; ubiquitin-protein transferase activator activity [GO:0097027]
Q8NB16	MLKL_HUMAN	MLKL	Mixed lineage kinase domain-like protein (hMLKL)	Homo sapiens (Human)	471	reviewed	FUNCTION: Pseudokinase that plays a key role in TNF-induced necroptosis, a programmed cell death process. Activated following phosphorylation by RIPK3, leading to homotrimerization, localization to the plasma membrane and execution of programmed necrosis characterized by calcium influx and plasma membrane damage. Does not have protein kinase activity. {ECO:0000269|PubMed:22265413, ECO:0000269|Pub…	cell surface receptor signaling pathway [GO:0007166]; intracellular signal transduction [GO:0035556]; necroptotic process [GO:0070266]; protein homotrimerization [GO:0070207]	ATP binding [GO:0005524]; identical protein binding [GO:0042802]; protein-containing complex binding [GO:0044877]; protein kinase binding [GO:0019901]; signal transducer activity [GO:0004871]
Q9UHL4	DPP2_HUMAN	DPP7 DPP2 QPP	Dipeptidyl peptidase 2 (EC 3.4.14.2) (Dipeptidyl aminopeptidase II) (Dipeptidyl peptidase 7) (Dipeptidyl peptidase II) (DPP II) (Quiescent cell proline dipeptidase)	Homo sapiens (Human)	492	reviewed	FUNCTION: Plays an important role in the degradation of some oligopeptides. {ECO:0000269|PubMed:15487984}.	neutrophil degranulation [GO:0043312]; proteolysis [GO:0006508]	dipeptidyl-peptidase activity [GO:0008239]; serine-type peptidase activity [GO:0008236]
P50995	ANX11_HUMAN	ANXA11 ANX11	Annexin A11 (56 kDa autoantigen) (Annexin XI) (Annexin-11) (Calcyclin-associated annexin 50) (CAP-50)	Homo sapiens (Human)	505	reviewed	FUNCTION: Binds specifically to calcyclin in a calcium-dependent manner (By similarity). Required for midbody formation and completion of the terminal phase of cytokinesis. {ECO:0000250, ECO:0000269|PubMed:15197175}.	cytokinetic process [GO:0032506]; phagocytosis [GO:0006909]; response to calcium ion [GO:0051592]	calcium-dependent phospholipid binding [GO:0005544]; calcium-dependent protein binding [GO:0048306]; calcium ion binding [GO:0005509]; MHC class II protein complex binding [GO:0023026]; phosphatidylethanolamine binding [GO:0008429]; RNA binding [GO:0003723]; S100 protein binding [GO:0044548]
Q07960	RHG01_HUMAN	ARHGAP1 CDC42GAP RHOGAP1	Rho GTPase-activating protein 1 (CDC42 GTPase-activating protein) (GTPase-activating protein rhoGAP) (Rho-related small GTPase protein activator) (Rho-type GTPase-activating protein 1) (p50-RhoGAP)	Homo sapiens (Human)	439	reviewed	FUNCTION: GTPase activator for the Rho, Rac and Cdc42 proteins, converting them to the putatively inactive GDP-bound state. Cdc42 seems to be the preferred substrate.	endosomal transport [GO:0016197]; ferric iron import across plasma membrane [GO:0098706]; negative regulation of endocytic recycling [GO:2001136]; regulation of small GTPase mediated signal transduction [GO:0051056]; Rho protein signal transduction [GO:0007266]; small GTPase mediated signal transduction [GO:0007264]; transferrin transport [GO:0033572]	cadherin binding [GO:0045296]; GTPase activator activity [GO:0005096]; Rab GTPase binding [GO:0017137]; SH3/SH2 adaptor activity [GO:0005070]; SH3 domain binding [GO:0017124]
Q6NUJ1	SAPL1_HUMAN	PSAPL1	Proactivator polypeptide-like 1 [Cleaved into: Saposin A-like; Saposin B-Val-like; Saposin B-like; Saposin C-like; Saposin D-like]	Homo sapiens (Human)	521	reviewed	FUNCTION: May activate the lysosomal degradation of sphingolipids. {ECO:0000250}.	adenylate cyclase-inhibiting G-protein coupled receptor signaling pathway [GO:0007193]; epithelial cell differentiation involved in prostate gland development [GO:0060742]; prostate gland growth [GO:0060736]; regulation of lipid metabolic process [GO:0019216]; sphingolipid metabolic process [GO:0006665]	enzyme activator activity [GO:0008047]; G-protein coupled receptor binding [GO:0001664]
P27361	MK03_HUMAN	MAPK3 ERK1 PRKM3	Mitogen-activated protein kinase 3 (MAP kinase 3) (MAPK 3) (EC 2.7.11.24) (ERT2) (Extracellular signal-regulated kinase 1) (ERK-1) (Insulin-stimulated MAP2 kinase) (MAP kinase isoform p44) (p44-MAPK) (Microtubule-associated protein 2 kinase) (p44-ERK1)	Homo sapiens (Human)	379	reviewed	FUNCTION: Serine/threonine kinase which acts as an essential component of the MAP kinase signal transduction pathway. MAPK1/ERK2 and MAPK3/ERK1 are the 2 MAPKs which play an important role in the MAPK/ERK cascade. They participate also in a signaling cascade initiated by activated KIT and KITLG/SCF. Depending on the cellular context, the MAPK/ERK cascade mediates diverse biological functions such…	activation of MAPK activity [GO:0000187]; apoptotic process [GO:0006915]; arachidonic acid metabolic process [GO:0019369]; axon guidance [GO:0007411]; Bergmann glial cell differentiation [GO:0060020]; BMP signaling pathway [GO:0030509]; cardiac neural crest cell development involved in heart development [GO:0061308]; cartilage development [GO:0051216]; caveolin-mediated endocytosis [GO:0072584]; …	ATP binding [GO:0005524]; identical protein binding [GO:0042802]; kinase activity [GO:0016301]; MAP kinase activity [GO:0004707]; MAP kinase kinase activity [GO:0004708]; phosphatase binding [GO:0019902]; phosphotyrosine residue binding [GO:0001784]; protein serine/threonine kinase activity [GO:0004674]; scaffold protein binding [GO:0097110]
P48739	PIPNB_HUMAN	PITPNB	Phosphatidylinositol transfer protein beta isoform (PI-TP-beta) (PtdIns transfer protein beta) (PtdInsTP beta)	Homo sapiens (Human)	271	reviewed	FUNCTION: Catalyzes the transfer of PtdIns and phosphatidylcholine between membranes.	lipid metabolic process [GO:0006629]; nucleus organization [GO:0006997]; phospholipid transport [GO:0015914]; retrograde vesicle-mediated transport, Golgi to ER [GO:0006890]	phosphatidylcholine binding [GO:0031210]; phosphatidylcholine transporter activity [GO:0008525]; phosphatidylinositol binding [GO:0035091]; phosphatidylinositol transporter activity [GO:0008526]
Q15006	EMC2_HUMAN	EMC2 KIAA0103 TTC35	ER membrane protein complex subunit 2 (Tetratricopeptide repeat protein 35) (TPR repeat protein 35)	Homo sapiens (Human)	297	reviewed		protein folding in endoplasmic reticulum [GO:0034975]
Q14165	MLEC_HUMAN	MLEC KIAA0152	Malectin	Homo sapiens (Human)	292	reviewed	FUNCTION: Carbohydrate-binding protein with a strong ligand preference for Glc2-N-glycan. May play a role in the early steps of protein N-glycosylation (By similarity). {ECO:0000250}.	carbohydrate metabolic process [GO:0005975]; neutrophil degranulation [GO:0043312]; protein folding [GO:0006457]	carbohydrate binding [GO:0030246]; enzyme binding [GO:0019899]
Q6DKJ4	NXN_HUMAN	NXN NRX	Nucleoredoxin (EC 1.8.1.8)	Homo sapiens (Human)	435	reviewed	FUNCTION: Functions as a redox-dependent negative regulator of the Wnt signaling pathway, possibly by preventing ubiquitination of DVL3 by the BCR(KLHL12) complex. May also function as a transcriptional regulator act as a regulator of protein phosphatase 2A (PP2A) (By similarity). {ECO:0000250}.	cardiovascular system development [GO:0072358]; cell differentiation [GO:0030154]; cell redox homeostasis [GO:0045454]; negative regulation of protein ubiquitination [GO:0031397]; negative regulation of Wnt signaling pathway [GO:0030178]; Wnt signaling pathway [GO:0016055]	protein-disulfide reductase activity [GO:0047134]; thioredoxin-disulfide reductase activity [GO:0004791]
Q6P996	PDXD1_HUMAN	PDXDC1 KIAA0251	Pyridoxal-dependent decarboxylase domain-containing protein 1 (EC 4.1.1.-)	Homo sapiens (Human)	788	reviewed		carboxylic acid metabolic process [GO:0019752]	cadherin binding [GO:0045296]; carboxy-lyase activity [GO:0016831]; pyridoxal phosphate binding [GO:0030170]
O75362	ZN217_HUMAN	ZNF217 ZABC1	Zinc finger protein 217	Homo sapiens (Human)	1048	reviewed	FUNCTION: Binds to the promoters of target genes and functions as repressor. Promotes cell proliferation and antagonizes cell death. Promotes phosphorylation of AKT1 at 'Ser-473'. {ECO:0000269|PubMed:16203743, ECO:0000269|PubMed:16940172, ECO:0000269|PubMed:17259635, ECO:0000269|PubMed:18625718}.	multicellular organism development [GO:0007275]; negative regulation of transcription, DNA-templated [GO:0045892]; negative regulation of transcription by RNA polymerase II [GO:0000122]; regulation of transcription, DNA-templated [GO:0006355]; signal transduction [GO:0007165]; transcription, DNA-templated [GO:0006351]	DNA binding transcription factor activity [GO:0003700]; metal ion binding [GO:0046872]; RNA polymerase II proximal promoter sequence-specific DNA binding [GO:0000978]; RNA polymerase II transcription factor activity, sequence-specific DNA binding [GO:0000981]; transcriptional repressor activity, RNA polymerase II proximal promoter sequence-specific DNA binding [GO:0001078]; transcription regulato…
Q9BYT8	NEUL_HUMAN	NLN AGTBP KIAA1226	Neurolysin, mitochondrial (EC 3.4.24.16) (Angiotensin-binding protein) (Microsomal endopeptidase) (MEP) (Mitochondrial oligopeptidase M) (Neurotensin endopeptidase)	Homo sapiens (Human)	704	reviewed	FUNCTION: Hydrolyzes oligopeptides such as neurotensin, bradykinin and dynorphin A. {ECO:0000250}.	peptide metabolic process [GO:0006518]; regulation of gluconeogenesis [GO:0006111]; regulation of skeletal muscle fiber differentiation [GO:1902809]	metal ion binding [GO:0046872]; metalloendopeptidase activity [GO:0004222]; peptide binding [GO:0042277]
Q9UNN5	FAF1_HUMAN	FAF1 UBXD12 UBXN3A CGI-03	FAS-associated factor 1 (hFAF1) (UBX domain-containing protein 12) (UBX domain-containing protein 3A)	Homo sapiens (Human)	650	reviewed	FUNCTION: Ubiquitin-binding protein (PubMed:19722279). Required for the progression of DNA replication forks by targeting DNA replication licensing factor CDT1 for degradation (PubMed:26842564). Potentiates but cannot initiate FAS-induced apoptosis (By similarity). {ECO:0000250|UniProtKB:P54731, ECO:0000269|PubMed:19722279, ECO:0000269|PubMed:26842564}.	apoptotic process [GO:0006915]; cell death [GO:0008219]; cytoplasmic sequestering of NF-kappaB [GO:0007253]; positive regulation of apoptotic process [GO:0043065]; positive regulation of cell death [GO:0010942]; positive regulation of cellular protein catabolic process [GO:1903364]; positive regulation of DNA replication [GO:0045740]; positive regulation of extrinsic apoptotic signaling pathway v…	heat shock protein binding [GO:0031072]; NF-kappaB binding [GO:0051059]; protein domain specific binding [GO:0019904]; protein kinase binding [GO:0019901]; protein kinase regulator activity [GO:0019887]; ubiquitin binding [GO:0043130]; ubiquitin protein ligase binding [GO:0031625]
Q9NUX5	POTE1_HUMAN	POT1	Protection of telomeres protein 1 (hPot1) (POT1-like telomere end-binding protein)	Homo sapiens (Human)	634	reviewed	FUNCTION: Component of the telomerase ribonucleoprotein (RNP) complex that is essential for the replication of chromosome termini. Is a component of the double-stranded telomeric DNA-binding TRF1 complex which is involved in the regulation of telomere length by cis-inhibition of telomerase. Also acts as a single-stranded telomeric DNA-binding protein and thus may act as a downstream effector of t…	DNA duplex unwinding [GO:0032508]; establishment of protein localization to telomere [GO:0070200]; negative regulation of telomerase activity [GO:0051974]; negative regulation of telomere maintenance via telomerase [GO:0032211]; positive regulation of DNA helicase activity [GO:1905776]; positive regulation of DNA strand elongation [GO:0060383]; positive regulation of helicase activity [GO:0051096…	8-hydroxy-2'-deoxyguanosine DNA binding [GO:1905773]; DEAD/H-box RNA helicase binding [GO:0017151]; G-rich single-stranded DNA binding [GO:1990955]; G-rich strand telomeric DNA binding [GO:0098505]; single-stranded telomeric DNA binding [GO:0043047]; telomerase inhibitor activity [GO:0010521]; telomeric D-loop binding [GO:0061821]; telomeric DNA binding [GO:0042162]
O15228	GNPAT_HUMAN	GNPAT DAPAT DHAPAT	Dihydroxyacetone phosphate acyltransferase (DAP-AT) (DHAP-AT) (EC 2.3.1.42) (Acyl-CoA:dihydroxyacetonephosphateacyltransferase) (Glycerone-phosphate O-acyltransferase)	Homo sapiens (Human)	680	reviewed		cerebellum morphogenesis [GO:0021587]; ether lipid biosynthetic process [GO:0008611]; membrane organization [GO:0061024]; paranodal junction assembly [GO:0030913]; phosphatidic acid biosynthetic process [GO:0006654]; protein targeting to peroxisome [GO:0006625]; response to drug [GO:0042493]; response to fatty acid [GO:0070542]; response to nutrient [GO:0007584]; response to starvation [GO:004259…	glycerone-phosphate O-acyltransferase activity [GO:0016287]; palmitoyl-CoA hydrolase activity [GO:0016290]; signaling receptor binding [GO:0005102]
P23490	LORI_HUMAN	LOR LRN	Loricrin	Homo sapiens (Human)	312	reviewed	FUNCTION: Major keratinocyte cell envelope protein.	cornification [GO:0070268]; keratinocyte differentiation [GO:0030216]; peptide cross-linking [GO:0018149]	protein binding, bridging [GO:0030674]; structural constituent of cytoskeleton [GO:0005200]; structural constituent of epidermis [GO:0030280]; structural molecule activity [GO:0005198]
Q9HCH5	SYTL2_HUMAN	SYTL2 KIAA1597 SGA72M SLP2 SLP2A	Synaptotagmin-like protein 2 (Breast cancer-associated antigen SGA-72M) (Exophilin-4)	Homo sapiens (Human)	934	reviewed	FUNCTION: Isoform 1 acts as a RAB27A effector protein and plays a role in cytotoxic granule exocytosis in lymphocytes. It is required for cytotoxic granule docking at the immunologic synapse. Isoform 4 binds phosphatidylserine (PS) and phosphatidylinositol-4,5-bisphosphate (PIP2) and promotes the recruitment of glucagon-containing granules to the cell membrane in pancreatic alpha cells. Binding t…	exocytosis [GO:0006887]; intracellular protein transport [GO:0006886]; negative regulation of phosphatase activity [GO:0010923]; positive regulation of mucus secretion [GO:0070257]; protein localization to plasma membrane [GO:0072659]; vesicle docking involved in exocytosis [GO:0006904]; vesicle fusion [GO:0006906]; vesicle-mediated transport [GO:0016192]	calcium-dependent phospholipid binding [GO:0005544]; calcium ion binding [GO:0005509]; clathrin binding [GO:0030276]; neurexin family protein binding [GO:0042043]; phosphatase binding [GO:0019902]; phosphatidylinositol-4,5-bisphosphate binding [GO:0005546]; phosphatidylserine binding [GO:0001786]; Rab GTPase binding [GO:0017137]; syntaxin binding [GO:0019905]
P27986	P85A_HUMAN	PIK3R1 GRB1	Phosphatidylinositol 3-kinase regulatory subunit alpha (PI3-kinase regulatory subunit alpha) (PI3K regulatory subunit alpha) (PtdIns-3-kinase regulatory subunit alpha) (Phosphatidylinositol 3-kinase 85 kDa regulatory subunit alpha) (PI3-kinase subunit p85-alpha) (PtdIns-3-kinase regulatory subunit p85-alpha)	Homo sapiens (Human)	724	reviewed	FUNCTION: Binds to activated (phosphorylated) protein-Tyr kinases, through its SH2 domain, and acts as an adapter, mediating the association of the p110 catalytic unit to the plasma membrane. Necessary for the insulin-stimulated increase in glucose uptake and glycogen synthesis in insulin-sensitive tissues. Plays an important role in signaling in response to FGFR1, FGFR2, FGFR3, FGFR4, KITLG/SCF,…	axon guidance [GO:0007411]; B cell differentiation [GO:0030183]; cellular glucose homeostasis [GO:0001678]; cellular response to insulin stimulus [GO:0032869]; cellular response to UV [GO:0034644]; cytokine-mediated signaling pathway [GO:0019221]; epidermal growth factor receptor signaling pathway [GO:0007173]; ERBB2 signaling pathway [GO:0038128]; extrinsic apoptotic signaling pathway via death …	1-phosphatidylinositol-3-kinase activity [GO:0016303]; 1-phosphatidylinositol-3-kinase regulator activity [GO:0046935]; ErbB-3 class receptor binding [GO:0043125]; insulin binding [GO:0043559]; insulin-like growth factor receptor binding [GO:0005159]; insulin receptor binding [GO:0005158]; insulin receptor substrate binding [GO:0043560]; neurotrophin TRKA receptor binding [GO:0005168]; phosphatid…
C9JRZ8	AK1BF_HUMAN	AKR1B15	Aldo-keto reductase family 1 member B15 (EC 1.1.1.-) (Estradiol 17-beta-dehydrogenase AKR1B15) (EC 1.1.1.62)	Homo sapiens (Human)	316	reviewed	FUNCTION: Isoform 1: Mainly acts as a reductive enzyme that catalyzes the reduction of androgens and estrogens with high positional selectivity (shows 17-beta-hydroxysteroid dehydrogenase activity) as well as 3-keto-acyl-CoAs. Has a strong selectivity towards NADP(H) (PubMed:25577493). {ECO:0000269|PubMed:21276782, ECO:0000269|PubMed:25577493}.; FUNCTION: Isoform 2: No oxidoreductase activity obs…	estrogen biosynthetic process [GO:0006703]	estradiol 17-beta-dehydrogenase activity [GO:0004303]; oxidoreductase activity, acting on the CH-OH group of donors, NAD or NADP as acceptor [GO:0016616]
P50897	PPT1_HUMAN	PPT1 CLN1 PPT	Palmitoyl-protein thioesterase 1 (PPT-1) (EC 3.1.2.22) (Palmitoyl-protein hydrolase 1)	Homo sapiens (Human)	306	reviewed	FUNCTION: Removes thioester-linked fatty acyl groups such as palmitate from modified cysteine residues in proteins or peptides during lysosomal degradation. Prefers acyl chain lengths of 14 to 18 carbons (PubMed:8816748). {ECO:0000269|PubMed:8816748}.	adult locomotory behavior [GO:0008344]; associative learning [GO:0008306]; brain development [GO:0007420]; cellular protein catabolic process [GO:0044257]; chemical synaptic transmission [GO:0007268]; cofactor metabolic process [GO:0051186]; cofactor transport [GO:0051181]; fatty-acyl-CoA biosynthetic process [GO:0046949]; grooming behavior [GO:0007625]; lipid catabolic process [GO:0016042]; lyso…	palmitoyl-(protein) hydrolase activity [GO:0008474]; palmitoyl-CoA hydrolase activity [GO:0016290]
Q8NBN7	RDH13_HUMAN	RDH13 SDR7C3 PSEC0082 UNQ736/PRO1430	Retinol dehydrogenase 13 (EC 1.1.1.-) (Short chain dehydrogenase/reductase family 7C member 3)	Homo sapiens (Human)	331	reviewed	FUNCTION: Does not exhibit retinol dehydrogenase (RDH) activity in vitro.	eye photoreceptor cell development [GO:0042462]; response to high light intensity [GO:0009644]; retina layer formation [GO:0010842]	NADP-retinol dehydrogenase activity [GO:0052650]
P04818	TYSY_HUMAN	TYMS TS OK/SW-cl.29	Thymidylate synthase (TS) (TSase) (EC 2.1.1.45)	Homo sapiens (Human)	313	reviewed	FUNCTION: Contributes to the de novo mitochondrial thymidylate biosynthesis pathway. {ECO:0000269|PubMed:21876188}.	aging [GO:0007568]; cartilage development [GO:0051216]; circadian rhythm [GO:0007623]; developmental growth [GO:0048589]; DNA biosynthetic process [GO:0071897]; dTMP biosynthetic process [GO:0006231]; dTTP biosynthetic process [GO:0006235]; dUMP metabolic process [GO:0046078]; immortalization of host cell by virus [GO:0019088]; intestinal epithelial cell maturation [GO:0060574]; liver regeneratio…	cofactor binding [GO:0048037]; folic acid binding [GO:0005542]; nucleotide binding [GO:0000166]; protein homodimerization activity [GO:0042803]; sequence-specific mRNA binding [GO:1990825]; thymidylate synthase activity [GO:0004799]; translation repressor activity, mRNA regulatory element binding [GO:0000900]
Q9H936	GHC1_HUMAN	SLC25A22 GC1	Mitochondrial glutamate carrier 1 (GC-1) (Glutamate/H(+) symporter 1) (Solute carrier family 25 member 22)	Homo sapiens (Human)	323	reviewed	FUNCTION: Involved in the transport of glutamate across the inner mitochondrial membrane. Glutamate is cotransported with H(+). {ECO:0000269|PubMed:11897791}.	ion transport [GO:0006811]; L-glutamate transmembrane transport [GO:0015813]; mitochondrial transport [GO:0006839]	amino acid:proton symporter activity [GO:0005280]; high-affinity glutamate transmembrane transporter activity [GO:0005314]; L-glutamate transmembrane transporter activity [GO:0005313]
Q9BZX2	UCK2_HUMAN	UCK2 UMPK	Uridine-cytidine kinase 2 (UCK 2) (EC 2.7.1.48) (Cytidine monophosphokinase 2) (Testis-specific protein TSA903) (Uridine monophosphokinase 2)	Homo sapiens (Human)	261	reviewed	FUNCTION: Phosphorylates uridine and cytidine to uridine monophosphate and cytidine monophosphate. Does not phosphorylate deoxyribonucleosides or purine ribonucleosides. Can use ATP or GTP as a phosphate donor. Can also phosphorylate cytidine and uridine nucleoside analogs such as 6-azauridine, 5-fluorouridine, 4-thiouridine, 5-bromouridine, N(4)-acetylcytidine, N(4)-benzoylcytidine, 5-fluorocyti…	CMP salvage [GO:0006238]; CTP salvage [GO:0044211]; pyrimidine nucleobase metabolic process [GO:0006206]; pyrimidine nucleoside salvage [GO:0043097]; UMP salvage [GO:0044206]	ATP binding [GO:0005524]; nucleoside kinase activity [GO:0019206]; uridine kinase activity [GO:0004849]
P20839	IMDH1_HUMAN	IMPDH1 IMPD1	Inosine-5'-monophosphate dehydrogenase 1 (IMP dehydrogenase 1) (IMPD 1) (IMPDH 1) (EC 1.1.1.205) (IMPDH-I)	Homo sapiens (Human)	514	reviewed	FUNCTION: Catalyzes the conversion of inosine 5'-phosphate (IMP) to xanthosine 5'-phosphate (XMP), the first committed and rate-limiting step in the de novo synthesis of guanine nucleotides, and therefore plays an important role in the regulation of cell growth. Could also have a single-stranded nucleic acid-binding activity and could play a role in RNA and/or DNA metabolism. It may also have a r…	GMP biosynthetic process [GO:0006177]; GTP biosynthetic process [GO:0006183]; lymphocyte proliferation [GO:0046651]; neutrophil degranulation [GO:0043312]; purine ribonucleoside monophosphate biosynthetic process [GO:0009168]	DNA binding [GO:0003677]; IMP dehydrogenase activity [GO:0003938]; metal ion binding [GO:0046872]; nucleic acid binding [GO:0003676]; RNA binding [GO:0003723]
P50336	PPOX_HUMAN	PPOX	Protoporphyrinogen oxidase (PPO) (EC 1.3.3.4)	Homo sapiens (Human)	477	reviewed	FUNCTION: Catalyzes the 6-electron oxidation of protoporphyrinogen-IX to form protoporphyrin-IX. {ECO:0000269|PubMed:21048046, ECO:0000269|PubMed:23467411, ECO:0000269|PubMed:7713909}.	heme biosynthetic process [GO:0006783]; oxidation-reduction process [GO:0055114]; porphyrin-containing compound biosynthetic process [GO:0006779]; protoporphyrinogen IX biosynthetic process [GO:0006782]; response to drug [GO:0042493]	flavin adenine dinucleotide binding [GO:0050660]; oxygen-dependent protoporphyrinogen oxidase activity [GO:0004729]
P49821	NDUV1_HUMAN	NDUFV1 UQOR1	NADH dehydrogenase [ubiquinone] flavoprotein 1, mitochondrial (EC 1.6.5.3) (EC 1.6.99.3) (Complex I-51kD) (CI-51kD) (NADH dehydrogenase flavoprotein 1) (NADH-ubiquinone oxidoreductase 51 kDa subunit)	Homo sapiens (Human)	464	reviewed	FUNCTION: Core subunit of the mitochondrial membrane respiratory chain NADH dehydrogenase (Complex I) that is believed to belong to the minimal assembly required for catalysis. Complex I functions in the transfer of electrons from NADH to the respiratory chain. The immediate electron acceptor for the enzyme is believed to be ubiquinone (By similarity). {ECO:0000250}.	mitochondrial ATP synthesis coupled electron transport [GO:0042775]; mitochondrial electron transport, NADH to ubiquinone [GO:0006120]; mitochondrial respiratory chain complex I assembly [GO:0032981]	4 iron, 4 sulfur cluster binding [GO:0051539]; FMN binding [GO:0010181]; metal ion binding [GO:0046872]; NAD binding [GO:0051287]; NADH dehydrogenase (ubiquinone) activity [GO:0008137]
Q14624	ITIH4_HUMAN	ITIH4 IHRP ITIHL1 PK120 PRO1851	Inter-alpha-trypsin inhibitor heavy chain H4 (ITI heavy chain H4) (ITI-HC4) (Inter-alpha-inhibitor heavy chain 4) (Inter-alpha-trypsin inhibitor family heavy chain-related protein) (IHRP) (Plasma kallikrein sensitive glycoprotein 120) (Gp120) (PK-120) [Cleaved into: 70 kDa inter-alpha-trypsin inhibitor heavy chain H4; 35 kDa inter-alpha-trypsin inhibitor heavy chain H4]	Homo sapiens (Human)	930	reviewed	FUNCTION: Type II acute-phase protein (APP) involved in inflammatory responses to trauma. May also play a role in liver development or regeneration. {ECO:0000269|PubMed:19263524}.	acute-phase response [GO:0006953]; hyaluronan metabolic process [GO:0030212]; platelet degranulation [GO:0002576]; response to cytokine [GO:0034097]	endopeptidase inhibitor activity [GO:0004866]; serine-type endopeptidase inhibitor activity [GO:0004867]
Q8WUX9	CHMP7_HUMAN	CHMP7	Charged multivesicular body protein 7 (Chromatin-modifying protein 7)	Homo sapiens (Human)	453	reviewed	FUNCTION: ESCRT-III-like protein required to recruit the ESCRT-III complex to the nuclear envelope during late anaphase (PubMed:26040712). Together with SPAST, the ESCRT-III complex promotes nuclear envelope sealing and mitotic spindle disassembly during late anaphase (PubMed:26040712). Plays a role in the endosomal sorting pathway (PubMed:16856878). {ECO:0000269|PubMed:16856878, ECO:0000269|PubM…	cell separation after cytokinesis [GO:0000920]; endosomal transport [GO:0016197]; ESCRT III complex disassembly [GO:1904903]; exit from mitosis [GO:0010458]; late endosome to vacuole transport [GO:0045324]; mitotic metaphase plate congression [GO:0007080]; multivesicular body assembly [GO:0036258]; nuclear envelope reassembly [GO:0031468]; nucleus organization [GO:0006997]; protein localization t…	protein transporter activity [GO:0008565]
Q9UBQ7	GRHPR_HUMAN	GRHPR GLXR MSTP035	Glyoxylate reductase/hydroxypyruvate reductase (EC 1.1.1.79) (EC 1.1.1.81)	Homo sapiens (Human)	328	reviewed	FUNCTION: Enzyme with hydroxy-pyruvate reductase, glyoxylate reductase and D-glycerate dehydrogenase enzymatic activities. Reduces hydroxypyruvate to D-glycerate, glyoxylate to glycolate oxidizes D-glycerate to hydroxypyruvate.	cellular nitrogen compound metabolic process [GO:0034641]; dicarboxylic acid metabolic process [GO:0043648]; excretion [GO:0007588]; glyoxylate metabolic process [GO:0046487]; oxidation-reduction process [GO:0055114]; protein complex oligomerization [GO:0051259]	carboxylic acid binding [GO:0031406]; glycerate dehydrogenase activity [GO:0008465]; glyoxylate reductase (NADP) activity [GO:0030267]; hydroxypyruvate reductase activity [GO:0016618]; NAD binding [GO:0051287]; NADPH binding [GO:0070402]; protein homodimerization activity [GO:0042803]
A6NDG6	PGP_HUMAN	PGP	Glycerol-3-phosphate phosphatase (G3PP) (EC 3.1.3.21) (Aspartate-based ubiquitous Mg(2+)-dependent phosphatase) (AUM) (EC 3.1.3.48) (Phosphoglycolate phosphatase) (PGP)	Homo sapiens (Human)	321	reviewed	FUNCTION: Glycerol-3-phosphate phosphatase hydrolyzing glycerol-3-phosphate into glycerol. Thereby, regulates the cellular levels of glycerol-3-phosphate a metabolic intermediate of glucose, lipid and energy metabolism. Was also shown to have a 2-phosphoglycolate phosphatase activity and a tyrosine-protein phosphatase activity. However, their physiological relevance is unclear (PubMed:26755581). …	dephosphorylation [GO:0016311]; glycerol biosynthetic process [GO:0006114]; glycerophospholipid metabolic process [GO:0006650]; negative regulation of gluconeogenesis [GO:0045721]; peptidyl-tyrosine dephosphorylation [GO:0035335]	glycerol-1-phosphatase activity [GO:0000121]; glycerol-3-phosphatase activity [GO:0043136]; magnesium ion binding [GO:0000287]; nucleotide phosphatase activity, acting on free nucleotides [GO:0098519]; phosphoglycolate phosphatase activity [GO:0008967]; phosphoprotein phosphatase activity [GO:0004721]; protein tyrosine phosphatase activity [GO:0004725]
Q86Y56	DAAF5_HUMAN	DNAAF5 HEATR2	Dynein assembly factor 5, axonemal (HEAT repeat-containing protein 2)	Homo sapiens (Human)	855	reviewed	FUNCTION: Cytoplasmic protein involved in the delivery of the dynein machinery to the motile cilium. It is required for the assembly of the axonemal dynein inner and outer arms, two structures attached to the peripheral outer doublet A microtubule of the axoneme, that play a crucial role in cilium motility. {ECO:0000269|PubMed:23040496, ECO:0000269|PubMed:25232951}.	cilium movement [GO:0003341]; inner dynein arm assembly [GO:0036159]; outer dynein arm assembly [GO:0036158]	dynein intermediate chain binding [GO:0045505]
Q9H2D6	TARA_HUMAN	TRIOBP KIAA1662 TARA HRIHFB2122	TRIO and F-actin-binding protein (Protein Tara) (Trio-associated repeat on actin)	Homo sapiens (Human)	2365	reviewed	FUNCTION: May regulate actin cytoskeletal organization, cell spreading and cell contraction by directly binding and stabilizing filamentous F-actin. The localized formation of TARA and TRIO complexes coordinates the amount of F-actin present in stress fibers. May also serve as a linker protein to recruit proteins required for F-actin formation and turnover. {ECO:0000269|PubMed:18194665}.	actin filament bundle assembly [GO:0051017]; actin modification [GO:0030047]; auditory receptor cell stereocilium organization [GO:0060088]; barbed-end actin filament capping [GO:0051016]; cell cycle [GO:0007049]; cell division [GO:0051301]; positive regulation of substrate adhesion-dependent cell spreading [GO:1900026]; sensory perception of sound [GO:0007605]	actin filament binding [GO:0051015]; GTP-Rho binding [GO:0017049]; myosin II binding [GO:0045159]; ubiquitin protein ligase binding [GO:0031625]
Q8IYS1	P20D2_HUMAN	PM20D2 ACY1L2	Peptidase M20 domain-containing protein 2 (Aminoacylase-1-like protein 2)	Homo sapiens (Human)	436	reviewed		proteolysis [GO:0006508]; regulation of cellular protein metabolic process [GO:0032268]	dipeptidase activity [GO:0016805]
Q08209	PP2BA_HUMAN	PPP3CA CALNA CNA	Serine/threonine-protein phosphatase 2B catalytic subunit alpha isoform (EC 3.1.3.16) (CAM-PRP catalytic subunit) (Calmodulin-dependent calcineurin A subunit alpha isoform)	Homo sapiens (Human)	521	reviewed	FUNCTION: Calcium-dependent, calmodulin-stimulated protein phosphatase. Many of the substrates contain a PxIxIT motif. This subunit may have a role in the calmodulin activation of calcineurin. Dephosphorylates DNM1L, HSPB1 and SSH1. {ECO:0000269|PubMed:15671020, ECO:0000269|PubMed:17498738, ECO:0000269|PubMed:18838687}.	calcineurin-NFAT signaling cascade [GO:0033173]; calcium ion transport [GO:0006816]; cardiac muscle hypertrophy in response to stress [GO:0014898]; cellular response to drug [GO:0035690]; cellular response to glucose stimulus [GO:0071333]; dephosphorylation [GO:0016311]; excitatory postsynaptic potential [GO:0060079]; Fc-epsilon receptor signaling pathway [GO:0038095]; G1/S transition of mitotic …	calcium ion binding [GO:0005509]; calmodulin binding [GO:0005516]; calmodulin-dependent protein phosphatase activity [GO:0033192]; cyclosporin A binding [GO:0016018]; drug binding [GO:0008144]; enzyme binding [GO:0019899]; protein dimerization activity [GO:0046983]; protein heterodimerization activity [GO:0046982]; protein serine/threonine phosphatase activity [GO:0004722]
P49770	EI2BB_HUMAN	EIF2B2 EIF2BB	Translation initiation factor eIF-2B subunit beta (S20I15) (S20III15) (eIF-2B GDP-GTP exchange factor subunit beta)	Homo sapiens (Human)	351	reviewed	FUNCTION: Catalyzes the exchange of eukaryotic initiation factor 2-bound GDP for GTP.	central nervous system development [GO:0007417]; myelination [GO:0042552]; oligodendrocyte development [GO:0014003]; ovarian follicle development [GO:0001541]; regulation of translational initiation [GO:0006446]; response to glucose [GO:0009749]; response to heat [GO:0009408]; response to peptide hormone [GO:0043434]; T cell receptor signaling pathway [GO:0050852]; translational initiation [GO:00…	ATP binding [GO:0005524]; GTP binding [GO:0005525]; translation initiation factor activity [GO:0003743]
Q12907	LMAN2_HUMAN	LMAN2 C5orf8	Vesicular integral-membrane protein VIP36 (Glycoprotein GP36b) (Lectin mannose-binding 2) (Vesicular integral-membrane protein 36) (VIP36)	Homo sapiens (Human)	356	reviewed	FUNCTION: Plays a role as an intracellular lectin in the early secretory pathway. Interacts with N-acetyl-D-galactosamine and high-mannose type glycans and may also bind to O-linked glycans. Involved in the transport and sorting of glycoproteins carrying high mannose-type glycans (By similarity). {ECO:0000250}.	positive regulation of phagocytosis [GO:0050766]; protein transport [GO:0015031]; retrograde vesicle-mediated transport, Golgi to ER [GO:0006890]	carbohydrate binding [GO:0030246]; heat shock protein binding [GO:0031072]; mannose binding [GO:0005537]; metal ion binding [GO:0046872]
Q14232	EI2BA_HUMAN	EIF2B1 EIF2BA	Translation initiation factor eIF-2B subunit alpha (eIF-2B GDP-GTP exchange factor subunit alpha)	Homo sapiens (Human)	305	reviewed	FUNCTION: Catalyzes the exchange of eukaryotic initiation factor 2-bound GDP for GTP.	oligodendrocyte development [GO:0014003]; response to glucose [GO:0009749]; response to heat [GO:0009408]; response to peptide hormone [GO:0043434]; T cell receptor signaling pathway [GO:0050852]; translational initiation [GO:0006413]	identical protein binding [GO:0042802]; translation initiation factor activity [GO:0003743]
Q9H0U3	MAGT1_HUMAN	MAGT1 IAG2 PSEC0084 UNQ628/PRO1244	Magnesium transporter protein 1 (MagT1) (Implantation-associated protein) (IAP)	Homo sapiens (Human)	335	reviewed	FUNCTION: Acts as accessory component of the N-oligosaccharyl transferase (OST) complex which catalyzes the transfer of a high mannose oligosaccharide from a lipid-linked oligosaccharide donor to an asparagine residue within an Asn-X-Ser/Thr consensus motif in nascent polypeptide chains. Involved in N-glycosylation of STT3B-dependent substrates. Specifically required for the glycosylation of a su…	cognition [GO:0050890]; magnesium ion transport [GO:0015693]; neutrophil degranulation [GO:0043312]; protein N-linked glycosylation [GO:0006487]; protein N-linked glycosylation via asparagine [GO:0018279]; transmembrane transport [GO:0055085]	magnesium ion transmembrane transporter activity [GO:0015095]
Q8TBC3	SHKB1_HUMAN	SHKBP1 SB1 PP203	SH3KBP1-binding protein 1 (SETA-binding protein 1)	Homo sapiens (Human)	707	reviewed	FUNCTION: Inhibits CBL-SH3KBP1 complex mediated down-regulation of EGFR signaling by sequestration of SH3KBP1. Binds to SH3KBP1 and prevents its interaction with CBL and inhibits translocation of SH3KBP1 to EGFR containing vesicles upon EGF stimulation. {ECO:0000250|UniProtKB:Q6P7W2}.	positive regulation of epidermal growth factor receptor signaling pathway [GO:0045742]; protein homooligomerization [GO:0051260]
Q70UQ0	IKIP_HUMAN	IKBIP IKIP	Inhibitor of nuclear factor kappa-B kinase-interacting protein (I kappa-B kinase-interacting protein) (IKBKB-interacting protein) (IKK-interacting protein)	Homo sapiens (Human)	350	reviewed	FUNCTION: Target of p53/TP53 with pro-apoptotic function. {ECO:0000269|PubMed:15389287}.	response to X-ray [GO:0010165]
O15379	HDAC3_HUMAN	HDAC3	Histone deacetylase 3 (HD3) (EC 3.5.1.98) (RPD3-2) (SMAP45)	Homo sapiens (Human)	428	reviewed	FUNCTION: Responsible for the deacetylation of lysine residues on the N-terminal part of the core histones (H2A, H2B, H3 and H4), and some other non-histone substrates. Histone deacetylation gives a tag for epigenetic repression and plays an important role in transcriptional regulation, cell cycle progression and developmental events. Histone deacetylases act via the formation of large multiprote…	cellular response to fluid shear stress [GO:0071498]; chromatin organization [GO:0006325]; circadian rhythm [GO:0007623]; negative regulation of apoptotic process [GO:0043066]; negative regulation of JNK cascade [GO:0046329]; negative regulation of transcription, DNA-templated [GO:0045892]; negative regulation of transcription by RNA polymerase II [GO:0000122]; positive regulation of protein impo…	chromatin binding [GO:0003682]; cyclin binding [GO:0030332]; enzyme binding [GO:0019899]; histone deacetylase activity [GO:0004407]; histone deacetylase binding [GO:0042826]; NAD-dependent histone deacetylase activity (H3-K14 specific) [GO:0032041]; NF-kappaB binding [GO:0051059]; protein deacetylase activity [GO:0033558]; transcription corepressor activity [GO:0003714]; transcription factor bind…
P16070	CD44_HUMAN	CD44 LHR MDU2 MDU3 MIC4	CD44 antigen (CDw44) (Epican) (Extracellular matrix receptor III) (ECMR-III) (GP90 lymphocyte homing/adhesion receptor) (HUTCH-I) (Heparan sulfate proteoglycan) (Hermes antigen) (Hyaluronate receptor) (Phagocytic glycoprotein 1) (PGP-1) (Phagocytic glycoprotein I) (PGP-I) (CD antigen CD44)	Homo sapiens (Human)	742	reviewed	FUNCTION: Receptor for hyaluronic acid (HA). Mediates cell-cell and cell-matrix interactions through its affinity for HA, and possibly also through its affinity for other ligands such as osteopontin, collagens, and matrix metalloproteinases (MMPs). Adhesion with HA plays an important role in cell migration, tumor growth and progression. In cancer cells, may play an important role in invadopodia f…	cartilage development [GO:0051216]; cell-cell adhesion [GO:0098609]; cell-matrix adhesion [GO:0007160]; cellular response to fibroblast growth factor stimulus [GO:0044344]; extracellular matrix disassembly [GO:0022617]; extracellular matrix organization [GO:0030198]; hyaluronan catabolic process [GO:0030214]; interferon-gamma-mediated signaling pathway [GO:0060333]; leukocyte migration [GO:005090…	collagen binding [GO:0005518]; hyaluronic acid binding [GO:0005540]
P29590	PML_HUMAN	PML MYL PP8675 RNF71 TRIM19	Protein PML (Promyelocytic leukemia protein) (RING finger protein 71) (Tripartite motif-containing protein 19)	Homo sapiens (Human)	882	reviewed	FUNCTION: Functions via its association with PML-nuclear bodies (PML-NBs) in a wide range of important cellular processes, including tumor suppression, transcriptional regulation, apoptosis, senescence, DNA damage response, and viral defense mechanisms. Acts as the scaffold of PML-NBs allowing other proteins to shuttle in and out, a process which is regulated by SUMO-mediated modifications and in…	activation of cysteine-type endopeptidase activity involved in apoptotic process [GO:0006919]; apoptotic process [GO:0006915]; branching involved in mammary gland duct morphogenesis [GO:0060444]; cell cycle arrest [GO:0007050]; cell fate commitment [GO:0045165]; cellular response to interleukin-4 [GO:0071353]; cellular response to leukemia inhibitory factor [GO:1990830]; cellular senescence [GO:0…	cobalt ion binding [GO:0050897]; DNA binding [GO:0003677]; protein heterodimerization activity [GO:0046982]; protein homodimerization activity [GO:0042803]; SMAD binding [GO:0046332]; SUMO binding [GO:0032183]; transcription coactivator activity [GO:0003713]; ubiquitin protein ligase binding [GO:0031625]; zinc ion binding [GO:0008270]
P01112	RASH_HUMAN	HRAS HRAS1	GTPase HRas (H-Ras-1) (Ha-Ras) (Transforming protein p21) (c-H-ras) (p21ras) [Cleaved into: GTPase HRas, N-terminally processed]	Homo sapiens (Human)	189	reviewed	FUNCTION: Involved in the activation of Ras protein signal transduction (PubMed:22821884). Ras proteins bind GDP/GTP and possess intrinsic GTPase activity (PubMed:12740440, PubMed:14500341, PubMed:9020151). {ECO:0000269|PubMed:12740440, ECO:0000269|PubMed:14500341, ECO:0000269|PubMed:22821884, ECO:0000269|PubMed:9020151}.	animal organ morphogenesis [GO:0009887]; cell cycle arrest [GO:0007050]; cell proliferation [GO:0008283]; cell surface receptor signaling pathway [GO:0007166]; cellular response to gamma radiation [GO:0071480]; cellular senescence [GO:0090398]; chemotaxis [GO:0006935]; defense response to protozoan [GO:0042832]; endocytosis [GO:0006897]; ephrin receptor signaling pathway [GO:0048013]; intrinsic a…	GDP binding [GO:0019003]; GTPase activity [GO:0003924]; GTP binding [GO:0005525]; protein C-terminus binding [GO:0008022]
P11766	ADHX_HUMAN	ADH5 ADHX FDH	Alcohol dehydrogenase class-3 (EC 1.1.1.1) (Alcohol dehydrogenase 5) (Alcohol dehydrogenase class chi chain) (Alcohol dehydrogenase class-III) (Glutathione-dependent formaldehyde dehydrogenase) (FALDH) (FDH) (GSH-FDH) (EC 1.1.1.-) (S-(hydroxymethyl)glutathione dehydrogenase) (EC 1.1.1.284)	Homo sapiens (Human)	374	reviewed	FUNCTION: Class-III ADH is remarkably ineffective in oxidizing ethanol, but it readily catalyzes the oxidation of long-chain primary alcohols and the oxidation of S-(hydroxymethyl) glutathione.	ethanol oxidation [GO:0006069]; formaldehyde catabolic process [GO:0046294]; peptidyl-cysteine S-nitrosylation [GO:0018119]; positive regulation of blood pressure [GO:0045777]; respiratory system process [GO:0003016]; response to lipopolysaccharide [GO:0032496]; response to nitrosative stress [GO:0051409]; response to redox state [GO:0051775]; retinoid metabolic process [GO:0001523]	alcohol dehydrogenase (NAD) activity [GO:0004022]; electron transfer activity [GO:0009055]; fatty acid binding [GO:0005504]; formaldehyde dehydrogenase activity [GO:0018467]; protein homodimerization activity [GO:0042803]; S-(hydroxymethyl)glutathione dehydrogenase activity [GO:0051903]; zinc ion binding [GO:0008270]
P37268	FDFT_HUMAN	FDFT1	Squalene synthase (SQS) (SS) (EC 2.5.1.21) (FPP:FPP farnesyltransferase) (Farnesyl-diphosphate farnesyltransferase)	Homo sapiens (Human)	417	reviewed		cholesterol biosynthetic process [GO:0006695]; ergosterol biosynthetic process [GO:0006696]; farnesyl diphosphate metabolic process [GO:0045338]; isoprenoid biosynthetic process [GO:0008299]; regulation of cholesterol biosynthetic process [GO:0045540]; regulation of lipid metabolic process [GO:0019216]; steroid biosynthetic process [GO:0006694]	farnesyl-diphosphate farnesyltransferase activity [GO:0004310]; squalene synthase activity [GO:0051996]
Q8TC12	RDH11_HUMAN	RDH11 ARSDR1 PSDR1 SDR7C1 CGI-82	Retinol dehydrogenase 11 (EC 1.1.1.300) (Androgen-regulated short-chain dehydrogenase/reductase 1) (HCV core-binding protein HCBP12) (Prostate short-chain dehydrogenase/reductase 1) (Retinal reductase 1) (RalR1) (Short chain dehydrogenase/reductase family 7C member 1)	Homo sapiens (Human)	318	reviewed	FUNCTION: Exhibits an oxidoreductive catalytic activity towards retinoids. Most efficient as an NADPH-dependent retinal reductase. Displays high activity towards 9-cis and all-trans-retinol. Also involved in the metabolism of short-chain aldehydes. No steroid dehydrogenase activity detected.	adaptation of rhodopsin mediated signaling [GO:0016062]; retinal metabolic process [GO:0042574]; retinoid metabolic process [GO:0001523]; retinol metabolic process [GO:0042572]	NADP-retinol dehydrogenase activity [GO:0052650]; oxidoreductase activity, acting on the CH-OH group of donors, NAD or NADP as acceptor [GO:0016616]; retinol dehydrogenase activity [GO:0004745]
Q9Y5Y2	NUBP2_HUMAN	NUBP2	Cytosolic Fe-S cluster assembly factor NUBP2 (Nucleotide-binding protein 2) (NBP 2)	Homo sapiens (Human)	271	reviewed	FUNCTION: Component of the cytosolic iron-sulfur (Fe/S) protein assembly (CIA) machinery. Required for maturation of extramitochondrial Fe-S proteins. The NUBP1-NUBP2 heterotetramer forms a Fe-S scaffold complex, mediating the de novo assembly of an Fe-S cluster and its transfer to target apoproteins. Negatively regulates cilium formation and structure. {ECO:0000250|UniProtKB:Q9R061, ECO:0000255|…	cell projection organization [GO:0030030]; iron-sulfur cluster assembly [GO:0016226]	4 iron, 4 sulfur cluster binding [GO:0051539]; ATP binding [GO:0005524]; metal ion binding [GO:0046872]; nucleotide binding [GO:0000166]
Q96JB2	COG3_HUMAN	COG3 SEC34	Conserved oligomeric Golgi complex subunit 3 (COG complex subunit 3) (Component of oligomeric Golgi complex 3) (Vesicle-docking protein SEC34 homolog) (p94)	Homo sapiens (Human)	828	reviewed	FUNCTION: Involved in ER-Golgi transport. {ECO:0000269|PubMed:11929878}.	ER to Golgi vesicle-mediated transport [GO:0006888]; Golgi organization [GO:0007030]; intracellular protein transport [GO:0006886]; intra-Golgi vesicle-mediated transport [GO:0006891]; protein glycosylation [GO:0006486]; protein localization to organelle [GO:0033365]; protein stabilization [GO:0050821]; retrograde vesicle-mediated transport, Golgi to ER [GO:0006890]	protein transporter activity [GO:0008565]
Q7Z5L9	I2BP2_HUMAN	IRF2BP2	Interferon regulatory factor 2-binding protein 2 (IRF-2-binding protein 2) (IRF-2BP2)	Homo sapiens (Human)	587	reviewed	FUNCTION: Acts as a transcriptional corepressor in a IRF2-dependent manner; this repression is not mediated by histone deacetylase activities. Represses the NFAT1-dependent transactivation of NFAT-responsive promoters. Acts as a coactivator of VEGFA expression in cardiac and skeletal muscle. {ECO:0000269|PubMed:12799427, ECO:0000269|PubMed:20702774, ECO:0000269|PubMed:21576369}.	regulation of transcription, DNA-templated [GO:0006355]; transcription, DNA-templated [GO:0006351]	metal ion binding [GO:0046872]
Q86TI2	DPP9_HUMAN	DPP9 DPRP2	Dipeptidyl peptidase 9 (DP9) (EC 3.4.14.5) (Dipeptidyl peptidase IV-related protein 2) (DPRP-2) (Dipeptidyl peptidase IX) (DPP IX) (Dipeptidyl peptidase-like protein 9) (DPLP9)	Homo sapiens (Human)	863	reviewed	FUNCTION: Dipeptidyl peptidase that cleaves off N-terminal dipeptides from proteins having a Pro or Ala residue at position 2.		aminopeptidase activity [GO:0004177]; identical protein binding [GO:0042802]; serine-type peptidase activity [GO:0008236]
P18859	ATP5J_HUMAN	ATP5J ATP5A ATPM	ATP synthase-coupling factor 6, mitochondrial (ATPase subunit F6)	Homo sapiens (Human)	108	reviewed	FUNCTION: Mitochondrial membrane ATP synthase (F(1)F(0) ATP synthase or Complex V) produces ATP from ADP in the presence of a proton gradient across the membrane which is generated by electron transport complexes of the respiratory chain. F-type ATPases consist of two structural domains, F(1) - containing the extramembraneous catalytic core and F(0) - containing the membrane proton channel, linke…	ATP biosynthetic process [GO:0006754]; cristae formation [GO:0042407]; mitochondrial ATP synthesis coupled proton transport [GO:0042776]; substantia nigra development [GO:0021762]	proton transmembrane transporter activity [GO:0015078]; transmembrane transporter activity [GO:0022857]; transporter activity [GO:0005215]
Q8WW22	DNJA4_HUMAN	DNAJA4	DnaJ homolog subfamily A member 4	Homo sapiens (Human)	397	reviewed		negative regulation of inclusion body assembly [GO:0090084]; protein refolding [GO:0042026]; response to heat [GO:0009408]	ATP binding [GO:0005524]; chaperone binding [GO:0051087]; heat shock protein binding [GO:0031072]; metal ion binding [GO:0046872]; unfolded protein binding [GO:0051082]
Q9UNF0	PACN2_HUMAN	PACSIN2	Protein kinase C and casein kinase substrate in neurons protein 2 (Syndapin-2) (Syndapin-II)	Homo sapiens (Human)	486	reviewed	FUNCTION: Lipid-binding protein that is able to promote the tubulation of the phosphatidic acid-containing membranes it preferentially binds. Plays a role in intracellular vesicle-mediated transport. Involved in the endocytosis of cell-surface receptors like the EGF receptor, contributing to its internalization in the absence of EGF stimulus. May also play a role in the formation of caveolae at t…	actin cytoskeleton organization [GO:0030036]; caveola assembly [GO:0070836]; caveolin-mediated endocytosis [GO:0072584]; cell projection morphogenesis [GO:0048858]; membrane organization [GO:0061024]; negative regulation of endocytosis [GO:0045806]; plasma membrane tubulation [GO:0097320]; protein localization to endosome [GO:0036010]; regulation of endocytosis [GO:0030100]	cadherin binding [GO:0045296]; cytoskeletal protein binding [GO:0008092]; identical protein binding [GO:0042802]; phosphatidic acid binding [GO:0070300]; transporter activity [GO:0005215]
P06280	AGAL_HUMAN	GLA	Alpha-galactosidase A (EC 3.2.1.22) (Alpha-D-galactosidase A) (Alpha-D-galactoside galactohydrolase) (Melibiase) (Agalsidase)	Homo sapiens (Human)	429	reviewed		glycoside catabolic process [GO:0016139]; glycosphingolipid catabolic process [GO:0046479]; glycosphingolipid metabolic process [GO:0006687]; glycosylceramide catabolic process [GO:0046477]; negative regulation of nitric oxide biosynthetic process [GO:0045019]; negative regulation of nitric-oxide synthase activity [GO:0051001]; neutrophil degranulation [GO:0043312]; oligosaccharide metabolic proc…	alpha-galactosidase activity [GO:0004557]; catalytic activity [GO:0003824]; galactoside binding [GO:0016936]; hydrolase activity [GO:0016787]; protein homodimerization activity [GO:0042803]; raffinose alpha-galactosidase activity [GO:0052692]; signaling receptor binding [GO:0005102]
P26440	IVD_HUMAN	IVD	Isovaleryl-CoA dehydrogenase, mitochondrial (IVD) (EC 1.3.8.4)	Homo sapiens (Human)	423	reviewed		branched-chain amino acid catabolic process [GO:0009083]; fatty acid beta-oxidation using acyl-CoA dehydrogenase [GO:0033539]; leucine catabolic process [GO:0006552]	flavin adenine dinucleotide binding [GO:0050660]; isovaleryl-CoA dehydrogenase activity [GO:0008470]
Q9H9Q2	CSN7B_HUMAN	COPS7B CSN7B	COP9 signalosome complex subunit 7b (SGN7b) (Signalosome subunit 7b) (JAB1-containing signalosome subunit 7b)	Homo sapiens (Human)	264	reviewed	FUNCTION: Component of the COP9 signalosome complex (CSN), a complex involved in various cellular and developmental processes. The CSN complex is an essential regulator of the ubiquitin (Ubl) conjugation pathway by mediating the deneddylation of the cullin subunits of SCF-type E3 ligase complexes, leading to decrease the Ubl ligase activity of SCF-type complexes such as SCF, CSA or DDB2. The comp…	nucleotide-excision repair, DNA damage recognition [GO:0000715]; post-translational protein modification [GO:0043687]; protein deneddylation [GO:0000338]; transcription-coupled nucleotide-excision repair [GO:0006283]
Q9NR50	EI2BG_HUMAN	EIF2B3	Translation initiation factor eIF-2B subunit gamma (eIF-2B GDP-GTP exchange factor subunit gamma)	Homo sapiens (Human)	452	reviewed	FUNCTION: Catalyzes the exchange of eukaryotic initiation factor 2-bound GDP for GTP.	hippocampus development [GO:0021766]; oligodendrocyte development [GO:0014003]; response to glucose [GO:0009749]; response to heat [GO:0009408]; response to peptide hormone [GO:0043434]; T cell receptor signaling pathway [GO:0050852]; translational initiation [GO:0006413]	guanyl-nucleotide exchange factor activity [GO:0005085]; nucleotidyltransferase activity [GO:0016779]; translation initiation factor activity [GO:0003743]
Q8NI60	COQ8A_HUMAN	COQ8A ADCK3 CABC1 PP265	Atypical kinase COQ8A, mitochondrial (EC 2.7.-.-) (Chaperone activity of bc1 complex-like) (Chaperone-ABC1-like) (Coenzyme Q protein 8A) (aarF domain-containing protein kinase 3)	Homo sapiens (Human)	647	reviewed	FUNCTION: Atypical kinase involved in the biosynthesis of coenzyme Q, also named ubiquinone, an essential lipid-soluble electron transporter for aerobic cellular respiration (PubMed:25498144, PubMed:21296186, PubMed:25540914, PubMed:27499294). Its substrate specificity is unclear: does not show any protein kinase activity (PubMed:25498144, PubMed:27499294). Probably acts as a small molecule kinas…	phosphorylation [GO:0016310]; ubiquinone biosynthetic process [GO:0006744]	ADP binding [GO:0043531]; ATP binding [GO:0005524]; kinase activity [GO:0016301]
Q9NY33	DPP3_HUMAN	DPP3	Dipeptidyl peptidase 3 (EC 3.4.14.4) (Dipeptidyl aminopeptidase III) (Dipeptidyl arylamidase III) (Dipeptidyl peptidase III) (DPP III) (Enkephalinase B)	Homo sapiens (Human)	737	reviewed	FUNCTION: Cleaves and degrades bioactive peptides, including angiotensin, Leu-enkephalin and Met-enkephalin (PubMed:3233187, PubMed:1515063). Also cleaves Arg-Arg-beta-naphthylamide (in vitro) (PubMed:9425109, PubMed:3233187, PubMed:11209758). {ECO:0000269|PubMed:11209758, ECO:0000269|PubMed:1515063, ECO:0000269|PubMed:3233187, ECO:0000269|PubMed:9425109}.	proteolysis [GO:0006508]	dipeptidyl-peptidase activity [GO:0008239]; metallopeptidase activity [GO:0008237]; zinc ion binding [GO:0008270]
O95235	KI20A_HUMAN	KIF20A MKLP2 RAB6KIFL	Kinesin-like protein KIF20A (GG10_2) (Mitotic kinesin-like protein 2) (MKlp2) (Rab6-interacting kinesin-like protein) (Rabkinesin-6)	Homo sapiens (Human)	890	reviewed	FUNCTION: Mitotic kinesin required for chromosome passenger complex (CPC)-mediated cytokinesis. Following phosphorylation by PLK1, involved in recruitment of PLK1 to the central spindle. Interacts with guanosine triphosphate (GTP)-bound forms of RAB6A and RAB6B. May act as a motor required for the retrograde RAB6 regulated transport of Golgi membranes and associated vesicles along microtubules. H…	cell separation after cytokinesis [GO:0000920]; microtubule-based movement [GO:0007018]; microtubule bundle formation [GO:0001578]; mitotic cytokinesis [GO:0000281]; protein transport [GO:0015031]; regulation of cytokinesis [GO:0032465]; vesicle-mediated transport [GO:0016192]	ATPase activity [GO:0016887]; ATP binding [GO:0005524]; microtubule binding [GO:0008017]; microtubule motor activity [GO:0003777]; protein kinase binding [GO:0019901]; transporter activity [GO:0005215]
[truncated: 99 more rows]

## Sheet: Group 226
Entry	Entry name	Gene names	Protein names	Organism	Length	Status	Function [CC]	Gene ontology (biological process)	Gene ontology (molecular function)
Q9BQG2	NUD12_HUMAN	NUDT12	Peroxisomal NADH pyrophosphatase NUDT12 (EC 3.6.1.22) (Nucleoside diphosphate-linked moiety X motif 12) (Nudix motif 12)	Homo sapiens (Human)	462	reviewed	FUNCTION: Hydrolyzes NAD(P)H to NMNH and AMP (2',5'-ADP), and diadenosine diphosphate to AMP. Has also activity towards NAD(P)(+), ADP-ribose and diadenosine triphosphate. May act to regulate the concentration of peroxisomal nicotinamide nucleotide cofactors required for oxidative metabolism in this organelle. {ECO:0000269|PubMed:12790796}.	NAD biosynthesis via nicotinamide riboside salvage pathway [GO:0034356]; NAD catabolic process [GO:0019677]; NADP catabolic process [GO:0006742]	metal ion binding [GO:0046872]; NAD+ diphosphatase activity [GO:0000210]; NADH pyrophosphatase activity [GO:0035529]
[truncated: 225 more rows]

## Sheet: Group 33
Entry	Entry name	Gene names	Protein names	Organism	Length	Status	Function [CC]	Gene ontology (biological process)	Gene ontology (molecular function)
[truncated: 33 more rows]

[truncated: 3 more sheets: Group 137, Group 10, Group 44]
