# Supplementary material for: Physical and functional interaction between A20 and ATG16L1-WD40 domain in the control of intestinal homeostasis
Source: Nat Commun. 2019 Apr 23;10:1834. doi: 10.1038/s41467-019-09667-z (PMC6478926; doi:10.1038/s41467-019-09667-z)
Supplement: Supplementary file 9 — Source Data [file 41467_2019_9667_MOESM9_ESM.xlsx]

## Sheet: Fig.4C. Atg16L1 qPCR MEFs
Time	A20	A20 SD	WT	WT SD
0	1.14397	0.129679	1.02314	0.140545
30	0.796084	0.0875794	0.740896	0.0556283
1h	0.836121	0.18807	0.986486	0.339529
2h	1.03578	0.0745189	1.31664	0.211434
4h	1.01409	0.186113	1.28505	0.292403

## Sheet: Fig.4D.Atg16L1 qPCPR organoids
Time	A20	A20 SD	WT	WT SD
0	1.15292	0.249469	1.141	0.310069
10	1.22801	0.175365	1.07625	0.162513
30	0.944513	0.0839867	0.684667	0.25919
60	0.950904	0.17442	0.861272	0.300459
120	1.53508	0.621924	0.901432	0.219179

## Sheet: Fig.5B. body weight  grams
ET	genotype	5	6	7	8	9	10	11	12	13	14	15	16	17	18	19
3537	WT	22.5		27.1	28.3	28.8	29.9	30.6	30.6	31.5	31.3	31.5	31.8	32.6	32.7	32.2
3538	WT	23		28.1	28.4	29.2	29.8	31	31.2	32.4	31.8	32.5	33.2	32.9	34	33.6
3540	WT	19.9		22	22	23.1	23.9	24	24	24.6	25.8	26.9	26	26.4	26.6	27.3
2036	WT	23.4	24.5	25.8	27.2	28	28.7	28.8	30.6	32.6	31.4	31.5	31.3	31.4	31.7	31.5
2038	WT	24.1	25.2	26.8	28.4	29.5	30	30.4	30.8	31.4	31.6	32	32	32.7	32.7	33.5
2040	WT	19.3	20.6	21.4	22	22.8	22.3	23.4	24.12	23.9	24.6	24.8	25.4	25.3	26.4	26.9
4316	WT	23.6	24.5	25.5	26.4	26.6	26.7	26.9	27.6	27.5	28	28.8	28.3	28.4	28.8	29
4317	WT	24.7	25.4	26.7	27.5	27.7	28.1	28.5	29.8	29.9	30.8	31.7	31.4	32.4	33.5	32.7
4319	WT	18.6	19	19.5	21.6	21.5	21.7	22.4	22.9	23	23.4	23.7	23.5	25.3	24.5	23.9
4320	WT	20	20.5	21.8	22.5	23.8	23.8	24	24.9	24.6	25.4	26.9	25.3	25.8	28.5	29.1
4948	WT	21.1	23.2	24.3	25.4	27	27.5	27.9	28.9	28.6	29.4	29.6	29.5	29.8	30.4	30.6
4950	WT	20.8	23.1	24.2	25.4	26.1	27.3	27	27.5	27.9	28.2	28.7	28.8	28.8	29.1	29.2
4951	WT	17.5	20.5	20.3	21.5	22.3	23.6	22.5	24.4	25.6	25.5	25.5	25.2	24.8	26.1	25.3
4952	WT	17	19.4	20.1	20.2	21.8	22.6	22.6	23.3	23.3	23.6	24	22.7	23.7	24.4	25.7
5182	WT	17.3	18	20	19.3	20.4	21.2	22	22.4	22.1	22.6	22.4	22.4	23	23.3	23.5
6138	WT	23.9	28.1	29	31.2	32.4	33.5	33.8	34.7	34.8	35	35.1	34.8	35.9	36	36.7
6227	WT	19	19.2	19.7	20.6	20.9	21.7	21.6	21.7	22.8	23.5	23.7	23	23.5	23.4	24.2
6238	WT	15.9	17.3	17.4	18	18.8	20	19.7	20.3	20.5	21.4	22.5	21.5	22.1	22.2	22.3
3906	A20 sKO	21.1	21.9	22.1	23	23.5	24.2	25.6	26.5	25.8	26	27	27.5	27.3	27.4	28.8
2037	A20 sKO	21.2	23.2	24.6	26.2	27.4	27.9	28.1	29.4	30.2	30.2	31.3	32.2	33	32.4	33
2039	A20 sKO	17.3	18.1	19.6	20.7	21.8	22.1	22.7	22.8	23.1	22.7	24.4	24.2	26.2	25.3	24.2
2041	A20 sKO	18.8	19.3	20.4	21.6	23	23.1	22.9	23.2	23.4	24.3	25.6	24.5	24.5	24.6	24.6
4295	A20 sKO	20	21.4	24.4	25.3	26.2	26.5	27.7	28.8	28.6	29.6	30.5	31.3	30.8	30.8	30.9
4296	A20 sKO	18.9	20.3	21.2	22	22.4	23.5	23.6	23.8	23.8	25	23.4	24.9	25.3	25.7	25.7
4949	A20 sKO	20.9	23	24.2	25.2	26.5	27.2	26.9	28.3	28.5	29.5	29.1	29.5	29.6	29.9	30.1
5183	A20 sKO	18.2	19.4	20.2	20.2	20.7	22.1	22.3	22.3	22.4	22.7	23.9	23.5	23.9	24.5	23.8
6136	A20 sKO	18.9	22.1	23.3	23.9	25.5	27.2	27.9	29.2	30	30.7	30.6	30.4	30.9	31.2	31.1
6370	A20 sKO	16.5	17.7	19.4	19.7	19.9	20.7	22.8	21.2	22.1	22.3	22.4	22.2	22.6	22.6	22.5
4315	Atg sKO	25.2	25.7	27	27.8	28	28.8	29.6	30.6	30.1	30.9	32	30.4	31.7	32.7	31.5
4321	Atg sKO	20.3	20.2	20.9	22	22.2	22.1	22.9	22.8	22.9	23.2	23.7	24.3	25.8	25.6	24.9
4801	Atg sKO	25.6	28.4	28.8	29.1	30.8	31.4	32.4	32.1	32.4	32.5	33.9	33.7	33.7	34.7	34.3
5180	Atg sKO	23.4	25.7	26.8	27.5	28.2	29.5	29.5	30.6	30.7	31.3	31.7	32.2	31.9	31.9	32.5
6137	Atg sKO	22.1	26	26.8	28.2	29.6	31.5	31.3	32.7	32.9	31.5	32	31.7	32.9	33	33.2
6230	Atg sKO	19.2	20.2	20.5	21.6	22.5	22.9	23	23.1	23.9	25.2	24.6	25.9	24.8	24.8	24.8
7467	Atg sKO	17	18.6	18.9	19.9	19.9	20.9	21.4	20.9	21	20.3	22.6	23.1	22.7	23.6	23.3
3536	dKO	16.3		21.9	23.5	24.3	24.6	23.4	25	23.7	21.3	22.7	24.3	24.2	25	25.2
3539	dKO	18.2		23.9	25.6	25.7	26.3	26.7	27.3	27.9	28	28.6	28.6	29.6	29.8	30.1
3904	dKO	17.1	18.6	20	21.5	21.3	22.2	21.8	22.8	23.7	24.8	25	24.9	25.2	25.7	26.4
3905	dKO	12.6	12.9	13.6	14.5	15.5	17.9	19.6	18.6	19	19.6	21.4	21.3	22	23.1	23.5
3907	dKO	16.6	17.8	18.7	20.6	20	21.2	21.5	22.3	23.1	23.5	24.7	26.1	23.6	24.7	25.8
2042	dKO	8.3	8.9	9.9	11.5	12.3	12.6	14.3	15.2	14.8	15.5	15.4	15.7	15.1	16.1	16
4318	dKO	11.7	12.6	17.8	21.4	21.4	22.8	24.1	25	25.2	25.8	26.6	27.1	23.2	21.1	22.3
4803	dKO	14	15	17.2	19.2	20.3	21.3	21.1	17.1	17.1	19.8	20.1	20.5	21.6	21.5	21.9

## Sheet: Fig.5D. body weight 5 weeks
WT	A20 sKO	Atg16L1 sKO	dKO
22.5	21.1	21.2	16.3
23	21.2	19.4	18.2
19.9	17.3	25.2	17.1
20.5	18.8	20.3	12.6
20.5	22.7	25.6	16.6
24.3	24.1	23.4	8.3
23.4	18.2	22.1	11.7
24.1	20	19.1	14
19.3	18.9	17	7.8
23.5	20.9	22.7	7.6
19.3	18.2	19.2	16.8
21.9	18.9	16.9	8.2
23.9	16.5	17	9.1
17.8	18.8	19.2
19.2	21.5
23.6	21.6
24.7	22.1
18.6	17.2
20
19.4
24.8
21.1
20.8
17.5
17
24.3
18.8
17.3
23.9
21.1
23.2
19
15.9
20.1
19.5
18.7
21.7
20.7
21.5
22.2
17.7
22.3

## Sheet: Fig.5H. MEICS 10weeks
WT	A20	Atg16L1	dKO
0	0	0	3
0	1	0	3
1	1	0	6
2	0	1	8
1	0	0	6
0	0		4
0	1		6
0	1
0
0
0
0

## Sheet: Fig. 5I. MEICS 20weeks
WT	A20	Atg16L1	dKO
0	0	0	4
0	0	1	2
0	0	2	7
0	1	0	6
1	2	0	4
0	1	0	4
0	2		3
0	1		3
1	1		6
0	0
1	0
1	1
0	0
1	0
	0

## Sheet: Fig.5J. TNF qPCR
WT	A20	Atg16L1	dKO
0.6888	0.716	2.783	2.051
0.3931	0.5254	0.852	6.378
0.2048	0.3926	0.9987	4.409
0.5022	0.9179	0.6059	6.967
0.8704	1.208	1.948	2.877
	0.854	0.2843	2.441
	0.5786

## Sheet: IL-1b qPCR
WT	A20	Atg16L1	dKO
0.8073	0.4513	0.9729	4.348
1.439	0.4129	0.8445	10.66
0.2605	0.9482	0.2943	10.41
0.5982	0.8489	0.5742	4.013
2.912	0.9398	1.713	1.966
	0.1855	0.4941	3.98
	0.4198

## Sheet: CXCL2 qPCR
WT	A20	Atg16L1	dKO
0.02317	0.2145	0.9122	8.07
0.1629	0.4816	0.9715	98.42
0.2384	0.08659	0.3304	77.71
0.08752	0.5867	0.7153	121.4
1.278	1.473	0.4303	3.452
	0.1745	1.042	11.06
	0.7047

## Sheet: MCP1 qPCR
WT	A20	Atg16L1	dKO
0.5333	0.7849	1.359	6.315
0.06238	0.1077	0	63.21
0.1519	0.1166	0.5238	63.25
0	1.065	0.5345	25.33
0.7139	0.5007	1.02	7.263
	0.08908	0.3572	4.326
	0.6284

[truncated: 13 more sheets: Fig. 6E. Histological score, Fig. 6H. lysozyme intensity, Fig. 6I. lysP qPCR, cryptdin-1 qPCR, Fig. 6J. lgr5 qPCR, Fig. 6L. SI TUNEL, Fig. 6M. SI casp3, SupFig.10B. hist.score distalSI, SupFig.10E. casp3 distal SI, SupFig.11B. colon TUNEL, SupFig.11C. colon casp3, SupFig7B, SupFig.8B]
